# Supplementary material for: A uniform data processing pipeline enables harmonized nanoparticle protein corona analysis across proteomics core facilities
Source: Nat Commun. 2024 Jan 6;15:342. doi: 10.1038/s41467-023-44678-x (PMC10771434; doi:10.1038/s41467-023-44678-x)
Supplement: Supplementary file 4 — Supplementary Data 1 [file 41467_2023_44678_MOESM4_ESM.xlsx]

## Sheet: Supplementary Data 1
Supplementary Data 1. Proteins quantified in identical nanoparticle protein corona samples across 15 core facilities
	Majority protein IDs	Protein names	Gene names	Peptides	Unique peptides	Sequence coverage [%]	Sequence length	LFQ intensity 1_Rep1	LFQ intensity 1_Rep2	LFQ intensity 1_Rep3	LFQ intensity 10_Rep2	LFQ intensity 10_Rep3	LFQ intensity 11_Rep2	LFQ intensity 11_Rep3	LFQ intensity 12_Rep1	LFQ intensity 12_Rep3	LFQ intensity 13_Rep2	LFQ intensity 13_Rep3	LFQ intensity 14_Rep1	LFQ intensity 14_Rep2	LFQ intensity 14_Rep3	LFQ intensity 15_Rep1	LFQ intensity 15_Rep2	LFQ intensity 15_Rep3	LFQ intensity 16_Rep1	LFQ intensity 16_Rep2	LFQ intensity 16_Rep3	LFQ intensity 17_Rep1	LFQ intensity 17_Rep2	LFQ intensity 17_Rep3	LFQ intensity 2_Rep1	LFQ intensity 2_Rep2	LFQ intensity 2_Rep3	LFQ intensity 3_Rep1	LFQ intensity 3_Rep2	LFQ intensity 3_Rep3	LFQ intensity 4_Rep1	LFQ intensity 4_Rep2	LFQ intensity 4_Rep3	LFQ intensity 5_Rep1	LFQ intensity 5_Rep2	LFQ intensity 5_Rep3	LFQ intensity 7_Rep1	LFQ intensity 7_Rep2	LFQ intensity 7_Rep3	LFQ intensity 9_Rep1	LFQ intensity 9_Rep2	LFQ intensity 9_Rep3	NA_Count
1	A0A075B6I0	NA	IGLV8-61	4	4	20.5	122	NA	NA	NA	NA	NA	0.000565349	0.000506696	NA	NA	NA	NA	NA	NA	NA	NA	NA	NA	NA	NA	NA	NA	NA	NA	NA	NA	NA	NA	NA	NA	NA	NA	NA	NA	NA	NA	NA	NA	NA	NA	NA	NA	39
2	A0A075B6I9;P04211	Ig lambda chain V region 4A	IGLV7-46	2	2	15.4	117	NA	NA	NA	NA	NA	NA	NA	NA	NA	NA	NA	NA	NA	NA	NA	NA	NA	NA	NA	NA	NA	NA	NA	NA	NA	NA	NA	NA	NA	NA	NA	NA	NA	NA	NA	NA	NA	NA	NA	NA	NA	41
3	A0A075B6K4	NA	IGLV3-10	4	1	34.8	115	NA	NA	NA	NA	NA	NA	NA	NA	NA	NA	NA	NA	NA	NA	NA	NA	NA	NA	NA	NA	NA	NA	NA	NA	NA	NA	NA	NA	NA	NA	NA	NA	NA	NA	NA	NA	NA	NA	NA	NA	NA	41
4	A0A075B6P5;P01615;A0A087WW87;P01614	Ig kappa chain V-II region FR;Ig kappa chain V-II region Cum	IGKV2D-28;IGKV2-40	6	4	48.3	120	NA	NA	NA	0.00350643	0.00479884	0.00210594	0.00195627	NA	NA	0.00108576	0.000945414	NA	NA	NA	NA	NA	NA	NA	NA	NA	NA	NA	NA	NA	NA	0.000622783	NA	NA	NA	NA	0.00110198	NA	0.00147574	0.00125887	0.00109127	NA	NA	NA	0.00205061	NA	NA	29
5	A0A075B6Q5	NA	IGHV3-64	1	1	9.3	118	NA	NA	NA	NA	NA	NA	NA	NA	NA	NA	NA	NA	NA	NA	NA	NA	NA	NA	NA	NA	NA	NA	NA	NA	NA	NA	NA	NA	NA	NA	NA	NA	NA	NA	NA	NA	NA	NA	NA	NA	NA	41
6	A0A075B6R2;P0DP07;A0A087WSY4	NA	IGHV4-4;IGHV4-31	2	1	19.7	117	NA	NA	NA	NA	NA	NA	NA	NA	NA	NA	NA	NA	NA	NA	NA	NA	NA	NA	NA	NA	NA	NA	NA	NA	NA	NA	NA	NA	NA	NA	NA	NA	NA	NA	NA	NA	NA	NA	NA	NA	NA	41
7	A0A0C4DH68;A0A075B6R9	NA	IGKV2-24;IGKV2D-24	5	4	38.3	120	NA	NA	NA	NA	NA	NA	NA	NA	NA	9.02e-05	8.73e-05	NA	NA	NA	NA	NA	NA	NA	NA	NA	NA	NA	NA	NA	NA	NA	NA	NA	NA	NA	NA	NA	NA	NA	NA	NA	NA	NA	NA	NA	NA	39
8	A0A075B6S2;A0A0A0MRZ7	NA	IGKV2D-29;IGKV2D-26	6	1	40.8	120	NA	NA	NA	NA	NA	NA	NA	NA	NA	NA	NA	NA	NA	NA	NA	NA	NA	NA	NA	NA	NA	NA	NA	NA	NA	NA	NA	NA	NA	NA	NA	NA	0.000134094	0.000126558	NA	NA	NA	NA	NA	NA	NA	39
9	A0A075B6S5	NA	IGKV1-27	2	1	26.5	117	NA	NA	NA	NA	NA	NA	NA	NA	NA	NA	NA	NA	NA	NA	NA	0.000119547	0.000127265	NA	NA	NA	NA	NA	NA	NA	NA	NA	NA	NA	NA	NA	NA	NA	NA	NA	NA	NA	NA	NA	NA	NA	NA	39
10	A0A0A0MRZ8;P04433	Ig kappa chain V-III region VG	IGKV3D-11	5	4	32.2	115	NA	NA	NA	NA	NA	NA	NA	NA	NA	NA	NA	NA	NA	NA	NA	NA	NA	NA	NA	NA	NA	NA	NA	NA	NA	NA	NA	NA	NA	NA	NA	NA	0.000421612	0.00049431	0.000471835	NA	NA	NA	NA	NA	NA	38
11	A0A0A0MS15	NA	IGHV3-49	6	4	48.7	119	NA	NA	NA	NA	NA	NA	NA	NA	NA	NA	8.74e-05	NA	NA	NA	NA	NA	NA	NA	NA	NA	NA	NA	NA	NA	NA	NA	NA	NA	NA	NA	NA	NA	0.000127008	0.00010786	0.000113599	NA	NA	NA	NA	NA	NA	37
12	A0A0B4J1U7	NA	IGHV6-1	2	2	13.2	121	NA	NA	NA	NA	NA	0.00157651	0.00154117	NA	NA	NA	NA	NA	NA	NA	NA	NA	NA	NA	NA	NA	NA	NA	NA	NA	NA	NA	NA	NA	NA	NA	NA	NA	NA	NA	NA	NA	NA	NA	NA	NA	NA	39
13	A0A0B4J1V0	NA	IGHV3-15	7	4	41.2	119	NA	NA	NA	NA	0.000360715	0.00404158	0.00408866	NA	NA	NA	NA	NA	NA	NA	0.000867951	0.000821722	0.000901601	NA	NA	NA	0.00111344	NA	0.00274301	0.000211585	0.00013232	0.000128338	NA	NA	NA	NA	NA	0.000229247	0.00036516	0.000419921	0.000336063	NA	NA	NA	NA	0.00107522	0.00122483	24
14	A0A0B4J1V6	NA	IGHV3-73	4	1	31.9	119	NA	NA	NA	NA	NA	NA	NA	NA	NA	NA	NA	NA	NA	NA	NA	NA	NA	NA	NA	NA	NA	NA	NA	NA	NA	NA	NA	NA	NA	NA	NA	NA	NA	NA	NA	NA	NA	NA	NA	NA	NA	41
15	A0A0B4J1X5	NA	IGHV3-74	6	3	49.6	117	NA	NA	NA	NA	NA	0.00123166	0.00123109	NA	NA	NA	NA	NA	NA	NA	0.000251016	NA	NA	NA	NA	NA	NA	NA	NA	NA	NA	NA	NA	0.000589208	0.000635966	NA	0.000871046	NA	0.000295205	0.000248923	0.00028369	NA	NA	NA	NA	NA	NA	32
16	A0A0B4J1X8	NA	IGHV3-43	3	1	22	118	NA	NA	NA	NA	NA	0.000281937	0.000313114	NA	NA	NA	NA	NA	NA	NA	NA	NA	NA	NA	NA	NA	NA	NA	NA	NA	NA	NA	NA	NA	NA	NA	NA	NA	NA	NA	NA	NA	NA	NA	NA	NA	NA	39
17	A0A0B4J1Y8	NA	IGLV9-49	2	2	16.3	123	NA	NA	NA	NA	NA	NA	NA	NA	NA	NA	NA	NA	NA	NA	NA	NA	NA	NA	NA	NA	NA	NA	NA	NA	NA	NA	NA	NA	NA	NA	NA	NA	NA	NA	NA	NA	NA	NA	NA	NA	NA	41
18	A0A0B4J1Y9	NA	IGHV3-72	5	2	36.1	119	NA	NA	NA	NA	NA	0.000116246	0.000288847	NA	NA	NA	NA	NA	NA	NA	NA	NA	NA	NA	NA	NA	NA	NA	NA	NA	NA	NA	NA	NA	NA	NA	NA	NA	NA	NA	NA	NA	NA	NA	NA	NA	NA	39
19	P0DPI2;A0A0B4J2D5	NA	NA	3	3	16.8	268	NA	NA	NA	NA	NA	NA	NA	NA	NA	NA	NA	NA	NA	NA	NA	NA	NA	NA	NA	NA	NA	NA	NA	NA	NA	NA	NA	NA	NA	NA	NA	NA	NA	NA	NA	NA	NA	NA	NA	NA	NA	41
20	P0DP09;A0A0B4J2D9	NA	IGKV1D-13	1	1	13.7	117	NA	NA	NA	NA	NA	NA	NA	NA	NA	NA	NA	NA	NA	NA	NA	NA	NA	NA	NA	NA	NA	NA	NA	NA	NA	NA	NA	NA	NA	NA	NA	NA	NA	NA	NA	NA	NA	NA	NA	NA	NA	41
21	A0A0C4DH24	NA	IGKV6-21	1	1	10.5	114	NA	NA	NA	NA	NA	NA	NA	NA	NA	NA	NA	NA	NA	NA	NA	NA	NA	NA	NA	NA	NA	NA	NA	NA	NA	NA	NA	NA	NA	NA	NA	NA	NA	NA	NA	NA	NA	NA	NA	NA	NA	41
22	A0A0C4DH25	NA	IGKV3D-20	4	1	27.6	116	NA	NA	NA	NA	NA	NA	NA	NA	NA	NA	NA	NA	NA	NA	NA	NA	NA	NA	NA	NA	NA	NA	NA	NA	NA	NA	NA	NA	NA	NA	NA	NA	NA	NA	NA	NA	NA	NA	NA	NA	NA	41
23	A0A0C4DH29;P0DP01;A0A0B4J2H0	NA	IGHV1-3;IGHV1-69-2	2	1	22.2	117	NA	NA	NA	NA	NA	NA	NA	NA	NA	NA	NA	NA	NA	NA	NA	NA	NA	NA	NA	NA	NA	NA	NA	NA	NA	NA	NA	NA	NA	NA	NA	NA	NA	NA	NA	NA	NA	NA	NA	NA	NA	41
24	A0A0C4DH31	NA	IGHV1-18	2	1	23.9	117	NA	NA	NA	NA	NA	NA	NA	NA	NA	NA	NA	NA	NA	NA	NA	NA	NA	NA	NA	NA	NA	NA	NA	NA	NA	NA	NA	NA	NA	NA	NA	NA	NA	NA	NA	NA	NA	NA	NA	NA	NA	41
25	A0A0C4DH34	NA	IGHV4-28	3	3	14.5	117	NA	NA	NA	NA	NA	NA	NA	NA	NA	NA	NA	NA	NA	NA	NA	NA	NA	NA	NA	NA	NA	NA	NA	NA	NA	NA	NA	NA	NA	NA	NA	NA	NA	NA	NA	NA	NA	NA	NA	NA	NA	41
26	A0A0C4DH35	NA	IGHV3-35	1	1	9.4	117	NA	NA	NA	NA	NA	NA	NA	NA	NA	NA	NA	NA	NA	NA	NA	NA	NA	NA	NA	NA	NA	NA	NA	NA	NA	NA	NA	NA	NA	NA	NA	NA	NA	NA	NA	NA	NA	NA	NA	NA	NA	41
27	A0A0C4DH36	NA	IGHV3-38	1	1	9.5	116	NA	NA	NA	NA	NA	NA	NA	NA	NA	NA	NA	NA	NA	NA	NA	NA	NA	NA	NA	NA	NA	NA	NA	NA	NA	NA	NA	NA	NA	NA	NA	NA	NA	NA	NA	NA	NA	NA	NA	NA	NA	41
28	A0A0C4DH38	NA	IGHV5-51	4	2	47	117	1.26e-05	NA	1.85e-05	NA	NA	NA	NA	NA	NA	NA	NA	NA	NA	NA	0.000151172	0.000431162	0.000451759	NA	NA	NA	NA	NA	NA	NA	NA	NA	NA	0.000108194	NA	0.000199108	NA	0.000164318	NA	2.05e-05	2.08e-05	NA	NA	NA	NA	NA	NA	31
29	A0A0C4DH72	NA	IGKV1-6	3	0	23.9	117	NA	NA	NA	NA	NA	NA	NA	NA	NA	8.32e-05	NA	NA	NA	NA	NA	NA	NA	NA	NA	NA	NA	NA	NA	NA	NA	NA	NA	NA	NA	NA	NA	NA	0.000104305	0.00021486	0.000196532	NA	NA	NA	NA	NA	NA	37
30	A0A0G2JS06;A0A087WSX0	NA	IGLV5-45	2	2	20.3	123	NA	NA	NA	NA	NA	NA	NA	NA	NA	NA	NA	NA	NA	NA	NA	NA	NA	NA	NA	NA	NA	NA	NA	NA	NA	NA	NA	NA	NA	NA	NA	NA	NA	NA	NA	NA	NA	NA	NA	NA	NA	41
31	A0A0J9YX35	NA	NA	2	2	18.8	117	NA	NA	NA	NA	NA	NA	NA	NA	NA	NA	NA	NA	NA	NA	NA	NA	NA	NA	NA	NA	NA	NA	NA	NA	NA	NA	NA	NA	NA	NA	NA	NA	NA	NA	NA	NA	NA	NA	NA	NA	NA	41
32	A0A0J9YXX1	NA	NA	3	1	26.5	117	NA	NA	NA	NA	NA	NA	NA	NA	NA	NA	NA	NA	NA	NA	NA	NA	NA	NA	NA	NA	NA	NA	NA	NA	NA	NA	NA	NA	NA	NA	NA	NA	NA	NA	NA	NA	NA	NA	NA	NA	NA	41
33	A0A1B0GTC6	NA	NA	4	4	58.9	90	0.000301964	0.000242486	0.000426582	NA	NA	NA	NA	NA	NA	0.00092778	0.000965335	NA	NA	NA	NA	NA	NA	NA	NA	NA	NA	NA	NA	0.000389398	0.000423331	0.000399234	NA	NA	NA	0.000645084	NA	NA	NA	0.000259954	0.000272915	NA	NA	NA	NA	NA	NA	30
34	P0DSE2;P0DTU4;P01850;A0A5B9	T-cell receptor beta-1 chain C region;T-cell receptor beta-2 chain C region	TRBC1;TRBC2	1	1	3.2	310	NA	NA	NA	NA	NA	NA	NA	NA	NA	NA	NA	NA	NA	NA	NA	NA	NA	NA	NA	NA	NA	NA	NA	NA	NA	NA	NA	NA	NA	NA	NA	NA	NA	NA	NA	NA	NA	NA	NA	NA	NA	41
35	A0FGR8	Extended synaptotagmin-2	ESYT2	10	10	14.4	921	5.25e-05	4.18e-05	5.14e-05	NA	NA	NA	NA	NA	NA	NA	NA	NA	NA	NA	NA	NA	NA	NA	NA	NA	NA	NA	NA	NA	NA	NA	NA	NA	NA	6.94e-05	NA	NA	NA	NA	NA	NA	NA	NA	NA	NA	NA	37
36	A0PK00	Transmembrane protein 120B	TMEM120B	1	1	7.7	339	NA	NA	NA	NA	NA	NA	NA	NA	NA	NA	NA	NA	NA	NA	NA	NA	NA	NA	NA	NA	NA	NA	NA	NA	NA	NA	NA	NA	NA	NA	NA	NA	NA	NA	NA	NA	NA	NA	NA	NA	NA	41
37	A1L3X0	Elongation of very long chain fatty acids protein 7	ELOVL7	2	2	6.4	281	NA	NA	NA	NA	NA	NA	NA	NA	NA	NA	NA	NA	NA	NA	NA	NA	NA	NA	NA	NA	NA	NA	NA	NA	NA	NA	NA	NA	NA	NA	NA	NA	NA	NA	NA	NA	NA	NA	NA	NA	NA	41
38	A2RTY3	Protein HEATR9	HEATR9	2	2	4.6	570	NA	NA	NA	NA	NA	NA	NA	NA	NA	NA	NA	NA	NA	NA	NA	NA	NA	NA	NA	NA	NA	NA	NA	NA	NA	NA	NA	NA	NA	NA	NA	NA	NA	NA	NA	NA	NA	NA	NA	NA	NA	41
39	A2RUS2	DENN domain-containing protein 3	DENND3	5	5	7.2	1198	NA	NA	NA	NA	NA	NA	NA	NA	NA	NA	NA	NA	NA	NA	NA	NA	NA	NA	NA	NA	NA	NA	NA	NA	NA	NA	NA	NA	NA	NA	NA	NA	NA	NA	NA	NA	NA	NA	NA	NA	NA	41
40	A5YKK6	CCR4-NOT transcription complex subunit 1	CNOT1	1	1	0.9	2376	NA	NA	NA	NA	NA	NA	NA	NA	NA	NA	NA	NA	NA	NA	NA	NA	NA	NA	NA	NA	NA	NA	NA	NA	NA	NA	NA	NA	NA	NA	NA	NA	NA	NA	NA	NA	NA	NA	NA	NA	NA	41
41	A6NHL2	Tubulin alpha chain-like 3	TUBAL3	7	1	11.9	446	NA	NA	NA	NA	NA	NA	NA	NA	NA	NA	NA	NA	NA	NA	NA	NA	NA	NA	NA	NA	NA	NA	NA	NA	NA	NA	NA	NA	NA	NA	NA	NA	NA	NA	NA	NA	NA	NA	NA	NA	NA	41
42	A6NJZ3	Olfactory receptor 6C65	OR6C65	1	1	9.6	312	NA	NA	NA	NA	NA	NA	NA	NA	NA	NA	NA	NA	NA	NA	NA	NA	NA	NA	NA	NA	NA	NA	NA	NA	NA	NA	NA	NA	NA	NA	NA	NA	NA	NA	NA	NA	NA	NA	NA	NA	NA	41
43	A6NMB1	Sialic acid-binding Ig-like lectin 16	SIGLEC16	1	1	1.5	481	NA	NA	NA	NA	NA	NA	NA	NA	NA	NA	NA	NA	NA	NA	NA	NA	NA	NA	NA	NA	NA	NA	NA	NA	NA	NA	NA	NA	NA	NA	NA	NA	NA	NA	NA	NA	NA	NA	NA	NA	NA	41
44	B0I1T2	Unconventional myosin-Ig;Minor histocompatibility antigen HA-2	MYO1G	12	12	17.2	1018	9.53e-05	NA	0.000215692	NA	NA	NA	NA	NA	NA	NA	NA	NA	NA	NA	NA	NA	NA	NA	NA	NA	NA	NA	NA	NA	NA	5.47e-05	NA	NA	NA	NA	NA	NA	NA	NA	NA	NA	NA	NA	NA	NA	NA	38
45	B2RUZ4	Small integral membrane protein 1	SMIM1	2	2	35.9	78	NA	NA	NA	0.00233064	NA	0.000556485	0.000615304	NA	NA	NA	NA	NA	NA	NA	NA	NA	NA	NA	NA	NA	NA	NA	NA	0.00015389	0.000305997	NA	NA	NA	NA	NA	NA	NA	NA	NA	NA	NA	NA	NA	NA	NA	NA	36
46	P0DMR1;O60812;B7ZW38;B2RXH8;P07910	Heterogeneous nuclear ribonucleoprotein C-like 4;Heterogeneous nuclear ribonucleoprotein C-like 1;Heterogeneous nuclear ribonucleoprotein C-like 3;Heterogeneous nuclear ribonucleoprotein C-like 2;Heterogeneous nuclear ribonucleoproteins C1/C2	HNRNPCL4;HNRNPCL1;HNRNPCL3;HNRNPCL2;HNRNPC	2	2	6.8	293	NA	NA	NA	NA	NA	NA	NA	NA	NA	NA	NA	NA	NA	NA	NA	NA	NA	NA	NA	NA	NA	NA	NA	NA	NA	NA	NA	NA	NA	NA	NA	NA	NA	NA	NA	NA	NA	NA	NA	NA	NA	41
47	O00139	Kinesin-like protein KIF2A	KIF2A	17	17	30	706	0.00012988	0.000125551	0.000240945	NA	NA	NA	NA	NA	NA	NA	NA	NA	NA	NA	1.73e-05	5.34e-05	8.28e-06	NA	NA	NA	NA	NA	NA	0.000117843	5.09e-05	9.04e-05	NA	NA	NA	0.000338486	9.14e-05	0.000221707	NA	6.48e-05	NA	0.00012967	0.000127604	0.000112192	NA	NA	NA	25
48	O00151	PDZ and LIM domain protein 1	PDLIM1	15	15	65.7	329	0.00014926	0.000207054	0.000297855	4.76e-05	3.08e-05	2.48e-05	NA	0.000255405	NA	0.000508445	0.000288157	NA	NA	NA	4.98e-05	1.19e-05	6.86e-05	NA	NA	3.54e-05	NA	NA	NA	0.000341279	0.000270262	0.000308763	0.000899769	NA	NA	0.000337408	0.000512278	0.000375988	0.000106266	9.13e-05	6.15e-05	0.000121041	0.000182248	0.000194697	NA	0.000216816	0.000836181	13
49	O00159	Unconventional myosin-Ic	MYO1C	2	2	2.9	1063	NA	NA	NA	NA	NA	NA	NA	NA	NA	NA	NA	NA	NA	NA	NA	NA	NA	NA	NA	NA	NA	NA	NA	NA	NA	NA	NA	NA	NA	NA	NA	NA	NA	NA	NA	NA	NA	NA	NA	NA	NA	41
50	O00161	Synaptosomal-associated protein 23	SNAP23	16	16	72.5	211	0.000360714	0.000449554	0.00037675	0.000105794	0.000331522	0.000279442	0.000381694	0.000147917	NA	6.95e-05	NA	NA	NA	NA	0.000170496	0.000215714	5.02e-05	NA	NA	NA	NA	0.000565954	NA	0.000266753	0.000214309	0.000132387	0.000625266	0.000291625	0.000281616	0.000217773	0.000289545	0.000872471	0.000112622	0.000153365	0.000150232	0.000142273	0.000136761	0.000129853	0.000420713	0.000325919	0.000388026	10
51	O00186	Syntaxin-binding protein 3	STXBP3	3	3	5.9	592	NA	NA	NA	NA	NA	NA	NA	NA	NA	NA	NA	NA	NA	NA	NA	NA	NA	NA	NA	NA	NA	NA	NA	NA	NA	NA	NA	NA	NA	NA	NA	NA	NA	NA	NA	NA	NA	NA	NA	NA	NA	41
52	O00187	Mannan-binding lectin serine protease 2;Mannan-binding lectin serine protease 2 A chain;Mannan-binding lectin serine protease 2 B chain	MASP2	19	19	30.8	686	0.000582547	0.00143434	0.000994714	0.000393619	0.00137465	0.00116946	0.00145594	0.000907622	0.00174917	0.000563941	0.000455377	0.000689511	0.000485891	0.000529392	0.00104481	0.00108923	0.00104632	NA	NA	NA	NA	NA	NA	0.00159357	0.00125843	0.00101075	0.0029321	0.00323115	0.00251475	0.00164381	0.00170519	0.00127904	0.000884697	0.000781134	0.00100001	0.0012966	0.00128582	0.00109143	0.000967292	0.00120585	0.00129336	6
53	O00194	Ras-related protein Rab-27B	RAB27B	17	15	68.8	218	0.00121878	0.00105902	0.00135233	0.000210211	0.00073903	0.000753825	0.000754866	0.000420838	0.000376819	NA	4.87e-05	NA	NA	NA	0.000416994	0.000251621	0.000403029	NA	NA	NA	NA	NA	NA	0.000626975	0.000466048	0.000520407	0.00101341	0.00100551	0.00111384	0.000898533	0.000828546	0.000931607	0.000485082	0.000346961	0.000300103	0.000297629	0.000295439	0.000139788	NA	0.000847976	0.000548136	11
54	O00232	26S proteasome non-ATPase regulatory subunit 12	PSMD12	2	2	5.9	456	NA	NA	NA	NA	NA	NA	NA	NA	NA	NA	NA	NA	NA	NA	NA	NA	NA	NA	NA	NA	NA	NA	NA	NA	NA	NA	NA	NA	NA	NA	NA	NA	NA	NA	NA	NA	NA	NA	NA	NA	NA	41
55	O00264	Membrane-associated progesterone receptor component 1	PGRMC1	8	7	47.2	195	NA	NA	NA	NA	NA	NA	NA	NA	NA	NA	NA	NA	NA	NA	NA	NA	NA	NA	NA	NA	NA	NA	NA	5.79e-05	7.08e-05	6.72e-05	NA	NA	NA	NA	NA	NA	7.06e-05	NA	0.000119951	NA	NA	NA	NA	NA	NA	36
56	O00299	Chloride intracellular channel protein 1	CLIC1	11	11	58.1	241	0.000261485	0.000228231	0.000243445	NA	NA	0.000289812	0.000297629	0.000247589	NA	0.000134438	0.000137199	NA	NA	NA	0.000120332	0.000129131	9.62e-05	NA	NA	NA	NA	NA	0.000233192	0.000363263	0.00034946	0.000359057	0.00016423	0.000235822	0.000350226	0.000429748	0.000426138	0.000386078	0.000256617	0.000179683	0.000254476	0.000152443	0.000287364	0.000184566	NA	NA	NA	14
57	O00391	Sulfhydryl oxidase 1	QSOX1	1	1	2.7	747	NA	NA	NA	NA	NA	NA	NA	NA	NA	NA	NA	NA	NA	NA	NA	NA	NA	NA	NA	NA	NA	NA	NA	NA	NA	NA	NA	NA	NA	NA	NA	NA	NA	NA	NA	NA	NA	NA	NA	NA	NA	41
58	O00410	Importin-5	IPO5	4	4	5.7	1097	NA	NA	NA	NA	NA	NA	NA	NA	NA	NA	NA	NA	NA	NA	NA	NA	NA	NA	NA	NA	NA	NA	NA	NA	NA	NA	NA	NA	NA	NA	NA	NA	NA	NA	NA	NA	NA	NA	NA	NA	NA	41
59	O00429	Dynamin-1-like protein	DNM1L	25	25	44.4	736	0.000114568	9.98e-05	0.000179176	NA	NA	3.86e-05	2.69e-05	NA	NA	NA	NA	NA	NA	NA	8.84e-06	1.02e-05	NA	NA	NA	NA	NA	NA	NA	0.000112702	9.57e-05	7.07e-05	NA	NA	NA	9.93e-05	0.000153274	0.000128199	NA	NA	NA	5.43e-05	2.56e-05	5.38e-05	NA	NA	NA	25
60	O00483	Cytochrome c oxidase subunit NDUFA4	NDUFA4	2	2	24.7	81	NA	NA	NA	NA	NA	NA	NA	NA	NA	NA	NA	NA	NA	NA	NA	NA	NA	NA	NA	NA	NA	NA	NA	NA	NA	NA	NA	NA	NA	NA	NA	NA	NA	NA	NA	NA	NA	NA	NA	NA	NA	41
61	O00487	26S proteasome non-ATPase regulatory subunit 14	PSMD14	2	2	12.6	310	NA	NA	NA	NA	NA	NA	NA	NA	NA	NA	NA	NA	NA	NA	NA	NA	NA	NA	NA	NA	NA	NA	NA	NA	NA	NA	NA	NA	NA	NA	NA	NA	NA	NA	NA	NA	NA	NA	NA	NA	NA	41
62	O00501	Claudin-5	CLDN5	3	3	17.4	218	NA	NA	NA	NA	NA	NA	NA	NA	NA	NA	NA	NA	NA	NA	6.09e-05	6.7e-05	4.97e-05	NA	NA	NA	NA	NA	NA	NA	NA	NA	NA	NA	NA	NA	NA	NA	NA	NA	NA	NA	NA	NA	NA	NA	NA	38
63	O00560	Syntenin-1	SDCBP	1	1	3.4	298	NA	NA	NA	NA	NA	NA	NA	NA	NA	NA	NA	NA	NA	NA	NA	NA	NA	NA	NA	NA	NA	NA	NA	NA	NA	NA	NA	NA	NA	NA	NA	NA	NA	NA	NA	NA	NA	NA	NA	NA	NA	41
64	O00592	Podocalyxin	PODXL	2	2	3.9	558	NA	NA	NA	NA	NA	NA	NA	NA	NA	NA	NA	NA	NA	NA	NA	NA	NA	NA	NA	NA	NA	NA	NA	NA	NA	NA	NA	NA	NA	NA	NA	NA	NA	NA	NA	NA	NA	NA	NA	NA	NA	41
65	P47813;O14602	Eukaryotic translation initiation factor 1A, X-chromosomal;Eukaryotic translation initiation factor 1A, Y-chromosomal	EIF1AX;EIF1AY	1	1	20.8	144	NA	NA	NA	NA	NA	NA	NA	NA	NA	NA	NA	NA	NA	NA	NA	NA	NA	NA	NA	NA	NA	NA	NA	NA	NA	NA	NA	NA	NA	NA	NA	NA	NA	NA	NA	NA	NA	NA	NA	NA	NA	41
66	O14618	Copper chaperone for superoxide dismutase	CCS	3	3	17.9	274	NA	NA	NA	NA	NA	NA	NA	NA	NA	NA	NA	NA	NA	NA	NA	NA	NA	NA	NA	NA	NA	NA	NA	NA	NA	NA	NA	NA	NA	NA	NA	NA	NA	NA	NA	NA	NA	NA	NA	NA	NA	41
67	O14672	Disintegrin and metalloproteinase domain-containing protein 10	ADAM10	13	13	19.1	748	NA	NA	NA	NA	NA	NA	NA	NA	NA	NA	NA	NA	NA	NA	NA	NA	NA	NA	NA	NA	NA	NA	NA	1.55e-05	NA	3.74e-05	NA	NA	NA	NA	NA	0.000279685	NA	0.000208977	0.000116849	0.000147656	NA	0.000352872	NA	NA	NA	34
68	O14735	CDP-diacylglycerol--inositol 3-phosphatidyltransferase	CDIPT	1	1	5.2	213	NA	NA	NA	NA	NA	NA	NA	NA	NA	NA	NA	NA	NA	NA	NA	NA	NA	NA	NA	NA	NA	NA	NA	NA	NA	NA	NA	NA	NA	NA	NA	NA	NA	NA	NA	NA	NA	NA	NA	NA	NA	41
69	O14745	Na(+)/H(+) exchange regulatory cofactor NHE-RF1	SLC9A3R1	7	7	28.8	358	NA	NA	NA	NA	NA	NA	0.000107791	NA	NA	4.75e-05	NA	NA	NA	NA	NA	NA	NA	NA	NA	NA	NA	NA	NA	6.25e-05	5.79e-05	0.000110712	NA	NA	NA	NA	NA	NA	NA	NA	NA	NA	NA	NA	0.000248861	0.000182724	0.000314842	33
70	O14791	Apolipoprotein L1	APOL1	26	26	58.3	398	0.000734323	0.000257992	0.000545407	0.000525031	0.000449122	0.000684994	0.00079444	0.000498253	0.000854914	0.000498308	0.000511321	0.000496606	0.000246216	0.000507884	0.000301865	0.000278062	0.000256353	NA	NA	NA	NA	NA	NA	0.00126284	0.00124822	0.0013481	0.000296224	0.000108753	0.00043874	0.000298676	0.000392051	0.000292999	0.000285632	0.000378806	0.000308235	0.000557946	0.000490992	0.000192595	0.000357241	0.000318555	0.000257894	6
71	O14818;Q8TAA3	Proteasome subunit alpha type-7;Proteasome subunit alpha type-7-like	PSMA7;PSMA8	4	4	19.8	248	NA	NA	NA	NA	NA	NA	NA	NA	NA	NA	NA	NA	NA	NA	NA	NA	NA	NA	NA	NA	NA	NA	NA	0.000191099	NA	NA	NA	NA	NA	NA	NA	0.000119895	NA	NA	NA	NA	NA	NA	NA	NA	NA	39
72	O14828	Secretory carrier-associated membrane protein 3	SCAMP3	1	1	4.6	347	NA	NA	NA	NA	NA	NA	NA	NA	NA	NA	NA	NA	NA	NA	NA	NA	NA	NA	NA	NA	NA	NA	NA	NA	NA	NA	NA	NA	NA	NA	NA	NA	NA	NA	NA	NA	NA	NA	NA	NA	NA	41
73	O14880	Microsomal glutathione S-transferase 3	MGST3	2	2	17.8	152	NA	NA	NA	NA	NA	NA	NA	NA	NA	NA	NA	NA	NA	NA	NA	NA	NA	NA	NA	NA	NA	NA	NA	NA	NA	NA	NA	NA	NA	NA	NA	NA	NA	NA	NA	NA	NA	NA	NA	NA	NA	41
74	P19105;O14950	Myosin regulatory light chain 12A;Myosin regulatory light chain 12B	MYL12A;MYL12B	11	5	63.2	171	0.0022839	0.00169789	0.00261068	0.000208423	0.00104394	0.000270238	0.00027518	0.000601324	NA	0.000610043	0.000585022	0.00110085	0.000732447	0.000749096	0.000812213	0.000796413	0.000916675	NA	NA	NA	0.00076631	NA	0.000947782	0.00128011	0.000789943	0.00108245	0.00103499	0.00100059	0.000870347	0.00231857	0.00235616	0.0020119	0.000898097	0.000699923	0.000821446	0.000656478	0.000590045	0.000695466	0.00211293	0.00250007	0.00244902	5
75	O14960	Leukocyte cell-derived chemotaxin-2	LECT2	4	4	31.8	151	NA	NA	NA	NA	NA	NA	NA	NA	NA	NA	NA	NA	NA	NA	NA	NA	NA	NA	NA	NA	NA	NA	NA	0.000139243	0.000123438	0.000121109	NA	NA	NA	NA	NA	NA	NA	NA	NA	NA	NA	NA	NA	NA	NA	38
76	O14980	Exportin-1	XPO1	3	3	4.9	1071	NA	NA	NA	NA	NA	NA	NA	NA	NA	NA	NA	NA	NA	NA	NA	NA	NA	NA	NA	NA	NA	NA	NA	NA	NA	NA	NA	NA	NA	NA	NA	NA	NA	NA	NA	NA	NA	NA	NA	NA	NA	41
77	O15020	Spectrin beta chain, non-erythrocytic 2	SPTBN2	8	2	3	2390	NA	NA	NA	NA	NA	NA	NA	NA	NA	NA	NA	NA	NA	NA	NA	NA	NA	NA	NA	NA	NA	NA	NA	NA	NA	NA	NA	NA	NA	NA	NA	NA	NA	NA	NA	NA	NA	NA	NA	NA	NA	41
78	O15117	FYN-binding protein	FYB	17	17	29.6	783	NA	NA	NA	NA	NA	NA	NA	NA	NA	NA	NA	NA	NA	NA	NA	NA	NA	NA	NA	NA	NA	NA	NA	0.00019109	9.02e-05	9.54e-05	NA	NA	NA	NA	NA	NA	NA	NA	NA	0.000563487	NA	NA	NA	NA	NA	37
79	O15127	Secretory carrier-associated membrane protein 2	SCAMP2	3	3	13.7	329	NA	NA	NA	NA	NA	NA	NA	NA	NA	NA	NA	NA	NA	NA	NA	NA	NA	NA	NA	NA	NA	NA	NA	7.67e-05	NA	6.35e-05	NA	NA	NA	NA	NA	NA	NA	NA	NA	NA	NA	NA	NA	NA	NA	39
80	O15143	Actin-related protein 2/3 complex subunit 1B	ARPC1B	9	9	26.3	372	NA	0.000392057	0.000483989	0.000290691	NA	NA	NA	NA	NA	NA	NA	NA	NA	NA	NA	NA	NA	NA	NA	NA	NA	NA	NA	0.000304504	8.02e-05	0.000286764	NA	NA	NA	NA	NA	NA	NA	NA	NA	0.00268708	0.00200511	0.00122882	NA	NA	NA	32
81	O15144	Actin-related protein 2/3 complex subunit 2	ARPC2	14	14	45.7	300	0.000308261	NA	0.000169613	NA	NA	NA	NA	NA	NA	NA	NA	NA	NA	NA	3.5e-05	NA	3.12e-05	NA	NA	NA	NA	NA	NA	NA	NA	4.64e-05	NA	NA	NA	NA	NA	NA	NA	NA	NA	NA	NA	NA	NA	NA	NA	36
82	O15145	Actin-related protein 2/3 complex subunit 3	ARPC3	9	9	53.4	178	0.000180579	0.000223161	0.000202062	NA	NA	NA	NA	0.00038524	NA	0.000133312	NA	NA	NA	NA	0.000181715	NA	NA	NA	NA	NA	NA	NA	NA	0.000175318	1.35e-05	0.000129847	NA	NA	NA	0.000189147	NA	7.87e-05	NA	NA	NA	NA	NA	NA	NA	NA	NA	30
83	O15155	BET1 homolog	BET1	2	2	24.6	118	NA	NA	NA	NA	NA	NA	NA	NA	NA	NA	NA	NA	NA	NA	NA	NA	NA	NA	NA	NA	NA	NA	NA	NA	NA	NA	NA	NA	NA	NA	NA	NA	NA	NA	NA	NA	NA	NA	NA	NA	NA	41
84	O15162	Phospholipid scramblase 1	PLSCR1	1	1	3.1	318	NA	NA	NA	NA	NA	NA	NA	NA	NA	NA	NA	NA	NA	NA	NA	NA	NA	NA	NA	NA	NA	NA	NA	NA	NA	NA	NA	NA	NA	NA	NA	NA	NA	NA	NA	NA	NA	NA	NA	NA	NA	41
85	O15173	Membrane-associated progesterone receptor component 2	PGRMC2	4	3	19.7	223	NA	NA	NA	NA	NA	NA	NA	NA	NA	NA	NA	NA	NA	NA	NA	NA	NA	NA	NA	NA	NA	NA	NA	NA	NA	NA	NA	NA	NA	NA	NA	NA	NA	NA	NA	NA	NA	NA	NA	NA	NA	41
86	O15231	Zinc finger protein 185	ZNF185	5	5	12.9	689	NA	NA	NA	NA	NA	NA	NA	NA	NA	NA	NA	NA	NA	NA	NA	NA	NA	NA	NA	NA	NA	NA	NA	NA	NA	NA	NA	NA	NA	NA	NA	NA	NA	NA	NA	NA	NA	NA	NA	NA	NA	41
87	O15240	Neurosecretory protein VGF;Neuroendocrine regulatory peptide-1;Neuroendocrine regulatory peptide-2;Antimicrobial peptide VGF[554-577]	VGF	1	1	3.3	615	NA	NA	NA	NA	NA	NA	NA	NA	NA	NA	NA	NA	NA	NA	NA	NA	NA	NA	NA	NA	NA	NA	NA	NA	NA	NA	NA	NA	NA	NA	NA	NA	NA	NA	NA	NA	NA	NA	0.000457571	0.000310864	NA	39
88	O15258	Protein RER1	RER1	2	2	14.3	196	NA	NA	NA	NA	NA	NA	NA	NA	NA	NA	NA	NA	NA	NA	NA	NA	NA	NA	NA	NA	NA	NA	NA	NA	NA	NA	NA	NA	NA	NA	NA	NA	NA	NA	NA	NA	NA	NA	NA	NA	NA	41
89	O15260	Surfeit locus protein 4	SURF4	3	3	16.4	269	NA	NA	NA	NA	NA	NA	NA	NA	NA	NA	NA	NA	NA	NA	NA	NA	NA	NA	NA	NA	NA	NA	NA	NA	NA	NA	NA	NA	NA	NA	NA	NA	NA	NA	NA	NA	NA	NA	NA	NA	NA	41
90	O15400	Syntaxin-7	STX7	7	7	38.7	261	0.000172705	0.000122402	0.000261588	6.61e-05	NA	7.85e-05	7.8e-05	NA	NA	0.000507612	NA	NA	NA	NA	NA	5.64e-05	NA	NA	NA	NA	NA	NA	NA	NA	4.25e-05	8.71e-06	NA	NA	NA	9.82e-05	0.000676479	0.000131332	NA	NA	NA	NA	NA	NA	NA	NA	NA	28
91	O15427	Monocarboxylate transporter 4	SLC16A3	2	2	5.6	465	NA	NA	NA	NA	NA	NA	NA	NA	NA	NA	NA	NA	NA	NA	NA	NA	NA	NA	NA	NA	NA	NA	NA	NA	NA	NA	NA	NA	NA	NA	NA	NA	NA	NA	NA	NA	NA	NA	NA	NA	NA	41
92	O15439	Multidrug resistance-associated protein 4	ABCC4	9	9	7.4	1325	NA	NA	NA	NA	NA	2.62e-05	2.81e-05	NA	NA	NA	NA	NA	NA	NA	NA	NA	NA	NA	NA	NA	NA	NA	NA	NA	NA	NA	NA	NA	NA	NA	NA	NA	NA	NA	NA	NA	NA	NA	NA	NA	NA	39
93	O15511	Actin-related protein 2/3 complex subunit 5	ARPC5	8	8	64.9	151	NA	NA	NA	NA	NA	NA	NA	NA	NA	NA	NA	NA	NA	NA	0.00011292	0.000144419	0.000172573	NA	NA	NA	NA	NA	NA	0.000207032	0.00013545	NA	NA	NA	NA	NA	NA	NA	NA	NA	NA	NA	NA	NA	NA	NA	NA	36
94	O43143	Pre-mRNA-splicing factor ATP-dependent RNA helicase DHX15	DHX15	1	1	2.3	795	NA	NA	NA	NA	NA	NA	NA	NA	NA	NA	NA	NA	NA	NA	NA	NA	NA	NA	NA	NA	NA	NA	NA	NA	NA	NA	NA	NA	NA	NA	NA	NA	NA	NA	NA	NA	NA	NA	NA	NA	NA	41
95	O43149	Zinc finger ZZ-type and EF-hand domain-containing protein 1	ZZEF1	1	1	0.4	2961	NA	NA	NA	NA	NA	NA	NA	NA	NA	NA	NA	NA	NA	NA	NA	NA	NA	NA	NA	NA	NA	NA	NA	NA	NA	NA	NA	NA	NA	NA	NA	NA	NA	NA	NA	NA	NA	NA	NA	NA	NA	41
96	O43150	Arf-GAP with SH3 domain, ANK repeat and PH domain-containing protein 2	ASAP2	2	2	3.6	1006	NA	NA	NA	NA	NA	NA	NA	NA	NA	NA	NA	NA	NA	NA	NA	NA	NA	NA	NA	NA	NA	NA	NA	NA	NA	NA	NA	NA	NA	NA	NA	NA	NA	NA	NA	NA	NA	NA	NA	NA	NA	41
97	O43169	Cytochrome b5 type B	CYB5B	4	4	49.3	150	NA	NA	NA	NA	NA	NA	NA	NA	NA	NA	NA	NA	NA	NA	NA	NA	NA	NA	NA	NA	NA	NA	NA	NA	NA	NA	NA	NA	NA	NA	NA	NA	NA	NA	NA	NA	NA	NA	NA	NA	NA	41
98	O43175	D-3-phosphoglycerate dehydrogenase	PHGDH	1	1	3	533	NA	NA	NA	NA	NA	NA	NA	NA	NA	NA	NA	NA	NA	NA	NA	NA	NA	NA	NA	NA	NA	NA	NA	NA	NA	NA	NA	NA	NA	NA	NA	NA	NA	NA	NA	NA	NA	NA	NA	NA	NA	41
99	O43182	Rho GTPase-activating protein 6	ARHGAP6	3	3	3.8	974	NA	NA	NA	NA	NA	NA	NA	NA	NA	NA	NA	NA	NA	NA	NA	NA	NA	NA	NA	NA	NA	NA	NA	NA	NA	NA	NA	NA	NA	NA	NA	NA	NA	NA	NA	NA	NA	NA	NA	NA	NA	41
100	O43294	Transforming growth factor beta-1-induced transcript 1 protein	TGFB1I1	8	8	28.4	461	NA	NA	NA	NA	NA	NA	NA	NA	NA	NA	NA	NA	NA	NA	4.66e-05	NA	NA	NA	NA	NA	NA	NA	NA	5.94e-05	4.61e-05	NA	NA	NA	NA	NA	4.59e-05	NA	NA	NA	NA	NA	NA	NA	NA	NA	NA	37
101	O43306	Adenylate cyclase type 6	ADCY6	4	4	4.5	1168	NA	NA	NA	NA	NA	NA	NA	NA	NA	NA	NA	NA	NA	NA	NA	NA	NA	NA	NA	NA	NA	NA	NA	NA	NA	NA	NA	NA	NA	NA	NA	NA	NA	NA	NA	NA	NA	NA	NA	NA	NA	41
102	O43488	Aflatoxin B1 aldehyde reductase member 2	AKR7A2	3	3	12.8	359	NA	NA	NA	NA	NA	NA	NA	NA	NA	NA	NA	NA	NA	NA	NA	NA	NA	NA	NA	NA	NA	NA	NA	NA	NA	NA	NA	NA	NA	NA	NA	NA	NA	NA	NA	NA	NA	NA	NA	NA	NA	41
103	O43561	Linker for activation of T-cells family member 1	LAT	1	1	6.1	262	NA	NA	NA	NA	NA	NA	NA	NA	NA	NA	NA	NA	NA	NA	NA	NA	NA	NA	NA	NA	NA	NA	NA	NA	NA	NA	NA	NA	NA	NA	NA	NA	NA	NA	NA	NA	NA	NA	NA	NA	NA	41
104	O43687	A-kinase anchor protein 7 isoforms alpha and beta	AKAP7	1	1	14.4	104	NA	NA	NA	NA	NA	NA	NA	NA	NA	NA	NA	NA	NA	NA	NA	NA	NA	NA	NA	NA	NA	NA	NA	NA	NA	NA	NA	NA	NA	NA	NA	NA	NA	NA	NA	NA	NA	NA	NA	NA	NA	41
105	O43707	Alpha-actinin-4	ACTN4	41	20	49.7	911	0.000120372	0.000104936	0.000139241	NA	NA	NA	NA	NA	NA	4.47e-05	3.63e-05	NA	NA	NA	7.03e-05	4.25e-05	3.3e-05	NA	NA	NA	NA	NA	NA	NA	NA	NA	NA	NA	NA	0.000101253	0.000101973	0.000220872	NA	2.2e-05	2.44e-05	NA	NA	NA	NA	NA	NA	28
106	O43760	Synaptogyrin-2	SYNGR2	2	2	8.9	224	NA	NA	NA	NA	NA	NA	NA	NA	NA	NA	NA	NA	NA	NA	NA	NA	NA	NA	NA	NA	NA	NA	NA	NA	NA	NA	NA	NA	NA	NA	NA	NA	NA	NA	NA	NA	NA	NA	NA	NA	NA	41
107	O43866	CD5 antigen-like	CD5L	23	23	67.7	347	NA	NA	NA	0.00381642	0.00336589	0.00591225	0.00761992	0.00340231	0.00338116	NA	NA	0.000731248	0.000471844	0.000404177	0.00122692	0.00102005	0.00158685	0.00185333	0.00139968	0.00219631	NA	NA	NA	NA	6.67e-05	7.64e-05	0.0029326	0.00276599	0.00276458	NA	0.000592417	NA	NA	NA	NA	0.00129332	0.00158651	0.0014907	0.0013576	0.00205361	0.00182844	14
108	O60229	Kalirin	KALRN	6	6	3	2986	3.28e-05	2.87e-05	3.37e-05	NA	NA	NA	NA	NA	NA	NA	NA	NA	NA	NA	NA	NA	NA	NA	NA	NA	NA	NA	NA	NA	NA	NA	NA	NA	NA	NA	NA	NA	NA	NA	NA	NA	NA	NA	NA	NA	NA	38
109	O60234	Glia maturation factor gamma	GMFG	1	1	9.2	142	NA	NA	NA	NA	NA	NA	NA	NA	NA	NA	NA	NA	NA	NA	NA	NA	NA	NA	NA	NA	NA	NA	NA	NA	NA	NA	NA	NA	NA	NA	NA	NA	NA	NA	NA	NA	NA	NA	NA	NA	NA	41
110	O60268	Uncharacterized protein KIAA0513	KIAA0513	1	1	3.2	411	NA	NA	NA	NA	NA	NA	NA	NA	NA	NA	NA	NA	NA	NA	NA	NA	NA	NA	NA	NA	NA	NA	NA	NA	NA	NA	NA	NA	NA	NA	NA	NA	NA	NA	NA	NA	NA	NA	NA	NA	NA	41
111	O60313	Dynamin-like 120 kDa protein, mitochondrial;Dynamin-like 120 kDa protein, form S1	OPA1	6	6	7.7	960	NA	NA	NA	NA	NA	NA	NA	NA	NA	NA	NA	NA	NA	NA	NA	NA	NA	NA	NA	NA	NA	NA	NA	NA	NA	NA	NA	NA	NA	NA	NA	NA	NA	NA	NA	NA	NA	NA	NA	NA	NA	41
112	O60488;O95573	Long-chain-fatty-acid--CoA ligase 4;Long-chain-fatty-acid--CoA ligase 3	ACSL4;ACSL3	2	2	4.4	711	NA	NA	NA	NA	NA	NA	NA	NA	NA	NA	NA	NA	NA	NA	NA	NA	NA	NA	NA	NA	NA	NA	NA	NA	NA	NA	NA	NA	NA	NA	NA	NA	NA	NA	NA	NA	NA	NA	NA	NA	NA	41
113	O60496	Docking protein 2	DOK2	4	4	12.1	412	NA	NA	NA	NA	NA	NA	NA	NA	NA	NA	NA	NA	NA	NA	NA	NA	NA	NA	NA	NA	NA	NA	NA	4.44e-05	5.28e-05	5.53e-05	NA	NA	NA	NA	NA	NA	NA	NA	NA	NA	NA	NA	NA	NA	NA	38
114	O60610	Protein diaphanous homolog 1	DIAPH1	36	36	33.1	1272	5.85e-05	6.49e-05	5.67e-05	NA	NA	NA	NA	NA	NA	NA	NA	NA	NA	NA	1.98e-05	1.62e-05	NA	NA	NA	NA	NA	NA	NA	0.000135826	5.84e-05	8.44e-05	NA	NA	NA	NA	NA	NA	NA	NA	NA	NA	NA	NA	NA	NA	NA	33
115	Q99880;Q99879;Q99877;Q93079;Q5QNW6;P62807;P58876;P57053;O60814;Q16778;P33778;P23527;P06899;Q8N257;Q96A08	Histone H2B type 1-L;Histone H2B type 1-M;Histone H2B type 1-N;Histone H2B type 1-H;Histone H2B type 2-F;Histone H2B type 1-C/E/F/G/I;Histone H2B type 1-D;Histone H2B type F-S;Histone H2B type 1-K;Histone H2B type 2-E;Histone H2B type 1-B;Histone H2B type 1-O;Histone H2B type 1-J;Histone H2B type 3-B;Histone H2B type 1-A	HIST1H2BL;HIST1H2BM;HIST1H2BN;HIST1H2BH;HIST2H2BF;HIST1H2BC;HIST1H2BD;H2BFS;HIST1H2BK;HIST2H2BE;HIST1H2BB;HIST1H2BO;HIST1H2BJ;HIST3H2BB;HIST1H2BA	6	6	43.7	126	0.000574827	0.000438289	0.000588852	NA	NA	NA	NA	NA	NA	0.000220465	NA	NA	NA	NA	NA	NA	NA	NA	NA	NA	NA	NA	NA	0.000365781	8.91e-05	5.14e-05	NA	NA	NA	NA	NA	0.0011837	7.52e-05	0.000101686	0.000135928	NA	NA	NA	NA	NA	NA	30
116	O60831	PRA1 family protein 2	PRAF2	2	2	16.3	178	NA	NA	NA	NA	NA	NA	NA	NA	NA	NA	NA	NA	NA	NA	NA	NA	NA	NA	NA	NA	NA	NA	NA	NA	NA	NA	NA	NA	NA	NA	NA	NA	NA	NA	NA	NA	NA	NA	NA	NA	NA	41
117	O60884	DnaJ homolog subfamily A member 2	DNAJA2	6	6	20.6	412	NA	NA	NA	NA	NA	NA	NA	NA	NA	NA	NA	NA	NA	NA	NA	NA	NA	NA	NA	NA	NA	NA	NA	NA	NA	NA	NA	NA	NA	NA	NA	NA	NA	NA	NA	NA	NA	NA	NA	NA	NA	41
118	O75015	Low affinity immunoglobulin gamma Fc region receptor III-B	FCGR3B	2	2	11.6	233	NA	NA	NA	NA	NA	NA	NA	NA	NA	NA	NA	NA	NA	NA	NA	NA	NA	NA	NA	NA	NA	NA	NA	NA	NA	NA	NA	NA	NA	NA	NA	NA	NA	NA	NA	NA	NA	NA	NA	NA	NA	41
119	O75083	WD repeat-containing protein 1	WDR1	25	25	60.6	606	0.000171183	0.000180816	0.000276342	NA	NA	5.44e-05	3.61e-05	NA	NA	NA	NA	NA	NA	NA	2.81e-05	4.35e-05	5.07e-05	NA	NA	NA	NA	NA	NA	0.000174839	0.000315057	0.000190027	NA	NA	NA	0.000285846	0.00036031	0.000342471	NA	1.59e-05	1.81e-05	NA	2.08e-05	2.01e-05	NA	NA	NA	23
120	O75116	Rho-associated protein kinase 2	ROCK2	55	49	45.1	1388	0.000187338	0.000132484	0.000167236	NA	NA	NA	NA	NA	NA	NA	NA	NA	NA	NA	9.26e-05	9.86e-05	7.31e-05	NA	NA	NA	NA	NA	NA	0.000245155	0.000139518	5.93e-05	NA	NA	NA	0.000134147	0.000217162	8.22e-05	1.12e-05	3.22e-05	0.000139958	0.00041476	0.000717316	0.000191015	NA	NA	NA	23
121	O75150	E3 ubiquitin-protein ligase BRE1B	RNF40	2	2	2.5	1001	NA	NA	NA	NA	NA	NA	NA	NA	NA	NA	NA	NA	NA	NA	NA	NA	NA	NA	NA	NA	NA	NA	NA	NA	NA	NA	NA	NA	NA	NA	NA	NA	NA	NA	NA	NA	NA	NA	NA	NA	NA	41
122	O75165	DnaJ homolog subfamily C member 13	DNAJC13	2	2	1.2	2243	NA	NA	NA	NA	NA	NA	NA	NA	NA	NA	NA	NA	NA	NA	NA	NA	NA	NA	NA	NA	NA	NA	NA	NA	NA	NA	NA	NA	NA	NA	NA	NA	NA	NA	NA	NA	NA	NA	NA	NA	NA	41
123	O75298	Reticulon-2	RTN2	3	3	5.3	545	NA	NA	NA	NA	NA	NA	NA	NA	NA	NA	NA	NA	NA	NA	NA	NA	NA	NA	NA	NA	NA	NA	NA	NA	NA	NA	NA	NA	NA	NA	NA	NA	NA	NA	NA	NA	NA	NA	NA	NA	NA	41
124	O75390	Citrate synthase, mitochondrial	CS	12	12	31.1	466	NA	NA	NA	NA	NA	6.64e-05	8.59e-05	NA	NA	NA	NA	NA	NA	NA	NA	NA	NA	NA	NA	NA	NA	NA	NA	0.000103461	0.00012724	0.000110041	NA	NA	NA	0.00438991	0.000610818	0.00394246	3.09e-05	3.63e-05	5.41e-05	NA	NA	NA	NA	NA	NA	30
125	O75396	Vesicle-trafficking protein SEC22b	SEC22B	7	7	38.1	215	9.64e-05	0.000124828	0.000460546	NA	NA	0.000123641	0.000103998	NA	NA	NA	NA	NA	NA	NA	2.14e-05	3.67e-05	NA	NA	NA	NA	NA	NA	NA	8.46e-05	2.36e-05	0.000128824	NA	NA	NA	9.98e-05	NA	NA	NA	3.76e-05	2.67e-05	6.06e-05	6.32e-05	8.36e-05	NA	NA	NA	25
126	O75531	Barrier-to-autointegration factor;Barrier-to-autointegration factor, N-terminally processed	BANF1	2	2	27	89	NA	NA	NA	NA	NA	NA	NA	NA	NA	NA	NA	NA	NA	NA	NA	NA	NA	NA	NA	NA	NA	NA	NA	NA	NA	NA	NA	NA	NA	NA	NA	NA	NA	NA	NA	NA	NA	NA	NA	NA	NA	41
127	O75558	Syntaxin-11	STX11	12	12	44.6	287	0.000215279	0.000338063	0.000363753	NA	NA	7.85e-05	NA	8.7e-05	NA	4.04e-05	2.81e-05	NA	NA	NA	0.000168036	4.58e-05	7.73e-05	NA	NA	NA	NA	NA	NA	0.000220533	8.43e-05	6.49e-05	NA	NA	NA	0.000306379	0.000615142	0.000236209	4.28e-05	5.46e-05	0.000104088	NA	0.000105828	NA	NA	NA	NA	21
128	O75563	Src kinase-associated phosphoprotein 2	SKAP2	5	5	19.2	359	NA	NA	NA	NA	NA	7.61e-05	7.1e-05	NA	NA	NA	NA	NA	NA	NA	NA	NA	NA	NA	NA	NA	NA	NA	NA	NA	NA	NA	NA	NA	NA	NA	NA	NA	NA	NA	NA	NA	NA	NA	NA	NA	NA	39
129	O75592	E3 ubiquitin-protein ligase MYCBP2	MYCBP2	1	1	0.3	4678	NA	NA	NA	NA	NA	NA	NA	NA	NA	NA	NA	NA	NA	NA	NA	NA	NA	NA	NA	NA	NA	NA	NA	NA	NA	NA	NA	NA	NA	NA	NA	NA	NA	NA	NA	NA	NA	NA	NA	NA	NA	41
130	O75636	Ficolin-3	FCN3	25	25	82.3	299	0.0165541	0.0136574	0.0223691	0.0222172	0.0281209	0.0708164	0.0755077	0.0565923	0.0476754	0.00756332	0.00539609	0.0157072	0.0109484	0.012187	0.0370075	0.0464936	0.0331492	0.0227683	0.022729	0.00998881	0.157509	0.101262	0.089531	0.0400515	0.0384005	0.0432344	0.050341	0.0514459	0.045175	0.0654789	0.0704466	0.0548643	0.00728571	0.0096411	0.0133713	0.0518981	0.0576829	0.0587153	0.0242083	0.0280766	0.026849	0
131	O75695	Protein XRP2	RP2	3	3	7.7	350	NA	NA	NA	NA	NA	NA	NA	NA	NA	NA	NA	NA	NA	NA	NA	NA	NA	NA	NA	NA	NA	NA	NA	NA	NA	NA	NA	NA	NA	NA	NA	NA	NA	NA	NA	NA	NA	NA	NA	NA	NA	41
132	O75787	Renin receptor	ATP6AP2	5	5	18	350	NA	NA	NA	NA	NA	NA	NA	NA	NA	NA	NA	NA	NA	NA	NA	NA	NA	NA	NA	NA	NA	NA	NA	NA	NA	NA	NA	NA	NA	NA	NA	NA	NA	NA	NA	NA	NA	NA	NA	NA	NA	41
133	O75844	CAAX prenyl protease 1 homolog	ZMPSTE24	4	4	9.3	475	NA	NA	NA	NA	NA	NA	NA	NA	NA	NA	NA	NA	NA	NA	4.52e-05	3.13e-05	3.49e-05	NA	NA	NA	NA	NA	NA	NA	NA	NA	NA	NA	NA	NA	NA	NA	NA	NA	NA	NA	NA	NA	NA	NA	NA	38
134	O75882	Attractin	ATRN	2	2	1.7	1429	NA	NA	NA	NA	NA	NA	NA	NA	NA	NA	NA	NA	NA	NA	NA	NA	NA	NA	NA	NA	NA	NA	NA	NA	NA	NA	NA	NA	NA	NA	NA	NA	NA	NA	NA	NA	NA	NA	NA	NA	NA	41
135	O75915	PRA1 family protein 3	ARL6IP5	8	8	32.4	188	0.000435179	0.000351022	0.00070436	NA	NA	NA	NA	NA	NA	NA	NA	NA	NA	NA	0.000347015	0.000320557	0.000297582	NA	NA	NA	NA	NA	NA	0.000256589	0.000393932	0.000332441	0.000566249	0.000516193	0.000562494	0.000510318	0.000564799	0.000540388	0.000216643	0.000152062	0.000197418	NA	0.000135919	0.000103954	0.000330168	0.000365656	NA	19
136	O75947	ATP synthase subunit d, mitochondrial	ATP5H	8	8	65.2	161	7.48e-05	8.37e-05	8.94e-05	NA	NA	NA	NA	NA	NA	NA	NA	NA	NA	NA	NA	NA	NA	NA	NA	NA	NA	NA	NA	NA	NA	NA	NA	NA	NA	NA	0.000312679	0.000528078	NA	NA	NA	NA	NA	NA	NA	NA	NA	36
137	O75954	Tetraspanin-9	TSPAN9	4	4	18.4	239	NA	NA	NA	NA	NA	NA	NA	NA	NA	NA	NA	NA	NA	NA	NA	NA	NA	NA	NA	NA	NA	NA	NA	NA	NA	NA	NA	NA	NA	NA	NA	NA	NA	NA	NA	NA	NA	NA	NA	NA	NA	41
138	O75955	Flotillin-1	FLOT1	27	27	69.3	427	0.000305742	0.000235106	0.000321743	NA	NA	0.000418482	0.00056656	NA	NA	6.66e-05	9.46e-05	NA	NA	NA	6.94e-05	8.68e-05	8.69e-05	NA	NA	NA	NA	NA	NA	0.000137324	0.000122631	0.000136279	0.00010779	0.000230893	0.000180296	0.000224019	0.000248762	0.000219863	5.37e-05	5.95e-05	5.93e-05	0.000180752	5.67e-05	0.000110722	NA	NA	7.51e-05	15
139	O75964	ATP synthase subunit g, mitochondrial	ATP5L	3	3	35.9	103	NA	NA	NA	NA	NA	NA	NA	NA	NA	NA	NA	NA	NA	NA	NA	NA	NA	NA	NA	NA	NA	NA	NA	NA	NA	NA	NA	NA	NA	NA	NA	NA	3.97e-05	7.18e-05	5.21e-05	NA	NA	NA	NA	NA	NA	38
140	O76074	cGMP-specific 3,5-cyclic phosphodiesterase	PDE5A	23	23	31	875	0.00023349	0.000229993	0.000262455	NA	NA	NA	NA	NA	NA	NA	NA	NA	NA	NA	0.000125215	0.000149543	3.67e-05	NA	NA	NA	NA	NA	NA	7.64e-05	5.59e-05	5.29e-05	NA	NA	NA	0.000232587	0.000362154	0.000340883	NA	2.76e-05	1.52e-05	7.6e-05	7.74e-05	7.83e-05	NA	NA	NA	24
141	O94804	Serine/threonine-protein kinase 10	STK10	9	8	12.3	968	NA	NA	NA	NA	NA	NA	NA	NA	NA	NA	NA	NA	NA	NA	NA	NA	NA	NA	NA	NA	NA	NA	NA	NA	NA	NA	NA	NA	NA	NA	NA	NA	NA	NA	NA	NA	NA	NA	NA	NA	NA	41
142	O94886	CSC1-like protein 1	TMEM63A	5	5	7.9	807	NA	NA	7.88e-05	NA	NA	NA	NA	NA	NA	NA	NA	NA	NA	NA	NA	NA	NA	NA	NA	NA	NA	NA	NA	NA	NA	NA	NA	NA	NA	0.000249952	0.000109521	NA	NA	NA	NA	NA	NA	NA	NA	NA	NA	38
143	O94905;O75477	Erlin-2;Erlin-1	ERLIN2;ERLIN1	2	2	7.1	339	NA	NA	NA	NA	NA	NA	NA	NA	NA	NA	NA	NA	NA	NA	NA	NA	NA	NA	NA	NA	NA	NA	NA	NA	NA	NA	NA	NA	NA	NA	NA	NA	NA	NA	NA	NA	NA	NA	NA	NA	NA	41
144	O94919	Endonuclease domain-containing 1 protein	ENDOD1	17	17	52	500	4.4e-05	NA	NA	0.00044167	0.000434727	0.000286652	0.000303294	NA	NA	0.000185838	0.000199989	NA	NA	NA	0.000274618	0.000203527	0.000221726	NA	NA	NA	NA	NA	NA	NA	NA	NA	0.000436262	0.000440153	0.000549959	0.000105773	NA	0.000162256	0.00019225	0.000243301	0.000153843	NA	NA	NA	NA	NA	NA	23
145	O95182	NADH dehydrogenase [ubiquinone] 1 alpha subcomplex subunit 7	NDUFA7	2	2	15.9	113	NA	NA	NA	NA	NA	NA	NA	NA	NA	NA	NA	NA	NA	NA	NA	NA	NA	NA	NA	NA	NA	NA	NA	NA	NA	NA	NA	NA	NA	NA	NA	NA	NA	NA	NA	NA	NA	NA	NA	NA	NA	41
146	O95197	Reticulon-3	RTN3	4	4	6.8	1032	0.000587968	NA	0.000456387	NA	NA	0.000531273	0.000517929	NA	NA	NA	NA	NA	NA	NA	NA	NA	NA	NA	NA	NA	NA	NA	NA	NA	NA	NA	NA	NA	NA	NA	NA	NA	NA	9.84e-05	0.000104105	NA	NA	NA	NA	NA	NA	35
147	O95236	Apolipoprotein L3	APOL3	1	1	2	402	NA	NA	NA	NA	NA	NA	NA	NA	NA	NA	NA	NA	NA	NA	NA	NA	NA	NA	NA	NA	NA	NA	NA	NA	NA	NA	NA	NA	NA	NA	NA	NA	NA	NA	NA	NA	NA	NA	NA	NA	NA	41
148	O95292	Vesicle-associated membrane protein-associated protein B/C	VAPB	6	5	27.2	243	NA	NA	NA	NA	NA	NA	NA	NA	NA	NA	NA	NA	NA	NA	NA	NA	NA	NA	NA	NA	NA	NA	NA	NA	3.65e-05	5.42e-05	NA	NA	NA	NA	NA	NA	NA	NA	NA	NA	NA	NA	NA	NA	NA	39
149	O95428	Papilin	PAPLN	1	1	1.6	1278	NA	NA	NA	NA	NA	NA	NA	NA	NA	NA	NA	NA	NA	NA	NA	NA	NA	NA	NA	NA	NA	NA	NA	NA	NA	NA	NA	NA	NA	NA	NA	NA	NA	NA	NA	NA	NA	NA	NA	NA	NA	41
150	O95445	Apolipoprotein M	APOM	7	7	51.1	188	0.000168276	0.000128341	0.000198923	NA	NA	NA	NA	NA	NA	NA	NA	NA	NA	NA	NA	NA	NA	NA	NA	NA	NA	NA	NA	NA	NA	NA	NA	NA	NA	NA	NA	NA	NA	0.000134825	0.000160399	NA	NA	NA	NA	NA	NA	36
151	O95613	Pericentrin	PCNT	3	3	1.4	3336	NA	NA	NA	NA	NA	NA	NA	NA	NA	NA	NA	NA	NA	NA	NA	NA	NA	NA	NA	NA	NA	NA	NA	NA	NA	NA	NA	NA	NA	NA	NA	NA	NA	NA	NA	NA	NA	NA	NA	NA	NA	41
152	O95674	Phosphatidate cytidylyltransferase 2	CDS2	6	6	19.1	445	NA	6.09e-05	8.47e-05	NA	NA	NA	NA	NA	NA	NA	NA	NA	NA	NA	NA	NA	NA	NA	NA	NA	NA	NA	NA	NA	NA	NA	NA	NA	NA	NA	NA	NA	NA	NA	NA	NA	NA	NA	NA	NA	NA	39
153	O95721	Synaptosomal-associated protein 29	SNAP29	3	3	17.1	258	NA	NA	NA	NA	NA	NA	NA	NA	NA	NA	NA	NA	NA	NA	NA	NA	NA	NA	NA	NA	NA	NA	NA	NA	NA	NA	NA	NA	NA	NA	NA	NA	NA	NA	NA	NA	NA	NA	NA	NA	NA	41
154	O95777	U6 snRNA-associated Sm-like protein LSm8	LSM8	1	1	25	96	0.000163217	0.000153249	NA	NA	NA	NA	NA	NA	NA	NA	NA	NA	NA	NA	NA	NA	NA	NA	NA	NA	NA	NA	NA	NA	NA	NA	NA	NA	NA	NA	NA	NA	NA	NA	NA	NA	NA	NA	NA	NA	NA	39
155	O95782	AP-2 complex subunit alpha-1	AP2A1	3	3	5.5	977	NA	NA	NA	NA	NA	NA	NA	NA	NA	NA	NA	NA	NA	NA	NA	NA	NA	NA	NA	NA	NA	NA	NA	NA	NA	NA	NA	NA	NA	NA	NA	NA	NA	NA	NA	NA	NA	NA	NA	NA	NA	41
156	O95810	Serum deprivation-response protein	SDPR	27	27	49.2	425	0.000865621	0.000970525	0.00098402	0.00132865	0.000619861	0.000620634	0.000698379	0.000325906	NA	0.000169852	0.000178364	0.000225702	NA	0.000182286	0.000821374	0.000653021	0.000988032	NA	NA	0.000813385	NA	NA	NA	0.000853436	0.0013296	0.00140338	0.0012599	0.00140011	0.00148595	0.000662708	0.000900039	0.00161899	0.000754736	0.000410019	0.000533029	0.000123036	0.000142329	0.000148167	0.000241775	0.00049204	0.00038698	7
157	O95831	Apoptosis-inducing factor 1, mitochondrial	AIFM1	3	3	7.3	613	NA	NA	NA	NA	NA	NA	NA	NA	NA	NA	NA	NA	NA	NA	NA	NA	NA	NA	NA	NA	NA	NA	NA	NA	NA	NA	NA	NA	NA	NA	NA	NA	NA	NA	NA	NA	NA	NA	NA	NA	NA	41
158	O95866	Protein G6b	G6B	5	5	25.7	241	NA	NA	NA	NA	NA	NA	NA	NA	0.000677387	NA	NA	NA	NA	NA	NA	NA	NA	NA	NA	NA	NA	NA	NA	NA	NA	NA	0.000431915	0.000404969	0.000401753	NA	NA	NA	NA	NA	NA	NA	NA	NA	NA	NA	NA	37
159	O95870	Abhydrolase domain-containing protein 16A	ABHD16A	9	9	22.9	558	0.000104757	8.29e-05	0.000122828	NA	NA	NA	NA	NA	NA	NA	NA	NA	NA	NA	NA	4.79e-05	NA	NA	NA	NA	NA	NA	NA	NA	NA	NA	NA	NA	NA	NA	NA	0.000104056	NA	NA	NA	NA	NA	NA	NA	NA	NA	36
160	O96000	NADH dehydrogenase [ubiquinone] 1 beta subcomplex subunit 10	NDUFB10	2	2	12.2	172	NA	NA	NA	NA	NA	NA	NA	NA	NA	NA	NA	NA	NA	NA	NA	NA	NA	NA	NA	NA	NA	NA	NA	NA	NA	NA	NA	NA	NA	NA	NA	NA	NA	NA	NA	NA	NA	NA	NA	NA	NA	41
161	O96020	G1/S-specific cyclin-E2	CCNE2	1	1	4.2	404	NA	NA	NA	NA	NA	NA	NA	NA	NA	NA	NA	NA	NA	NA	NA	NA	NA	NA	NA	NA	NA	NA	NA	NA	NA	NA	NA	NA	NA	NA	NA	NA	NA	NA	NA	NA	NA	NA	NA	NA	NA	41
162	P00325	Alcohol dehydrogenase 1B	ADH1B	15	4	49.3	375	NA	NA	NA	0.000415913	NA	0.000476263	0.000249696	NA	NA	NA	NA	NA	NA	NA	NA	NA	NA	NA	NA	NA	NA	NA	NA	9.93e-05	5.91e-05	8.49e-05	NA	NA	NA	NA	NA	NA	NA	NA	NA	NA	NA	NA	NA	NA	NA	35
163	P00326	Alcohol dehydrogenase 1C	ADH1C	8	1	27.7	375	NA	NA	NA	NA	NA	NA	NA	NA	NA	NA	NA	NA	NA	NA	NA	NA	NA	NA	NA	NA	NA	NA	NA	NA	NA	NA	NA	NA	NA	NA	NA	NA	NA	NA	NA	NA	NA	NA	NA	NA	NA	41
164	P00338	L-lactate dehydrogenase A chain	LDHA	8	8	24.4	332	NA	NA	NA	NA	NA	3.93e-05	3.82e-05	NA	NA	NA	NA	NA	NA	NA	NA	NA	NA	NA	NA	NA	NA	NA	NA	NA	NA	NA	NA	NA	NA	NA	NA	NA	NA	NA	NA	NA	NA	NA	NA	NA	NA	39
165	P00367;P49448	Glutamate dehydrogenase 1, mitochondrial;Glutamate dehydrogenase 2, mitochondrial	GLUD1;GLUD2	9	9	18.8	558	NA	NA	NA	NA	NA	NA	NA	NA	NA	NA	NA	NA	NA	NA	NA	NA	NA	NA	NA	NA	NA	NA	NA	NA	NA	NA	NA	NA	NA	NA	NA	NA	NA	NA	NA	NA	NA	NA	NA	NA	NA	41
166	P00387	NADH-cytochrome b5 reductase 3;NADH-cytochrome b5 reductase 3 membrane-bound form;NADH-cytochrome b5 reductase 3 soluble form	CYB5R3	22	22	61.1	301	0.000406296	0.00036679	0.000536396	NA	NA	0.000104633	9.48e-05	0.000182856	6.98e-05	NA	NA	NA	NA	NA	0.000182743	0.000110213	0.000177935	NA	NA	NA	NA	NA	NA	0.000419186	0.000336546	0.000406435	0.00040843	0.000192364	0.000377271	0.000624903	0.000559235	0.000448487	0.000105802	0.000218097	0.000158118	0.00019212	0.000194866	0.000116157	NA	NA	0.000212681	15
167	P00390	Glutathione reductase, mitochondrial	GSR	7	7	21.3	522	NA	NA	NA	NA	NA	0.000183907	0.000175402	NA	NA	NA	NA	NA	NA	NA	4.05e-05	1.06e-05	3.87e-05	NA	NA	NA	NA	NA	NA	NA	NA	NA	NA	NA	NA	NA	NA	8.82e-05	NA	NA	NA	NA	NA	NA	NA	NA	NA	35
168	P00403	Cytochrome c oxidase subunit 2	MT-CO2	5	5	23.3	227	NA	NA	NA	NA	NA	NA	0.000332706	NA	NA	NA	NA	NA	NA	NA	NA	NA	NA	NA	NA	NA	NA	NA	NA	8.55e-05	5.53e-05	5.21e-05	NA	NA	NA	NA	NA	NA	NA	NA	NA	NA	NA	NA	NA	NA	NA	37
169	P00441	Superoxide dismutase [Cu-Zn]	SOD1	2	2	16.9	154	NA	NA	NA	NA	NA	NA	NA	NA	NA	NA	NA	NA	NA	NA	NA	NA	NA	NA	NA	NA	NA	NA	NA	NA	NA	NA	NA	NA	NA	NA	NA	NA	NA	NA	NA	NA	NA	NA	NA	NA	NA	41
170	P00450	Ceruloplasmin	CP	47	47	44.2	1065	0.000454644	0.000466884	0.000554764	0.000214094	0.00043771	0.000699868	0.000723831	0.000126829	8.83e-05	0.000603563	0.000568288	NA	NA	NA	0.000644685	0.000538776	0.000584704	NA	NA	NA	0.000237515	NA	NA	0.00043788	0.000570993	0.000482681	0.00037403	0.000147964	0.000646761	0.00120797	0.00121389	0.000878167	0.000446584	0.000332638	0.000391283	0.000119099	0.000128977	0.000174503	0.000163201	0.000333163	0.000286877	8
171	P00451	Coagulation factor VIII;Factor VIIIa heavy chain, 200 kDa isoform;Factor VIIIa heavy chain, 92 kDa isoform;Factor VIII B chain;Factor VIIIa light chain	F8	15	15	8.2	2351	0.000437369	0.000266506	0.000320629	NA	NA	NA	NA	NA	NA	NA	NA	NA	NA	NA	NA	NA	NA	NA	NA	NA	NA	NA	NA	2.38e-05	3.58e-05	1.12e-05	NA	NA	NA	0.000341722	0.000752194	0.000732329	NA	NA	NA	NA	NA	NA	NA	NA	NA	32
172	P00488	Coagulation factor XIII A chain	F13A1	26	26	39.3	732	0.000472959	0.000364049	0.000324962	4.06e-05	NA	4.77e-05	0.000160547	1.86e-05	NA	NA	NA	NA	NA	NA	0.000139973	0.000155837	0.000228142	NA	NA	NA	NA	NA	NA	0.00041669	0.000410841	0.000373833	7.95e-05	3.14e-05	8.4e-05	0.000409135	0.000685662	0.000373695	0.000105708	0.000113506	0.000137028	5.53e-05	0.000161253	4.47e-05	NA	NA	NA	16
173	P00492	Hypoxanthine-guanine phosphoribosyltransferase	HPRT1	3	3	16.5	218	NA	NA	NA	NA	NA	NA	NA	NA	NA	NA	NA	NA	NA	NA	NA	NA	NA	NA	NA	NA	NA	NA	NA	NA	NA	NA	NA	NA	NA	NA	NA	NA	NA	NA	NA	NA	NA	NA	NA	NA	NA	41
174	P00505	Aspartate aminotransferase, mitochondrial	GOT2	3	3	8.4	430	NA	NA	NA	NA	NA	NA	NA	NA	NA	NA	NA	NA	NA	NA	NA	NA	NA	NA	NA	NA	NA	NA	NA	NA	NA	NA	NA	NA	NA	NA	NA	NA	NA	NA	NA	NA	NA	NA	NA	NA	NA	41
175	P00558	Phosphoglycerate kinase 1	PGK1	10	10	30	417	NA	NA	NA	NA	NA	NA	NA	NA	NA	NA	NA	NA	NA	NA	NA	NA	NA	NA	NA	NA	NA	NA	NA	3.27e-05	6.83e-05	2.47e-05	NA	NA	NA	NA	NA	NA	7.29e-05	7.21e-05	6.62e-05	NA	NA	NA	NA	NA	NA	35
176	P00734	Prothrombin;Activation peptide fragment 1;Activation peptide fragment 2;Thrombin light chain;Thrombin heavy chain	F2	37	37	66.9	622	0.00062843	0.000607573	8.5e-05	0.000333293	0.000956181	0.000133538	0.000142982	0.000550234	0.00439579	0.000436241	0.000453656	0.000588415	0.000486181	0.00061537	0.000477813	0.000555395	0.00058794	0.0029033	0.00138228	0.0020157	NA	NA	NA	0.000553424	0.000481444	0.000487298	0.000673357	0.000929973	0.000914143	0.00193088	0.00126219	0.000823375	6.99e-05	0.00023918	0.000206945	0.0011456	0.00105704	0.000902144	0.000679127	0.000532999	0.000474743	3
177	P00736	Complement C1r subcomponent;Complement C1r subcomponent heavy chain;Complement C1r subcomponent light chain	C1R	47	46	60.7	705	0.000986544	0.000882952	0.00176272	0.00228455	0.00269594	0.00284675	0.00386937	0.00291869	0.00206503	0.00147851	0.00108528	0.000910256	0.000756352	0.00084472	0.00191761	0.00145437	0.00138183	0.00371628	0.00350798	0.00291374	NA	NA	0.000307842	0.000835173	0.00108307	0.00106129	0.00283628	0.00237876	0.002583	0.00257642	0.00294208	0.00385947	0.00191228	0.00134573	0.00145874	0.0017378	0.00268502	0.00204355	0.000941326	0.00102187	0.00147135	2
178	P00738	Haptoglobin;Haptoglobin alpha chain;Haptoglobin beta chain	HP	43	24	78.8	406	0.00145479	0.00102797	0.000907551	0.00896822	0.00566543	0.00619905	0.00609591	0.00209251	0.00457449	0.0012053	0.000810214	0.000633854	0.000998296	0.00058671	0.00259438	0.00252814	0.0022225	0.00162317	0.00117357	0.00318474	0.00203694	0.00302989	0.00149701	0.000979462	0.000780641	0.000865328	0.00139087	0.00127672	0.00167526	0.00315625	0.00223275	0.0024834	0.00113189	0.00138631	0.00153917	0.00382519	0.00424864	0.00447636	0.00457715	0.00553644	0.00557797	0
179	P00739	Haptoglobin-related protein	HPR	32	13	71.6	348	0.00104187	0.00110404	0.00135089	NA	0.000470422	0.000730914	0.00117336	0.00105456	0.00108266	0.000341014	0.000325834	NA	NA	NA	0.000546422	0.000540723	0.000241781	NA	NA	NA	NA	NA	NA	0.000401604	0.000373694	0.000368687	0.00154398	0.000809573	0.000849472	0.00192336	0.00429322	0.00116695	0.00046405	0.000429909	0.000358203	0.00201862	0.00100906	0.00195681	NA	0.000353541	NA	12
180	P00740	Coagulation factor IX;Coagulation factor IXa light chain;Coagulation factor IXa heavy chain	F9	13	13	29.7	461	NA	NA	NA	NA	NA	NA	NA	NA	NA	NA	NA	NA	NA	NA	NA	NA	NA	NA	NA	NA	NA	NA	NA	2.66e-05	0.000101154	2.79e-05	NA	NA	NA	0.00180717	0.00103076	0.00494624	0.000338598	0.000267977	NA	NA	NA	NA	NA	NA	NA	33
181	P00742	Coagulation factor X;Factor X light chain;Factor X heavy chain;Activated factor Xa heavy chain	F10	6	6	14.8	488	NA	NA	NA	NA	NA	NA	NA	NA	NA	NA	NA	NA	NA	NA	NA	NA	NA	NA	NA	NA	NA	NA	NA	NA	NA	NA	NA	NA	NA	0.000142139	0.000121822	NA	NA	NA	NA	NA	NA	NA	NA	NA	NA	39
182	P00746	Complement factor D	CFD	8	8	43.5	253	9.56e-05	NA	7.68e-05	NA	NA	NA	NA	NA	NA	NA	NA	NA	NA	NA	NA	NA	NA	NA	NA	NA	NA	NA	NA	NA	NA	NA	NA	NA	NA	0.00082813	0.000500681	NA	NA	NA	NA	NA	NA	NA	NA	NA	NA	37
183	P00747	Plasminogen;Plasmin heavy chain A;Activation peptide;Angiostatin;Plasmin heavy chain A, short form;Plasmin light chain B	PLG	57	56	71.4	810	0.000749189	0.000699026	0.000539094	0.00260104	0.00193099	0.0010105	0.00112833	0.000718499	0.00467548	NA	NA	0.000522713	0.000400789	0.000717213	0.000457207	0.000468379	0.000444986	0.000694495	NA	0.000245265	NA	NA	NA	0.000354074	0.000308459	0.000316361	0.00142252	0.0014185	0.00172816	0.00197515	0.00114683	0.00138394	0.000186935	0.000339018	0.000295655	0.00142964	0.0015451	0.0014481	0.00017643	0.000635627	0.000631045	6
184	P00748	Coagulation factor XII;Coagulation factor XIIa heavy chain;Beta-factor XIIa part 1;Coagulation factor XIIa light chain	F12	23	23	46.5	615	0.000626514	0.000458947	0.000820586	0.000218833	0.00134844	0.000343007	0.000427452	0.000827524	0.00388279	NA	NA	NA	NA	NA	0.000522791	0.000410367	0.000249909	NA	NA	NA	NA	NA	NA	0.00024917	0.000278656	0.000310243	0.00115777	0.00147781	0.0014158	0.000838698	0.000904932	0.000811162	0.000752453	0.000338623	0.000308851	0.000429648	0.000583906	0.000717043	NA	NA	NA	14
185	P00751	Complement factor B;Complement factor B Ba fragment;Complement factor B Bb fragment	CFB	52	52	53.8	764	0.000806597	0.000994055	0.000720773	0.00177324	0.000927795	0.003077	0.00312725	0.000599301	0.00336607	0.000357486	0.000495405	0.000391396	0.000296184	0.000165534	0.000331775	0.000367395	0.000314709	0.00252783	0.00137411	0.000793487	NA	0.000150363	NA	0.00126441	0.00116939	0.00112784	0.000543914	8.89e-05	0.00059263	0.00135392	0.00177095	0.000976696	0.000647771	0.000403299	0.000702201	0.000628982	0.000845003	0.000754051	0.000432774	0.000337876	0.000631161	2
186	P00846	ATP synthase subunit a	MT-ATP6	1	1	4.4	226	NA	NA	NA	NA	NA	NA	NA	NA	NA	NA	NA	NA	NA	NA	NA	NA	NA	NA	NA	NA	NA	NA	NA	NA	NA	NA	NA	NA	NA	NA	NA	NA	NA	NA	NA	NA	NA	NA	NA	NA	NA	41
187	P00915	Carbonic anhydrase 1	CA1	13	13	60.2	261	0.000252464	0.000123242	0.000268346	NA	NA	8.5e-05	9.99e-05	NA	NA	NA	NA	NA	NA	NA	0.000335542	5.75e-05	NA	NA	NA	NA	NA	NA	NA	0.000120558	4.44e-05	1.35e-05	NA	NA	NA	0.000331554	0.000559705	0.000309712	3.47e-05	NA	NA	0.000482096	0.000576829	0.000524621	NA	NA	NA	24
188	P00918	Carbonic anhydrase 2	CA2	6	6	28.8	260	NA	0.000173306	NA	NA	NA	NA	NA	NA	NA	NA	NA	NA	NA	NA	NA	NA	NA	NA	NA	NA	NA	NA	NA	4.32e-05	7.15e-05	2.68e-05	NA	NA	NA	NA	NA	NA	NA	NA	NA	NA	NA	NA	NA	NA	NA	37
189	P01008	Antithrombin-III	SERPINC1	40	40	70.7	464	0.000566121	0.000746572	0.000950996	0.000626025	0.000715891	0.000440211	0.000620157	0.00077063	0.000278692	0.000320362	0.000219977	0.000871701	0.000665583	0.00123787	0.00147257	0.00111237	0.00101995	NA	NA	NA	NA	NA	NA	0.000685984	0.000548071	0.000702034	0.00069875	0.00101255	0.00117932	0.00143011	0.00136167	0.00143676	0.000735987	0.000742838	0.000680791	0.000688724	0.00124097	0.000607901	0.000715834	0.000903231	0.000944184	6
190	P01009	Alpha-1-antitrypsin;Short peptide from AAT	SERPINA1	44	44	72	418	0.00163942	0.00138209	0.00176886	0.00113245	0.000503157	0.00558138	0.00584967	0.000803233	0.000406615	0.00214655	0.00182965	0.00394124	0.00251298	0.00356302	0.00423958	0.00345443	0.00432069	NA	NA	NA	0.00149984	0.000338304	0.00369851	0.00223471	0.00220322	0.00218522	0.00380766	0.00356709	0.00390497	0.00399892	0.00405089	0.00295302	0.00192511	0.00193698	0.0021063	0.00121036	0.000960203	0.00106899	0.00291096	0.00317012	0.00386899	3
191	P01011	Alpha-1-antichymotrypsin;Alpha-1-antichymotrypsin His-Pro-less	SERPINA3	17	17	44.9	423	0.000202653	0.000159833	0.000285007	NA	0.00114089	0.00057021	0.000589301	NA	NA	0.000108142	0.000122427	NA	NA	NA	0.000385001	0.000459293	0.000346537	NA	NA	NA	NA	NA	NA	0.000191784	0.000161134	0.000176818	0.000527703	0.000465684	0.000640622	0.000340304	0.00048533	0.000453851	0.000160089	0.000176043	0.000178338	NA	NA	NA	0.000246073	NA	NA	17
192	P01019	Angiotensinogen;Angiotensin-1;Angiotensin-2;Angiotensin-3;Angiotensin-4;Angiotensin 1-9;Angiotensin 1-7;Angiotensin 1-5;Angiotensin 1-4	AGT	18	18	44.3	485	0.000414099	0.000191213	0.000469656	NA	0.000172227	0.0001373	0.000137905	0.000201204	NA	NA	NA	NA	NA	NA	0.000866467	0.000701806	0.000414867	NA	NA	NA	NA	NA	NA	0.000271313	0.000205027	0.000224145	0.00123757	0.00104029	0.00121038	0.00128302	0.00137806	0.00121469	0.000955332	0.000847169	0.000658577	0.000444103	0.00031953	0.000219379	0.000404574	0.000646318	0.000629766	13
193	P01023	Alpha-2-macroglobulin	A2M	77	69	60.2	1474	0.000238582	0.000143939	0.00031657	0.00108958	0.00107105	0.00244086	0.00213174	7.16e-05	0.000201062	9.66e-05	0.000129272	0.000216474	0.000209081	0.000189101	0.000685639	0.000773022	0.000770095	NA	NA	NA	6.97e-05	0.000121656	0.00664698	0.000331365	0.000313402	0.000267769	0.00046492	0.000436055	0.000354677	0.000803174	0.000826133	0.000825113	0.00045082	0.000490022	0.00063308	0.00021589	0.000259729	0.000275063	0.000228403	0.000449625	0.000393368	3
194	P01024	Complement C3;Complement C3 beta chain;C3-beta-c;Complement C3 alpha chain;C3a anaphylatoxin;Acylation stimulating protein;Complement C3b alpha chain;Complement C3c alpha chain fragment 1;Complement C3dg fragment;Complement C3g fragment;Complement C3d fragment;Complement C3f fragment;Complement C3c alpha chain fragment 2	C3	170	158	89.1	1663	0.00316939	0.002662	0.00336002	0.0102752	0.00634614	0.00506531	0.00516728	0.00185064	0.0032565	0.00150823	0.00114936	0.00158745	0.00084741	0.00143178	0.00351125	0.00376847	0.00407255	0.0023596	0.00175262	0.00104613	7.8e-05	0.000432693	0.00061003	0.0032921	0.00320485	0.00336329	0.00610356	0.00593583	0.00650445	0.00548708	0.00561447	0.00467228	0.00277899	0.00264597	0.0026123	0.00222023	0.00241612	0.00253547	0.00284175	0.00335917	0.00310314	0
195	P01031	Complement C5;Complement C5 beta chain;Complement C5 alpha chain;C5a anaphylatoxin;Complement C5 alpha chain	C5	47	47	34.8	1676	0.000220918	0.000166033	0.000158666	NA	0.000127355	0.000392071	0.000434626	NA	NA	NA	NA	NA	NA	NA	0.000240881	0.000207799	0.000390891	NA	NA	NA	NA	NA	NA	5.04e-05	9.24e-05	0.000126178	0.000141276	NA	NA	0.0001396	0.000290397	0.000232202	3.97e-05	0.000164088	0.000112245	0.000458833	NA	0.000258852	NA	NA	NA	20
196	P01034	Cystatin-C	CST3	2	2	18.5	146	NA	NA	NA	NA	NA	NA	NA	NA	NA	NA	NA	NA	NA	NA	NA	NA	NA	NA	NA	NA	NA	NA	NA	NA	NA	NA	NA	NA	NA	NA	NA	NA	NA	NA	NA	NA	NA	NA	NA	NA	NA	41
197	P01040	Cystatin-A;Cystatin-A, N-terminally processed	CSTA	7	7	69.4	98	NA	NA	NA	NA	NA	NA	NA	NA	NA	NA	NA	NA	NA	NA	NA	NA	NA	NA	NA	NA	NA	NA	NA	NA	NA	NA	NA	NA	NA	0.000224653	0.000200685	0.000234707	NA	NA	NA	NA	NA	NA	0.00187801	0.002348	0.00260951	35
198	P01042	Kininogen-1;Kininogen-1 heavy chain;T-kinin;Bradykinin;Lysyl-bradykinin;Kininogen-1 light chain;Low molecular weight growth-promoting factor	KNG1	37	37	45.5	644	0.000643734	0.00114688	0.00188395	0.0103585	0.00786765	0.00457856	0.00424611	0.00249635	0.0107949	0.0007189	0.000639211	NA	NA	NA	0.00236095	0.00284159	0.00188181	0.0033502	0.00191655	0.00120382	NA	0.00237836	0.00366379	0.00133054	0.00135216	0.00140683	0.00229558	0.00284646	0.00269797	0.00447156	0.00446852	0.00454208	0.000590127	0.00058119	0.000859523	0.00310169	0.00178304	0.00333397	0.00117242	0.00248289	0.00378883	4
199	P01116;P01111	GTPase KRas;GTPase KRas, N-terminally processed;GTPase NRas	KRAS;NRAS	3	3	16.9	189	NA	NA	NA	NA	NA	NA	NA	NA	NA	NA	NA	NA	NA	NA	NA	NA	NA	NA	NA	NA	NA	NA	NA	NA	NA	NA	NA	NA	NA	NA	NA	NA	NA	NA	NA	NA	NA	NA	NA	NA	NA	41
200	P01137	Transforming growth factor beta-1;Latency-associated peptide	TGFB1	11	11	40.8	390	NA	NA	NA	NA	0.000160958	NA	NA	NA	NA	NA	NA	NA	NA	NA	0.000180933	0.000124518	0.00010869	NA	NA	NA	NA	NA	NA	NA	NA	NA	NA	0.000228323	NA	NA	NA	NA	NA	NA	NA	NA	NA	NA	NA	NA	NA	36
201	P01225	Follitropin subunit beta	FSHB	1	1	8.5	129	NA	NA	NA	NA	NA	NA	NA	NA	NA	NA	NA	NA	NA	NA	NA	NA	NA	NA	NA	NA	NA	NA	NA	NA	NA	NA	NA	NA	NA	NA	NA	NA	NA	NA	NA	NA	NA	NA	NA	NA	NA	41
202	P01275	Glucagon;Glicentin;Glicentin-related polypeptide;Oxyntomodulin;Glucagon;Glucagon-like peptide 1;Glucagon-like peptide 1(7-37);Glucagon-like peptide 1(7-36);Glucagon-like peptide 2	GCG	1	1	5.6	180	NA	NA	NA	NA	NA	NA	NA	NA	NA	NA	NA	NA	NA	NA	NA	NA	NA	NA	NA	NA	NA	NA	NA	NA	NA	NA	NA	NA	NA	NA	NA	NA	NA	NA	NA	NA	NA	NA	NA	NA	NA	41
203	P01591	Immunoglobulin J chain	IGJ	14	14	70.4	159	NA	NA	NA	0.00429502	0.00319347	0.00115435	0.00115435	0.00865827	0.0135129	NA	NA	0.00429778	0.00510876	0.004278	0.00205695	0.00160121	0.00170694	0.019973	0.010971	0.00983894	NA	NA	NA	0.000227368	NA	NA	0.00143177	0.00264587	0.00256873	NA	NA	NA	0.000945305	0.00102996	0.000914833	0.00683869	0.00583229	0.00912165	0.0051283	0.0057819	0.00535836	13
204	P01594;P01593	Ig kappa chain V-I region AU;Ig kappa chain V-I region AG	NA	1	1	13.7	117	NA	NA	NA	NA	NA	NA	NA	NA	NA	NA	NA	NA	NA	NA	NA	NA	NA	NA	NA	NA	NA	NA	NA	NA	NA	NA	NA	NA	NA	NA	NA	NA	NA	NA	NA	NA	NA	NA	NA	NA	NA	41
205	P04432;P01597	Ig kappa chain V-I region Daudi;Ig kappa chain V-I region DEE	NA	2	1	26.5	117	NA	NA	NA	NA	NA	NA	NA	NA	NA	NA	NA	NA	NA	NA	NA	NA	NA	NA	NA	NA	NA	NA	NA	NA	NA	NA	NA	NA	NA	NA	NA	NA	NA	NA	NA	NA	NA	NA	NA	NA	NA	41
206	P01599	Ig kappa chain V-I region Gal	NA	4	2	23.9	117	NA	NA	NA	NA	NA	NA	NA	NA	NA	NA	NA	NA	NA	NA	NA	NA	NA	NA	NA	NA	NA	NA	NA	NA	NA	NA	NA	NA	NA	NA	NA	NA	NA	NA	NA	NA	NA	NA	NA	NA	NA	41
207	P01602	Ig kappa chain V-I region HK102	IGKV1-5	3	2	24.8	117	NA	NA	NA	NA	NA	NA	NA	NA	NA	NA	NA	NA	NA	NA	NA	NA	NA	NA	NA	NA	NA	NA	NA	NA	NA	NA	NA	NA	NA	NA	NA	NA	NA	NA	NA	NA	NA	NA	NA	NA	NA	41
208	P01619	Ig kappa chain V-III region B6	NA	6	3	46.6	116	NA	NA	NA	NA	0.000417934	NA	NA	NA	NA	0.000325339	0.000289674	0.0017634	NA	0.00142095	0.000624593	NA	NA	NA	NA	0.00304657	NA	NA	NA	0.000126092	0.000124362	9.02e-05	0.000577688	0.000561849	0.000780554	0.000944749	0.000314573	NA	0.000571412	0.000549937	0.000144356	NA	NA	NA	NA	NA	0.00231742	22
209	P01624;A0A0C4DH55	Ig kappa chain V-III region POM	IGKV3D-7	4	1	32.2	115	NA	NA	NA	NA	NA	NA	NA	NA	NA	0.000671168	NA	NA	NA	NA	NA	NA	NA	0.00179835	NA	0.00130461	NA	NA	NA	NA	NA	NA	0.000791629	0.00090494	NA	NA	NA	NA	NA	0.000302925	0.000550984	NA	NA	NA	NA	NA	NA	34
210	P01700;P01699	Ig lambda chain V-I region HA;Ig lambda chain V-I region VOR	NA	3	3	29.1	117	NA	NA	NA	NA	NA	7.65e-05	NA	NA	NA	NA	NA	NA	NA	NA	NA	NA	NA	NA	NA	NA	NA	NA	NA	NA	NA	NA	NA	NA	NA	NA	NA	NA	9.9e-05	NA	NA	NA	NA	NA	0.000281318	NA	NA	38
211	P01701	Ig lambda chain V-I region NEW	NA	3	3	38.5	117	NA	NA	NA	NA	NA	NA	NA	NA	NA	NA	NA	NA	NA	NA	NA	NA	NA	NA	NA	NA	NA	NA	NA	NA	NA	NA	NA	NA	NA	NA	NA	NA	NA	NA	NA	NA	NA	NA	NA	NA	NA	41
212	P01703	Ig lambda chain V-I region NEWM	NA	2	2	39	118	NA	NA	NA	NA	NA	NA	NA	NA	NA	NA	NA	NA	NA	NA	NA	NA	NA	NA	NA	NA	NA	NA	NA	NA	NA	NA	NA	NA	NA	NA	NA	NA	NA	NA	NA	NA	NA	NA	NA	NA	NA	41
213	P01704	Ig lambda chain V-II region TOG	NA	1	1	13.3	120	NA	NA	NA	NA	NA	NA	NA	NA	NA	NA	NA	NA	NA	NA	NA	NA	NA	NA	NA	NA	NA	NA	NA	NA	NA	NA	NA	NA	NA	NA	NA	NA	NA	NA	NA	NA	NA	NA	NA	NA	NA	41
214	P01706	Ig lambda chain V-II region BOH	NA	3	2	47.9	119	NA	NA	NA	NA	NA	NA	NA	NA	NA	NA	NA	NA	NA	NA	NA	NA	NA	NA	NA	NA	NA	NA	NA	NA	NA	NA	NA	NA	NA	NA	NA	NA	NA	NA	NA	NA	NA	NA	NA	NA	NA	41
215	P01709	Ig lambda chain V-II region MGC	NA	2	1	17.8	118	NA	NA	NA	NA	NA	NA	NA	NA	NA	NA	NA	NA	NA	NA	NA	NA	NA	NA	NA	NA	NA	NA	NA	NA	NA	NA	NA	NA	NA	NA	NA	NA	NA	NA	NA	NA	NA	NA	NA	NA	NA	41
216	P01714	Ig lambda chain V-III region SH	NA	2	2	18.8	112	NA	NA	NA	NA	NA	NA	NA	NA	NA	NA	NA	NA	NA	NA	NA	NA	NA	NA	NA	NA	NA	NA	NA	NA	NA	NA	NA	NA	NA	NA	NA	NA	NA	NA	NA	NA	NA	NA	NA	NA	NA	41
217	P01717	Ig lambda chain V-IV region Hil	NA	4	1	36.6	112	NA	NA	NA	0.00276628	0.000835061	0.000218485	0.00105329	NA	NA	NA	NA	NA	NA	NA	0.000202649	0.000280147	0.000287767	0.000463801	NA	NA	NA	NA	NA	NA	NA	NA	NA	NA	NA	NA	NA	NA	NA	NA	NA	NA	NA	NA	0.000277608	0.000328996	NA	31
218	P01718	Ig lambda chain V-IV region Kern	NA	3	1	28.3	113	NA	NA	NA	NA	NA	NA	NA	NA	NA	NA	NA	NA	NA	NA	NA	NA	NA	NA	NA	NA	NA	NA	NA	NA	NA	NA	NA	NA	NA	NA	NA	NA	NA	NA	NA	NA	NA	NA	NA	NA	NA	41
219	P01721	Ig lambda chain V-VI region AR	NA	2	2	35.9	117	NA	NA	NA	NA	NA	NA	NA	NA	NA	NA	NA	NA	NA	NA	NA	NA	NA	NA	NA	NA	NA	NA	NA	NA	NA	NA	NA	NA	NA	NA	NA	NA	NA	NA	NA	NA	NA	NA	NA	NA	NA	41
220	P01742	Ig heavy chain V-I region EU	NA	2	1	20.5	117	NA	NA	NA	NA	NA	NA	NA	NA	NA	NA	NA	NA	NA	NA	NA	NA	NA	NA	NA	NA	NA	NA	NA	NA	NA	NA	NA	NA	NA	NA	NA	NA	NA	NA	NA	NA	NA	NA	NA	NA	NA	41
221	P01743	Ig heavy chain V-I region HG3	NA	2	1	22.2	117	NA	NA	NA	NA	NA	0.00109275	0.00106766	NA	NA	NA	NA	NA	NA	NA	NA	NA	NA	NA	NA	NA	NA	NA	NA	NA	NA	NA	NA	NA	NA	NA	NA	NA	NA	NA	NA	NA	NA	NA	NA	NA	NA	39
222	P01764	Ig heavy chain V-III region 23	IGHV3-23	4	1	41	117	NA	NA	NA	NA	NA	NA	NA	NA	NA	NA	NA	NA	NA	NA	NA	NA	NA	NA	NA	NA	NA	NA	NA	NA	NA	NA	NA	NA	NA	NA	NA	NA	NA	NA	NA	NA	NA	NA	NA	NA	NA	41
223	P01766	Ig heavy chain V-III region BRO	NA	2	1	19	116	NA	NA	NA	NA	NA	NA	NA	NA	NA	NA	NA	NA	NA	NA	NA	NA	NA	NA	NA	NA	NA	NA	NA	NA	NA	NA	NA	NA	NA	NA	NA	NA	NA	NA	NA	NA	NA	NA	NA	NA	NA	41
224	P0DP03;P01768	Ig heavy chain V-III region CAM	NA	5	0	41	117	NA	NA	NA	NA	NA	NA	NA	NA	NA	NA	NA	NA	NA	NA	NA	NA	NA	NA	NA	NA	NA	NA	NA	NA	NA	NA	NA	NA	NA	NA	NA	NA	NA	NA	NA	NA	NA	NA	NA	NA	NA	41
225	P01780;A0A0B4J1V1;P01763;P01762	Ig heavy chain V-III region JON;Ig heavy chain V-III region WEA;Ig heavy chain V-III region TRO	IGHV3-21	5	2	40.2	117	NA	NA	NA	NA	NA	0.000485872	0.000407097	NA	NA	NA	NA	NA	NA	NA	0.000478069	0.000372305	0.000449392	NA	NA	NA	NA	NA	NA	8.82e-05	8.57e-05	9.11e-05	NA	NA	NA	0.000585188	0.000623421	NA	NA	0.000217655	0.000235692	NA	NA	NA	NA	NA	NA	29
226	P01782	Ig heavy chain V-III region DOB	NA	3	0	26.3	118	NA	NA	NA	NA	NA	NA	NA	NA	NA	NA	NA	NA	NA	NA	NA	NA	NA	NA	NA	NA	NA	NA	NA	NA	NA	NA	NA	NA	NA	NA	NA	NA	NA	NA	NA	NA	NA	NA	NA	NA	NA	41
227	P01817	Ig heavy chain V-II region MCE	NA	1	1	19.3	119	NA	NA	NA	NA	NA	NA	NA	NA	NA	NA	NA	NA	NA	NA	NA	NA	NA	NA	NA	NA	NA	NA	NA	NA	NA	NA	NA	NA	NA	NA	NA	NA	NA	NA	NA	NA	NA	NA	NA	NA	NA	41
228	P01833	Polymeric immunoglobulin receptor;Secretory component	PIGR	12	12	20.5	764	NA	NA	NA	NA	NA	0.000108572	0.000115872	NA	NA	NA	NA	NA	NA	NA	NA	NA	NA	NA	NA	NA	NA	NA	NA	NA	NA	NA	NA	NA	NA	NA	NA	NA	NA	NA	NA	NA	NA	NA	NA	NA	NA	39
229	P01834	Ig kappa chain C region	IGKC	16	4	100	107	0.00248744	0.00156146	0.00232298	0.0253623	0.0304818	0.00973525	0.00835052	0.00137119	0.00265051	0.00327186	0.00333008	0.0133425	0.0101037	0.0114929	0.018282	0.0168261	0.0173011	0.00146079	NA	0.00389593	0.0307509	0.0401076	NA	0.00336016	0.00339956	0.00301541	0.0351871	0.0314924	0.036536	0.00489952	0.0122147	0.00990551	0.00546916	0.00537169	0.00513843	0.00333453	0.00248553	0.00307627	0.0180127	0.0188163	0.0179455	2
230	P01859	Ig gamma-2 chain C region	IGHG2	21	13	70.2	326	0.00117848	0.000262659	0.000681016	0.000483645	0.0244012	0.0193127	0.0215625	0.000676705	0.00180216	0.00128081	0.0013745	0.00358491	0.00602804	0.00457416	0.00647025	0.00668991	0.00883349	0.00357512	NA	0.00260942	NA	NA	NA	0.000800916	0.000912705	0.000788507	0.0104606	0.0116684	0.0103857	0.0069321	0.00488179	0.00334182	0.00341369	0.00224919	0.00123594	0.000616052	0.000766747	0.000819092	0.00250392	0.00282108	0.00298398	4
231	P01860	Ig gamma-3 chain C region	IGHG3	23	10	61.3	377	NA	NA	NA	0.0187496	0.0183851	0.0179662	0.0189053	0.00151698	0.0149939	NA	NA	0.00226828	0.00107114	0.00166363	0.0021485	0.00165504	0.00190528	0.00499483	0.0145591	0.000911324	NA	NA	NA	NA	0.000256904	0.000347129	0.010156	0.010141	0.00979581	NA	NA	NA	0.000338087	NA	0.000439609	0.00519298	0.00455755	0.00513063	0.00440099	0.00586645	0.00612502	13
232	P01861	Ig gamma-4 chain C region	IGHG4	16	9	52.9	327	NA	NA	NA	0.0066142	0.00239124	0.000766982	0.000730973	NA	NA	NA	NA	NA	NA	NA	NA	NA	NA	NA	NA	NA	NA	NA	NA	NA	NA	NA	NA	NA	NA	NA	NA	NA	NA	NA	NA	NA	NA	NA	NA	NA	0.000514189	36
233	P01871	Ig mu chain C region	IGHM	47	12	71.5	453	0.00338266	0.00310598	0.00279684	0.0455114	0.0525624	0.0414772	0.0466441	0.0125373	0.0187422	0.00115387	0.000847959	0.0271986	0.0239754	0.0258664	0.0184187	0.0186039	0.0188535	0.0113287	0.00811401	0.00469364	0.0290909	0.0290098	0.0475999	0.00260196	0.00237493	0.00238679	0.0374337	0.0346442	0.03739	0.00808288	0.0089672	0.00814686	0.0184039	0.0192538	0.0235339	0.0285828	0.0247023	0.0246004	0.017833	0.0217705	0.0223522	0
234	P01876	Ig alpha-1 chain C region	IGHA1	23	12	59.8	353	0.0014307	0.00138374	0.00229862	0.00798534	0.0141882	0.0331778	0.0362605	0.00941682	0.0165339	0.00287545	0.00286027	0.00984227	0.00757986	0.00850865	0.00603616	0.00569136	0.00486494	0.00608039	0.00609021	0.00499262	0.00944984	NA	0.00354616	0.000681923	0.000683949	0.000694723	0.0110479	0.0110398	0.0108181	0.00362611	0.00364366	0.00520837	0.00384613	0.00396627	0.00392243	0.0104021	0.00850311	0.0113218	0.00668768	0.00883103	0.00716959	1
235	P01889	HLA class I histocompatibility antigen, B-7 alpha chain	HLA-B	14	8	38.1	362	0.000982821	0.000885669	0.00143689	0.00268137	0.000818402	0.000872093	0.000900889	NA	NA	0.00010109	8.9e-05	0.000446945	NA	NA	0.000469679	0.000516289	0.000605832	NA	NA	NA	NA	NA	NA	0.000621054	0.00052073	0.00060635	0.00273677	0.00220071	0.00215609	0.00119539	0.000715593	0.000723639	0.000372189	0.000311816	0.000349652	NA	NA	NA	0.000262978	0.000290988	0.00033789	13
236	P01903	HLA class II histocompatibility antigen, DR alpha chain	HLA-DRA	1	1	6.7	254	NA	NA	NA	NA	NA	NA	NA	NA	NA	NA	NA	NA	NA	NA	NA	NA	NA	NA	NA	NA	NA	NA	NA	NA	NA	NA	NA	NA	NA	NA	NA	NA	NA	NA	NA	NA	NA	NA	NA	NA	NA	41
237	P01911;P04440	HLA class II histocompatibility antigen, DRB1-15 beta chain;HLA class II histocompatibility antigen, DP beta 1 chain	HLA-DRB1;HLA-DPB1	2	1	7.9	266	NA	NA	NA	NA	NA	0.000101564	9.41e-05	NA	NA	NA	NA	NA	NA	NA	NA	NA	NA	NA	NA	NA	NA	NA	NA	NA	NA	NA	NA	NA	NA	NA	NA	NA	NA	NA	NA	NA	NA	NA	NA	NA	NA	39
238	P02042	Hemoglobin subunit delta	HBD	10	3	69.4	147	NA	NA	NA	NA	NA	NA	NA	NA	NA	NA	NA	NA	NA	NA	NA	NA	NA	NA	NA	NA	NA	NA	NA	NA	NA	NA	NA	NA	NA	NA	NA	NA	NA	NA	NA	NA	NA	NA	NA	NA	NA	41
239	P02549	Spectrin alpha chain, erythrocytic 1	SPTA1	259	259	83.4	2419	0.00307768	0.00246857	0.00268544	0.00212305	0.00168626	0.0015345	0.00157245	0.001643	0.00151931	0.00202382	0.00142736	0.00111043	0.000911323	0.00114451	0.000739008	0.000887013	0.000669247	0.00014202	0.00016589	0.000105468	0.000210828	0.000315252	0.000224139	0.00243294	0.00203675	0.00237177	0.0015852	0.0016207	0.00172361	0.00169961	0.00175299	0.00171699	0.000700226	0.000632349	0.000674316	0.000968172	0.000935487	0.00103056	0.000502847	0.000628209	0.000550473	0
240	P02647	Apolipoprotein A-I;Proapolipoprotein A-I;Truncated apolipoprotein A-I	APOA1	78	78	92.9	267	0.147201	0.125061	0.134547	0.0293183	0.0236388	0.120296	0.10281	0.05796	0.0283909	0.10473	0.105497	0.140565	0.138738	0.147044	0.178679	0.168537	0.158688	0.0360657	0.0291492	0.0482392	0.180144	0.0850548	0.182637	0.0820154	0.0775536	0.0826166	0.0868121	0.0947308	0.091839	0.0844337	0.081886	0.0948359	0.176544	0.183584	0.181859	0.0975349	0.0874662	0.0808579	0.0585937	0.0780666	0.0888264	0
241	P02649	Apolipoprotein E	APOE	63	63	90.9	317	0.0333119	0.027637	0.02882	0.019595	0.0104818	0.0699382	0.0674194	0.0270041	0.0243753	0.0293428	0.0260722	0.0339549	0.0395597	0.0372042	0.0274846	0.0251951	0.0219364	0.0218198	0.0186888	0.0120682	0.0309984	0.0129305	0.0372863	0.0228888	0.0203574	0.0216958	0.0177164	0.0193311	0.019125	0.017857	0.0157608	0.013726	0.0209102	0.0244731	0.0251883	0.0262945	0.0310284	0.0245697	0.0418568	0.0508682	0.050626	0
242	P02652	Apolipoprotein A-II;Proapolipoprotein A-II;Truncated apolipoprotein A-II	APOA2	13	13	74	100	0.0134058	0.006868	0.01277	0.00126513	0.000787057	0.00139155	0.00120116	0.010659	0.00620217	0.00603545	0.00478944	0.0169205	0.017679	0.0167748	0.00472048	0.00692749	0.00724421	0.00493802	0.00280365	0.0147934	0.00144584	0.00267689	0.00347424	0.0193245	0.0197608	0.0232406	NA	0.00040781	0.000292079	0.00575883	0.0021937	0.00340593	0.0102062	0.00788943	0.00995829	0.034613	0.0299565	0.0257887	0.00421274	0.00476783	0.00408964	1
243	P02654	Apolipoprotein C-I;Truncated apolipoprotein C-I	APOC1	14	14	56.6	83	0.00954322	0.00815757	0.00840613	NA	NA	0.000707014	0.000595323	0.00584745	0.0318736	0.0143767	0.0364022	0.025733	0.0194646	0.0174583	0.0174606	0.0166856	0.0222367	0.0185089	0.0121791	0.028397	0.0391208	0.0149152	NA	0.0051978	0.00638669	0.00706672	0.00531906	0.00453035	0.00521717	0.00824094	0.00612997	0.00881884	0.013992	0.0139737	0.0156099	0.00481822	0.00466292	0.00611589	0.010991	0.0113047	0.0116554	3
244	P02655	Apolipoprotein C-II;Proapolipoprotein C-II	APOC2	12	12	59.4	101	0.0059963	0.00192877	0.00381354	NA	0.00307598	0.000527514	0.000557145	0.00418988	0.00788129	0.0229062	0.0153756	0.0118506	0.0141108	0.0167035	0.00528214	0.00316155	0.00415556	0.00571529	0.00482953	0.0162463	NA	NA	NA	0.00784173	0.00666515	0.00630956	NA	NA	NA	0.0078823	0.00848824	0.00682751	0.0230997	0.0152757	0.013487	0.0090711	0.00988144	0.00689564	0.0215044	0.0224981	0.0242879	7
245	P02656	Apolipoprotein C-III	APOC3	12	12	62.6	99	0.0566696	0.19869	0.0783181	0.0196309	0.0683963	0.00488707	0.00480725	0.264746	0.103047	0.501548	0.501744	0.273912	0.295182	0.272415	0.183157	0.195255	0.216961	0.343578	0.37645	0.547812	0.209531	0.312866	0.098059	0.272742	0.326074	0.279122	0.0336341	0.0293109	0.0311081	0.115633	0.0826535	0.106504	0.305347	0.31773	0.278455	0.0624126	0.0680477	0.0687228	0.2269	0.0840612	0.0992082	0
246	P02671	Fibrinogen alpha chain;Fibrinopeptide A;Fibrinogen alpha chain	FGA	113	113	76.3	866	0.0437478	0.0314431	0.0271169	0.0770026	0.0549861	0.0490911	0.0487543	0.0517214	0.0507239	0.0337937	0.0336757	0.0490587	0.0592499	0.0551352	0.0334115	0.02655	0.0308026	0.0793445	0.101962	0.03371	0.0277457	0.0516659	0.0636248	0.059755	0.0610602	0.0661635	0.0352096	0.0328365	0.0349341	0.0236984	0.0219015	0.0237222	0.0251336	0.0241114	0.0282459	0.0504969	0.0547899	0.059346	0.0413819	0.0467696	0.0526837	0
247	P02675	Fibrinogen beta chain;Fibrinopeptide B;Fibrinogen beta chain	FGB	72	61	83.3	491	0.0593115	0.0543822	0.0633362	0.0688109	0.0687977	0.0127124	0.0133694	0.0554326	0.0641106	0.024128	0.0237206	0.0495523	0.045885	0.0425734	0.056269	0.0628897	0.0563425	0.0388354	0.0269173	0.0209066	0.0288579	0.0502324	0.0603581	0.0274489	0.0259487	0.0281816	0.0981015	0.0926706	0.0955944	0.057234	0.0530746	0.0629069	0.0300566	0.0290315	0.0321579	0.0464015	0.0484534	0.0501322	0.046327	0.0520071	0.0601748	0
248	P02679	Fibrinogen gamma chain	FGG	59	59	83.9	453	0.103161	0.0969991	0.0802019	0.030464	0.0379279	0.0510873	0.0407568	0.098417	0.096588	0.0204446	0.0181772	0.040222	0.0273729	0.0316537	0.0764095	0.0670261	0.0704372	0.0139825	0.00913605	0.00789288	0.0543454	0.0391016	0.0793768	0.0543261	0.0506767	0.0512257	0.0703441	0.0817105	0.0679557	0.0544703	0.0638336	0.0538699	0.0356177	0.039534	0.0384086	0.138346	0.13391	0.125999	0.057154	0.0578572	0.0595877	0
249	P02724	Glycophorin-A	GYPA	5	5	44.7	150	0.00161352	0.00127031	0.0024528	NA	0.000196507	NA	NA	NA	NA	NA	NA	0.000700487	NA	NA	NA	NA	NA	NA	NA	NA	NA	NA	NA	NA	NA	NA	0.0015852	0.00148606	0.00163023	0.0016151	NA	0.00310508	0.00240116	0.000938763	0.00143248	NA	NA	NA	0.0013701	0.00162362	NA	26
250	P02730	Band 3 anion transport protein	SLC4A1	51	51	58.6	911	0.0162729	0.0145846	0.0175896	0.00904923	0.020122	0.0150577	0.0163034	0.00239565	0.00320432	0.00169702	0.00149342	0.00923916	0.00560214	0.00750229	0.00635209	0.00720259	0.00703622	NA	NA	NA	0.0112736	0.0149422	0.00649959	0.00598662	0.00532433	0.00449682	0.0170115	0.0188686	0.0172887	0.0168414	0.0123927	0.00864216	0.0119104	0.00969874	0.00977365	0.00427906	0.00322766	0.00463533	0.00321743	0.00448806	0.00445789	3
251	P02741	C-reactive protein;C-reactive protein(1-205)	CRP	4	4	15.6	224	NA	NA	NA	NA	NA	0.000506952	0.000518919	NA	NA	NA	NA	NA	NA	NA	NA	NA	NA	NA	NA	NA	NA	NA	NA	NA	NA	NA	NA	NA	NA	NA	NA	NA	NA	NA	NA	NA	NA	NA	NA	NA	NA	39
252	P02743	Serum amyloid P-component;Serum amyloid P-component(1-203)	APCS	8	8	33.2	223	NA	NA	NA	NA	NA	0.000655974	0.00055049	NA	NA	NA	NA	NA	NA	NA	5.74e-05	3.56e-05	2.2e-05	NA	NA	NA	NA	NA	NA	NA	NA	NA	NA	NA	NA	0.000662708	NA	0.000755742	NA	NA	7.75e-05	NA	NA	NA	NA	NA	NA	33
253	P02745	Complement C1q subcomponent subunit A	C1QA	10	10	29.8	245	0.000472931	0.000783785	0.000766	NA	NA	0.00200613	0.0020634	NA	NA	NA	0.00310463	NA	NA	NA	0.000350811	8.56e-05	0.000446005	NA	NA	NA	NA	NA	NA	0.000138656	0.00015454	0.000187102	0.00333876	0.000880628	NA	0.00152975	0.00052669	0.000553326	0.00481437	0.000464423	0.000664182	NA	NA	NA	0.000191566	0.00033421	0.000332839	18
254	P02746	Complement C1q subcomponent subunit B	C1QB	11	11	46.6	253	0.00245722	0.00174572	0.00203421	0.00352072	0.00225895	0.00285907	0.00137653	0.00262711	0.00184373	0.00186019	0.00172383	0.00185991	0.00632349	0.00507834	0.00164241	0.00241133	0.00236099	0.00351794	0.00423003	0.00120232	0.00136205	0.000858201	0.00512598	0.00125801	0.000969001	0.000792792	0.00191475	0.0021162	0.0027896	0.00184858	0.00401905	0.0024429	0.00153673	0.00148793	0.00145669	0.00175379	0.00241273	0.00248813	0.001051	0.00123913	0.00120919	0
255	P02747	Complement C1q subcomponent subunit C	C1QC	8	8	38.8	245	0.00310971	0.00251553	0.00204438	0.00638942	0.00454144	0.0052053	0.00499213	0.00220824	0.00148106	0.000589227	0.00136577	0.00193962	0.00231837	0.00213426	0.000562576	0.00160753	0.00160363	NA	0.00233586	NA	NA	NA	0.00500197	0.000851621	0.000666414	0.000782587	0.00221096	0.00286037	0.0025279	0.00210101	0.00217624	0.00228885	0.0013975	0.00164483	0.00183295	0.00378207	0.00291594	0.00354612	0.00207753	0.00233196	0.00144711	4
256	P02748	Complement component C9;Complement component C9a;Complement component C9b	C9	28	28	48.7	559	0.00101841	0.000857481	0.00100216	0.000855779	0.000682506	0.00127367	0.0024145	0.000702672	0.00176325	0.000175865	0.000120365	0.00103878	0.000537943	0.00101494	0.000405179	0.000717945	0.000399313	NA	NA	NA	NA	NA	NA	0.00104984	0.000821138	0.00093391	0.00113894	0.00111024	0.00114105	0.0017397	0.00148478	0.00154195	0.000364524	0.000503532	0.000575989	0.000914552	0.00105485	0.00160855	0.000318203	0.0006365	0.000946741	6
257	P02749	Beta-2-glycoprotein 1	APOH	27	27	71.9	345	0.00132193	0.000295393	NA	0.00639087	0.0087293	0.0050794	0.0052796	0.00500461	0.01594	NA	NA	0.00585882	0.00345574	0.00341393	0.00772771	0.00741703	0.00560578	0.0118242	0.0188805	0.00729085	NA	NA	0.00187881	0.000847174	0.000790932	0.000795685	0.0063877	0.00665026	0.00629519	0.000886147	0.000262725	0.000857747	0.000694809	0.00105949	0.000605712	0.00607291	0.00493437	0.00545879	0.00961894	0.00882994	0.00942149	5
258	P02750	Leucine-rich alpha-2-glycoprotein	LRG1	4	4	11	347	NA	NA	NA	NA	NA	9.8e-05	0.000103615	NA	NA	NA	NA	NA	NA	NA	NA	NA	NA	NA	NA	NA	NA	NA	NA	NA	NA	NA	NA	NA	NA	NA	NA	NA	NA	NA	NA	NA	NA	NA	NA	NA	NA	39
259	P02751	Fibronectin;Anastellin;Ugl-Y1;Ugl-Y2;Ugl-Y3	FN1	99	99	52.1	2477	0.000681651	0.000760982	0.000915497	0.00238888	0.00274348	0.00192462	0.00215122	0.000495028	0.000997633	0.000586693	0.000597615	0.000333856	0.000237461	0.000269317	0.00108451	0.000760466	0.000885147	NA	NA	3.62e-05	NA	NA	NA	0.000453897	0.000381785	0.000406126	0.00181705	0.00184832	0.00179314	0.00104624	0.00119693	0.000905298	0.000950767	0.000900783	0.00108651	0.00060993	0.000741043	0.000599491	0.000430799	0.000584681	0.000513061	5
260	P02753	Retinol-binding protein 4;Plasma retinol-binding protein(1-182);Plasma retinol-binding protein(1-181);Plasma retinol-binding protein(1-179);Plasma retinol-binding protein(1-176)	RBP4	9	9	42.3	201	NA	NA	NA	NA	NA	0.000312318	0.000363027	NA	NA	NA	NA	NA	NA	NA	NA	NA	4.69e-05	NA	NA	NA	NA	NA	NA	NA	NA	NA	NA	NA	NA	NA	NA	NA	NA	NA	NA	NA	NA	NA	NA	NA	NA	38
261	P02760	Protein AMBP;Alpha-1-microglobulin;Inter-alpha-trypsin inhibitor light chain;Trypstatin	AMBP	21	21	59.4	352	0.000300349	0.00029419	0.000384572	0.00110876	0.000375154	0.00100528	0.000957782	0.000821304	0.000557588	NA	NA	NA	NA	NA	0.00047376	0.000628558	0.000653514	NA	NA	NA	NA	NA	NA	0.000122564	NA	NA	0.000578539	0.000912694	0.00075134	0.00140466	0.00151518	0.00219926	9.11e-05	NA	NA	0.000418934	0.000570013	0.000494885	0.00101813	0.000557408	0.00045806	15
262	P02763	Alpha-1-acid glycoprotein 1	ORM1	11	7	47.3	201	NA	NA	NA	NA	0.000831742	NA	NA	NA	0.00329358	NA	NA	0.00132109	0.00179922	0.00160558	0.000704732	0.000782785	0.000728197	NA	NA	NA	NA	0.0197789	NA	0.000106556	0.00012685	0.000107872	NA	NA	NA	0.000888951	0.0009719	0.00262234	0.000136275	0.000134344	0.000135937	NA	NA	NA	0.000641265	0.00122358	0.00115815	20
263	P02765	Alpha-2-HS-glycoprotein;Alpha-2-HS-glycoprotein chain A;Alpha-2-HS-glycoprotein chain B	AHSG	16	13	45.5	367	0.00248481	0.00218101	0.0018484	0.00374328	0.00294056	0.00115335	0.00167497	0.00157213	0.0115703	0.00265716	0.00262681	0.00141372	0.000845724	0.00145548	0.00103003	0.00130915	0.00115697	0.0185101	0.017362	0.00648398	0.0034242	0.00174285	0.00428913	0.00155594	0.00207388	0.00230264	0.00060766	0.00071847	0.00062957	0.00661075	0.00694779	0.00959896	0.000517674	0.000505072	0.000425626	0.00243439	0.00286359	0.00194095	0.00456348	0.00521817	0.00443603	0
264	P02766	Transthyretin	TTR	16	16	76.2	147	0.00226604	0.00181544	0.00217375	0.00464026	0.0142575	0.00107812	0.0012155	0.00091923	0.00460877	0.0050267	0.0060087	0.00579734	0.0050492	0.00653674	0.00180109	0.00208276	0.00174833	NA	NA	0.000132929	NA	NA	NA	0.00443416	0.00368488	0.00366986	0.00256609	0.00245442	0.00352616	0.0148773	0.0179314	0.0256827	0.00574467	0.00435618	0.00481125	0.00187919	0.00260562	0.00143433	0.00146399	0.00145764	0.00227719	5
265	P02774	Vitamin D-binding protein	GC	50	49	82.3	474	0.00288769	0.00175087	0.00331695	0.0121454	0.0115192	0.0145029	0.0185109	0.0183735	0.0262051	0.00204844	0.00199869	0.00634742	0.00491768	0.00598975	0.00844177	0.00602402	0.00744321	0.00726214	0.00767794	0.00652418	NA	0.0035523	0.0103487	0.0014172	0.00156744	0.0013976	0.0132126	0.0115809	0.0128104	0.00447772	0.00519316	0.00408448	0.00284871	0.00251837	0.00371128	0.0118492	0.0116328	0.00834092	0.0109596	0.0171292	0.0132911	1
266	P02775	Platelet basic protein;Connective tissue-activating peptide III;TC-2;Connective tissue-activating peptide III(1-81);Beta-thromboglobulin;Neutrophil-activating peptide 2(74);Neutrophil-activating peptide 2(73);Neutrophil-activating peptide 2;TC-1;Neutrophil-activating peptide 2(1-66);Neutrophil-activating peptide 2(1-63)	PPBP	9	9	53.9	128	0.00127408	0.00128554	0.00132215	0.00179112	0.000724815	0.000252949	0.000270083	0.00118991	0.00472039	0.000352128	NA	NA	NA	NA	0.000223752	0.000874909	0.00227947	0.00331985	0.00288078	0.0035598	NA	NA	NA	0.0018571	0.00158364	0.00172394	NA	0.00119043	NA	0.0028776	0.00227854	0.00227239	0.000284792	0.000277539	0.000387565	0.000966061	0.000938089	0.00101513	0.00272948	0.00251785	0.00296985	9
267	P02776	Platelet factor 4;Platelet factor 4, short form	PF4	8	4	47.5	101	NA	NA	NA	NA	NA	NA	NA	0.00155999	0.000665666	NA	NA	NA	NA	NA	NA	0.00118565	NA	0.00107163	0.00108809	0.0068766	NA	NA	NA	NA	NA	NA	0.00123689	0.000666355	0.000879096	NA	NA	NA	NA	NA	NA	0.00488836	0.00621213	0.00518197	0.000839445	0.000893522	0.00108863	26
268	P02786	Transferrin receptor protein 1;Transferrin receptor protein 1, serum form	TFRC	15	15	24.1	760	0.000167958	0.000100318	0.000145444	NA	NA	0.00010688	0.00011134	NA	NA	NA	NA	NA	NA	NA	4.19e-05	NA	0.000115955	NA	NA	NA	NA	NA	NA	0.000102722	6.93e-05	1.08e-05	NA	NA	NA	0.000216812	0.000135339	0.000494575	NA	1.05e-05	NA	8.2e-05	NA	5e-05	NA	NA	NA	25
269	P02787	Serotransferrin	TF	78	78	78.7	698	0.000536472	0.00039083	0.000465373	0.00709685	0.00434458	0.0116108	0.013399	0.0014453	0.00692089	0.000191431	0.000329361	0.00225074	0.00121262	0.0024202	0.00221934	0.00215886	0.00177485	0.000874561	0.000748922	0.000354606	0.000553911	0.000930418	0.00180082	0.000135765	9.93e-05	0.000157021	0.00170484	0.00205218	0.00176699	0.00239085	0.00315639	0.00275615	0.000421839	0.000358568	0.000315317	0.00356326	0.00422481	0.00349233	0.00747472	0.00893576	0.00728701	0
270	P02788	Lactotransferrin;Lactoferricin-H;Kaliocin-1;Lactoferroxin-A;Lactoferroxin-B;Lactoferroxin-C	LTF	2	2	3.4	710	NA	NA	NA	NA	NA	NA	NA	NA	NA	NA	NA	NA	NA	NA	NA	NA	NA	NA	NA	NA	NA	NA	NA	NA	NA	NA	NA	NA	NA	NA	NA	NA	NA	NA	NA	NA	NA	NA	NA	NA	NA	41
271	P02790	Hemopexin	HPX	30	30	61.7	462	0.00352967	0.00284443	0.00384349	0.00108774	0.00516072	0.00675644	0.00774734	0.00433486	0.00906232	0.00123068	0.0018196	0.00150926	0.000802316	0.00141126	0.00159874	0.00179098	0.00225949	NA	NA	NA	NA	0.00162004	0.00292274	0.000884313	0.000768231	0.000767479	0.00648964	0.00564286	0.00515577	0.00643513	0.00427144	0.00577994	0.000781764	0.0019324	0.00125014	0.00285607	0.00216532	0.00141165	0.00328139	0.00400746	0.0027131	4
272	P02810	Salivary acidic proline-rich phosphoprotein 1/2;Salivary acidic proline-rich phosphoprotein 1/2;Salivary acidic proline-rich phosphoprotein 3/4;Peptide P-C	PRH1	4	4	39.2	166	NA	NA	NA	NA	NA	NA	NA	NA	NA	NA	NA	NA	NA	NA	NA	NA	NA	NA	NA	NA	NA	NA	NA	NA	NA	NA	NA	NA	NA	NA	NA	NA	NA	NA	NA	NA	NA	NA	0.000215618	0.000245223	NA	39
273	P03950	Angiogenin	ANG	2	2	12.9	147	NA	NA	NA	NA	NA	NA	NA	NA	NA	NA	NA	NA	NA	NA	NA	NA	NA	NA	NA	NA	NA	NA	NA	NA	NA	NA	NA	NA	NA	NA	NA	NA	NA	NA	NA	NA	NA	NA	NA	NA	NA	41
274	P03952	Plasma kallikrein;Plasma kallikrein heavy chain;Plasma kallikrein light chain	KLKB1	25	25	45.6	638	0.000439285	0.000255813	0.00045859	0.000672494	0.000214671	0.000128829	0.000128112	0.000573368	0.000786024	NA	NA	NA	NA	NA	8.21e-05	5.88e-05	3.47e-05	NA	NA	NA	NA	NA	NA	0.000201743	1.62e-05	5.75e-05	NA	NA	NA	0.000630418	0.000590809	0.000489845	7.84e-05	NA	9.16e-05	0.000452172	0.000348767	0.00028884	NA	0.000148551	NA	17
275	P04003	C4b-binding protein alpha chain	C4BPA	30	30	56.4	597	0.000924563	0.000819687	0.00110879	0.000678593	0.00131077	0.00164496	0.00103607	0.000623083	0.000556862	NA	NA	NA	NA	NA	0.00222781	0.00183136	0.00189949	NA	NA	NA	NA	NA	NA	3.04e-05	5.4e-05	8.33e-05	0.00230159	0.0025201	0.00304619	0.000907745	0.000880431	0.000707516	0.000278387	0.000300027	0.000321882	0.000935398	0.000831475	0.000612339	0.00149836	0.0010306	0.00115909	11
276	P04004	Vitronectin;Vitronectin V65 subunit;Vitronectin V10 subunit;Somatomedin-B	VTN	46	46	73.8	478	0.028844	0.0290517	0.0246059	0.0361969	0.0494301	0.0155741	0.0195936	0.0203655	0.0159808	0.0140849	0.0136884	0.00953054	0.013862	0.0123547	0.0225524	0.0203558	0.0189731	0.0608234	0.0366015	0.0207501	0.00368075	0.002791	0.0103334	0.00669763	0.00645005	0.00728694	0.0213509	0.0214422	0.0229776	0.0135247	0.0143903	0.0128841	0.0133061	0.0152181	0.0154122	0.0216872	0.0205132	0.0251949	0.0245021	0.0303713	0.0325782	0
277	P04040	Catalase	CAT	14	14	33.6	527	NA	NA	NA	NA	NA	NA	NA	NA	NA	NA	NA	NA	NA	NA	NA	NA	NA	NA	NA	NA	NA	NA	NA	NA	NA	NA	NA	NA	NA	8.11e-05	9.64e-05	0.000114754	NA	NA	NA	NA	NA	NA	NA	NA	NA	38
278	P04070	Vitamin K-dependent protein C;Vitamin K-dependent protein C light chain;Vitamin K-dependent protein C heavy chain;Activation peptide	PROC	3	3	10	461	NA	NA	NA	NA	NA	NA	NA	NA	NA	NA	NA	NA	NA	NA	NA	NA	NA	NA	NA	NA	NA	NA	NA	NA	NA	NA	NA	NA	NA	NA	NA	NA	NA	NA	NA	NA	NA	NA	NA	NA	NA	41
279	P04075	Fructose-bisphosphate aldolase A	ALDOA	25	24	75	364	0.000398823	0.000376221	0.000548749	NA	NA	0.000246565	0.000100625	NA	NA	NA	NA	NA	NA	NA	6.04e-05	3.19e-05	2.42e-05	NA	NA	NA	NA	NA	NA	0.000320271	0.000200879	0.00017544	NA	NA	NA	0.000361471	0.000280419	0.000389645	0.000188922	9.21e-05	0.00012398	NA	0.000150404	1.5e-05	NA	NA	NA	22
280	P04083	Annexin A1	ANXA1	6	6	26	346	NA	NA	NA	NA	NA	5.67e-05	4.83e-05	NA	NA	NA	NA	NA	NA	NA	NA	NA	NA	NA	NA	NA	NA	NA	NA	NA	NA	NA	NA	NA	NA	NA	NA	NA	NA	NA	NA	NA	NA	NA	NA	NA	NA	39
281	P04114	Apolipoprotein B-100;Apolipoprotein B-48	APOB	308	308	65.1	4563	0.00342399	0.00295577	0.00377294	0.00358736	0.00233653	0.00148268	0.00170013	0.00069829	0.000855548	0.000269029	0.000196751	0.000771297	0.000325544	0.000635643	0.00393363	0.00361075	0.00327626	NA	NA	NA	NA	NA	NA	0.00302371	0.0025983	0.00276648	0.003057	0.00301953	0.00321032	0.00300639	0.00268798	0.0028051	0.00263419	0.00212665	0.00227904	0.00147334	0.0016874	0.00157751	0.000709411	0.000960941	0.00080514	6
282	P04156	Major prion protein	PRNP	1	1	4.7	253	NA	NA	NA	NA	NA	NA	NA	NA	NA	NA	NA	NA	NA	NA	NA	NA	NA	NA	NA	NA	NA	NA	NA	NA	NA	NA	NA	NA	NA	NA	NA	NA	NA	NA	NA	NA	NA	NA	NA	NA	NA	41
283	P04179	Superoxide dismutase [Mn], mitochondrial	SOD2	14	14	55.4	222	NA	NA	NA	NA	0.000145575	0.000828069	0.00112108	NA	NA	0.000281916	0.000281204	NA	NA	NA	0.00037975	0.000103015	0.000104623	NA	NA	NA	NA	NA	NA	0.00020555	0.000126481	0.000135713	0.00150132	0.00109374	0.0017367	0.000661383	0.000345797	0.00104496	NA	NA	NA	NA	NA	NA	NA	0.000261156	NA	23
284	P04180	Phosphatidylcholine-sterol acyltransferase	LCAT	5	5	17	440	NA	NA	NA	NA	NA	NA	NA	NA	NA	NA	NA	NA	NA	NA	NA	NA	NA	NA	NA	NA	NA	NA	NA	NA	NA	NA	NA	NA	NA	0.000108099	0.000109514	0.000110424	NA	NA	NA	NA	NA	NA	NA	NA	NA	38
285	P04196	Histidine-rich glycoprotein	HRG	25	25	43.4	525	0.000666785	0.000512577	0.000723322	0.00158812	0.00454951	0.000434783	0.000886816	0.00083601	0.000170144	0.000159008	0.000182863	0.000295734	NA	0.00036421	0.0005533	0.00042803	0.000454067	0.000563056	0.000409154	NA	NA	NA	NA	0.000305184	0.000286869	0.000275323	0.00128992	0.00128165	0.0013737	0.00100193	0.00104701	0.000913939	0.000581723	0.000373263	0.000354477	0.000482803	0.000506711	0.000410751	NA	0.000462541	0.000151977	6
286	P04217	Alpha-1B-glycoprotein	A1BG	21	21	56.8	495	0.000236999	0.000189122	0.000247094	0.000717603	0.000553493	0.000792421	0.000803757	NA	0.00119847	0.00112468	0.00112044	0.0010004	0.00157395	0.000805131	0.000162671	7.65e-05	0.000114648	NA	NA	NA	NA	NA	NA	0.000232223	0.000450814	0.000323672	0.000395827	0.000400195	0.000367832	0.00169262	0.00207039	0.00119717	0.000194737	0.000226657	0.000107994	0.000270819	0.000625583	0.000660609	NA	0.00069781	0.000250546	8
287	P04234	T-cell surface glycoprotein CD3 delta chain	CD3D	1	1	7	171	NA	NA	NA	NA	NA	NA	NA	NA	NA	NA	NA	NA	NA	NA	NA	NA	NA	NA	NA	NA	NA	NA	NA	NA	NA	NA	NA	NA	NA	NA	NA	NA	NA	NA	NA	NA	NA	NA	NA	NA	NA	41
288	P04259	Keratin, type II cytoskeletal 6B	KRT6B	56	2	64	564	NA	NA	NA	NA	NA	NA	NA	NA	NA	NA	NA	NA	NA	NA	NA	NA	NA	NA	NA	NA	NA	NA	NA	NA	NA	NA	NA	NA	NA	NA	NA	NA	0.000234961	0.000139397	0.000189253	NA	NA	NA	NA	NA	NA	38
289	P04264	Keratin, type II cytoskeletal 1	KRT1	68	4	73	644	0.00815413	0.00570312	0.00594472	0.030814	0.016103	0.00131546	0.00155979	NA	0.00672393	0.00176544	0.0016427	0.000575058	0.00196781	0.00215645	0.00835644	0.00969656	0.00714381	NA	0.000131033	NA	0.0592881	0.0385878	0.100504	0.00190956	0.00157153	0.00180942	0.0183794	0.0179343	0.0166973	0.00910179	0.0114719	0.00965834	0.0104	0.0122373	0.0134837	0.0415382	0.0499556	0.0460779	0.0500312	0.0653082	0.0637439	3
290	P04275	von Willebrand factor;von Willebrand antigen 2	VWF	74	74	33.3	2813	0.000393539	0.000297319	0.000476439	0.00076972	0.00105246	0.000150964	0.000103672	0.000788909	0.000796627	5.85e-05	7.66e-05	NA	NA	0.000669037	0.000439284	0.000429921	0.000364968	NA	NA	NA	NA	NA	NA	9.69e-05	7.07e-05	8.73e-05	0.000428619	0.000658325	0.000498299	0.000327148	0.000383236	0.00023702	0.000221912	0.000209577	0.000202465	0.000726564	0.000645356	0.000650589	NA	3.34e-05	NA	10
291	P04278	Sex hormone-binding globulin	SHBG	11	11	47.5	402	4.79e-05	7.81e-05	7.03e-05	NA	NA	NA	NA	NA	NA	NA	NA	NA	NA	NA	2.04e-05	2.22e-05	NA	NA	NA	NA	NA	NA	NA	4.82e-05	NA	NA	NA	NA	NA	NA	NA	NA	NA	NA	NA	NA	NA	NA	NA	NA	NA	35
292	P04280;P02812	Basic salivary proline-rich protein 1;Proline-rich peptide II-2;Basic peptide IB-6;Peptide P-H;Basic salivary proline-rich protein 2;Basic proline-rich peptide IB-1;Basic proline-rich peptide P-E;Basic proline-rich peptide IB-7;Basic proline-rich peptide IB-8c;Basic proline-rich peptide IB-4	PRB1;PRB2	5	5	57.1	392	NA	NA	NA	NA	NA	NA	NA	NA	NA	NA	NA	NA	NA	NA	NA	NA	NA	NA	NA	NA	NA	NA	NA	NA	NA	NA	NA	NA	NA	NA	NA	NA	NA	NA	NA	NA	NA	NA	0.000101506	0.00013822	0.000154547	38
293	P04350	Tubulin beta-4A chain	TUBB4A	22	0	55.4	444	NA	NA	NA	NA	NA	NA	NA	NA	NA	NA	NA	NA	NA	NA	NA	NA	NA	NA	NA	NA	NA	NA	NA	NA	NA	NA	NA	NA	NA	NA	NA	NA	NA	NA	NA	NA	NA	NA	NA	NA	NA	41
294	P04406	Glyceraldehyde-3-phosphate dehydrogenase	GAPDH	28	28	90.1	335	0.000617972	0.000693883	0.00100739	0.000912719	0.000337665	0.000784498	0.000908209	0.000583808	0.000975234	0.000589843	0.000654667	0.000333639	0.00014766	0.000241161	0.000498961	0.000495212	0.000528811	NA	NA	NA	NA	NA	NA	0.00149432	0.00107871	0.00142883	0.00114088	0.00112004	0.00113297	0.00191676	0.00189895	0.000987075	0.000440191	0.000724614	0.00101684	0.00108797	0.00122401	0.00110925	NA	0.000294626	0.000371866	7
295	P04430	Ig kappa chain V-I region BAN	NA	2	2	31.6	117	NA	NA	NA	NA	NA	NA	NA	NA	NA	NA	NA	NA	NA	NA	NA	NA	NA	NA	NA	NA	NA	NA	NA	NA	NA	NA	NA	NA	NA	NA	NA	NA	NA	NA	NA	NA	NA	NA	NA	NA	NA	41
296	P04439	HLA class I histocompatibility antigen, A-3 alpha chain	HLA-A	23	13	59.5	365	0.00062802	0.000878004	0.000894356	NA	7.88e-05	0.00166861	0.00205237	4.84e-05	0.0004019	0.000231072	0.000194229	0.000204353	NA	0.000219914	0.000412685	0.000329953	0.000267043	NA	NA	NA	0.000165689	NA	NA	0.00100748	0.000776282	0.000963706	0.0018699	0.00179138	0.0018926	0.00126444	0.00112219	0.00104443	0.000776085	0.000802872	0.000828996	9.95e-05	0.00205418	0.000118745	0.000497838	0.000640809	0.00037214	7
297	P04632	Calpain small subunit 1	CAPNS1	8	8	56.7	268	0.00039822	9.67e-05	0.000135163	NA	NA	NA	NA	0.000363389	NA	NA	NA	NA	NA	NA	7.76e-05	0.000128197	8.97e-05	NA	NA	NA	NA	NA	NA	0.000242296	0.000207691	0.000248751	NA	NA	NA	0.000214372	NA	0.000281249	0.000230043	0.000123905	NA	NA	NA	NA	NA	NA	NA	27
298	P04792	Heat shock protein beta-1	HSPB1	12	12	79	205	0.000349545	0.000260985	0.000456907	0.000213383	0.000537664	8.92e-05	0.000101016	0.000534868	NA	0.000397398	0.000559137	NA	NA	0.000217695	NA	2.52e-05	3.8e-05	NA	NA	0.00052168	NA	NA	NA	0.000374493	0.000299984	0.000268718	0.000281401	NA	NA	0.00234352	0.000502926	0.000609421	0.000202368	0.000191069	0.000215373	0.000596366	0.000319238	0.000542823	NA	NA	NA	14
299	P04843	Dolichyl-diphosphooligosaccharide--protein glycosyltransferase subunit 1	RPN1	27	27	58	607	0.000276011	0.000221522	0.000241093	NA	NA	5.81e-05	9.07e-05	NA	NA	NA	NA	NA	NA	NA	0.000110811	7.79e-05	9.03e-05	NA	NA	NA	NA	NA	NA	0.000190717	6.87e-05	7.21e-05	NA	0.000258268	NA	0.000488565	0.000238921	0.000156444	9.84e-05	0.00014224	0.000136798	NA	NA	6.64e-05	NA	NA	NA	22
300	P04844	Dolichyl-diphosphooligosaccharide--protein glycosyltransferase subunit 2	RPN2	14	14	32.6	631	0.000134731	8.02e-05	7.12e-05	NA	NA	0.000159179	0.000155262	NA	NA	NA	NA	NA	NA	NA	0.000114907	8.2e-05	0.000246678	NA	NA	NA	NA	NA	NA	5.07e-05	3.58e-05	7.13e-06	NA	NA	NA	0.00032684	0.000138658	0.00010576	2.41e-05	NA	NA	NA	NA	NA	NA	NA	NA	26
301	P04899	Guanine nucleotide-binding protein G(i) subunit alpha-2	GNAI2	22	14	66.5	355	0.000481664	0.000590495	0.000654998	0.00120376	0.000635443	0.000340366	0.000385265	0.000846034	0.00245579	0.000133189	0.000131615	NA	NA	NA	0.000564859	0.000562703	0.000408783	NA	NA	NA	NA	NA	0.0013097	0.000555648	0.000506646	0.000535846	0.000824402	0.000794232	0.000779429	0.00064912	0.000653385	0.000510941	0.000451138	0.000329455	0.000302877	0.000530027	0.000481522	0.000587135	NA	NA	NA	11
302	Q93077;Q7L7L0;P04908;Q96QV6;P16104	Histone H2A type 1-C;Histone H2A type 3;Histone H2A type 1-B/E;Histone H2A type 1-A;Histone H2AX	HIST1H2AC;HIST3H2A;HIST1H2AB;HIST1H2AA;H2AFX	6	2	35.4	130	NA	NA	NA	NA	NA	NA	NA	NA	NA	NA	NA	NA	NA	NA	NA	NA	NA	NA	NA	NA	NA	NA	NA	NA	NA	NA	NA	NA	NA	NA	NA	NA	NA	NA	NA	NA	NA	NA	NA	NA	NA	41
303	P04921	Glycophorin-C	GYPC	3	3	24.2	128	NA	0.000929334	0.00110824	NA	0.000367419	NA	NA	NA	NA	NA	NA	NA	NA	NA	NA	0.000297844	0.000430541	NA	NA	NA	NA	NA	NA	0.00074227	0.000560924	0.00061196	NA	NA	NA	NA	NA	NA	0.000183199	0.000177622	0.000175696	NA	NA	NA	NA	NA	NA	30
304	P05023	Sodium/potassium-transporting ATPase subunit alpha-1	ATP1A1	25	15	30.7	1023	0.000127184	0.000116343	0.000128697	0.00018891	NA	0.000231156	0.000211031	NA	NA	NA	NA	NA	NA	NA	1.44e-05	4.37e-05	3.76e-05	NA	NA	NA	NA	NA	NA	5.74e-05	3.31e-05	6.25e-05	NA	NA	NA	8.45e-05	6.93e-05	NA	NA	NA	NA	NA	NA	NA	NA	NA	NA	27
305	P05062	Fructose-bisphosphate aldolase B	ALDOB	5	5	15.1	364	NA	NA	NA	NA	NA	NA	NA	NA	NA	NA	NA	NA	NA	NA	NA	NA	NA	NA	NA	NA	NA	NA	NA	NA	NA	NA	NA	NA	NA	NA	NA	NA	NA	NA	NA	NA	NA	NA	NA	NA	NA	41
306	P05067	Amyloid beta A4 protein;N-APP;Soluble APP-alpha;Soluble APP-beta;C99;Beta-amyloid protein 42;Beta-amyloid protein 40;C83;P3(42);P3(40);C80;Gamma-secretase C-terminal fragment 59;Gamma-secretase C-terminal fragment 57;Gamma-secretase C-terminal fragment 50;C31	APP	3	3	5.8	770	NA	NA	NA	NA	NA	NA	NA	NA	NA	NA	NA	NA	NA	NA	NA	NA	NA	NA	NA	NA	NA	NA	NA	NA	NA	NA	NA	NA	NA	NA	NA	NA	NA	NA	NA	NA	NA	NA	NA	NA	NA	41
307	P05089	Arginase-1	ARG1	4	4	18.6	322	NA	NA	NA	NA	NA	NA	NA	NA	NA	NA	NA	NA	NA	NA	NA	NA	NA	NA	NA	NA	NA	NA	NA	NA	NA	NA	NA	NA	NA	NA	NA	NA	NA	NA	NA	NA	NA	NA	NA	NA	NA	41
308	P05090	Apolipoprotein D	APOD	13	13	41.3	189	NA	NA	NA	0.000642389	0.00021159	0.00179743	0.00169218	0.00300679	0.00337762	NA	NA	0.00109076	0.0024328	0.00214957	0.000659782	0.000507203	0.000583984	NA	0.00791836	NA	NA	NA	0.00222244	6.35e-05	5.05e-05	NA	0.000280363	0.00074821	0.000771345	NA	0.000135574	NA	8.59e-05	8.53e-05	8.08e-05	0.000658431	0.00168168	0.000520084	0.0010195	0.00137822	0.00118356	12
309	P05106	Integrin beta-3	ITGB3	58	58	66.2	788	0.00371282	0.00404914	0.00415293	0.00970958	0.00710689	0.0110085	0.0101154	0.00467014	0.00472486	0.000507702	0.000393247	0.00224533	0.00216445	0.00198014	0.00383061	0.00310625	0.00220605	0.0017235	0.00282297	0.0021586	0.00034316	0.00121321	0.000636531	0.0020026	0.00183128	0.00194272	0.00621933	0.00599786	0.00582295	0.00191636	0.00151116	0.00199602	0.00141487	0.00178333	0.00170419	0.00628612	0.00583021	0.00556022	0.00436163	0.0051646	0.0045831	0
310	P05107	Integrin beta-2	ITGB2	13	13	20.4	769	NA	NA	NA	NA	NA	0.000184199	0.000213336	NA	NA	NA	NA	NA	NA	NA	NA	NA	NA	NA	NA	NA	NA	NA	NA	NA	NA	NA	NA	NA	NA	NA	NA	NA	NA	NA	NA	NA	NA	NA	NA	NA	NA	39
311	P05109	Protein S100-A8;Protein S100-A8, N-terminally processed	S100A8	4	4	39.8	93	NA	NA	NA	NA	NA	0.000108175	9.68e-05	NA	NA	NA	NA	NA	NA	NA	9.31e-05	0.000278984	0.000296182	NA	NA	NA	NA	NA	NA	NA	NA	NA	NA	NA	NA	NA	NA	NA	NA	NA	NA	NA	NA	NA	NA	NA	NA	36
312	P05141	ADP/ATP translocase 2;ADP/ATP translocase 2, N-terminally processed	SLC25A5	15	7	46.3	298	NA	NA	NA	5.51e-05	NA	0.000197534	0.000155176	NA	NA	NA	NA	NA	NA	NA	0.000219474	4.27e-05	0.000275719	NA	NA	NA	NA	NA	NA	0.000198667	0.000168564	0.000194636	NA	NA	0.000641747	0.000413942	0.00022174	0.000309147	0.000256878	0.000238059	0.000258776	NA	NA	NA	NA	3.97e-05	NA	24
313	P05154	Plasma serine protease inhibitor	SERPINA5	6	6	19.2	406	NA	NA	NA	NA	NA	NA	NA	NA	NA	NA	NA	NA	NA	NA	NA	NA	NA	NA	NA	NA	NA	NA	NA	NA	NA	NA	NA	NA	NA	NA	9.9e-05	6.86e-05	NA	NA	NA	NA	NA	NA	NA	NA	NA	39
314	P05155	Plasma protease C1 inhibitor	SERPING1	15	15	34.2	500	0.000413496	0.000589233	0.000488717	0.000590371	NA	0.00127798	0.00134514	NA	NA	NA	NA	NA	NA	NA	0.00161178	0.00101534	0.000934986	NA	NA	NA	NA	NA	NA	0.000226531	0.000204402	0.000251865	0.00117891	0.00136943	0.00132304	0.000659935	0.000667094	0.000630324	0.000279943	0.000207698	0.000229455	0.00128456	NA	0.00041238	0.000538598	0.000876231	0.00110485	15
315	P05156	Complement factor I;Complement factor I heavy chain;Complement factor I light chain	CFI	12	12	24.5	583	7.27e-05	3.04e-05	4.11e-05	NA	NA	NA	NA	NA	NA	NA	NA	NA	NA	NA	NA	NA	5.25e-05	NA	NA	NA	NA	NA	NA	NA	NA	NA	NA	NA	NA	0.000247962	0.000533595	0.000287332	NA	NA	NA	NA	NA	NA	NA	NA	NA	34
316	P05160	Coagulation factor XIII B chain	F13B	6	6	10	661	NA	NA	NA	NA	NA	4.29e-05	5.6e-05	NA	NA	NA	NA	NA	NA	NA	NA	NA	NA	NA	NA	NA	NA	NA	NA	NA	NA	NA	NA	NA	NA	NA	NA	NA	NA	NA	NA	NA	NA	NA	NA	NA	NA	39
317	P05164	Myeloperoxidase;Myeloperoxidase;89 kDa myeloperoxidase;84 kDa myeloperoxidase;Myeloperoxidase light chain;Myeloperoxidase heavy chain	MPO	10	10	16.8	745	NA	NA	NA	NA	NA	6.02e-05	5.68e-05	NA	NA	NA	NA	NA	NA	NA	NA	NA	NA	NA	NA	NA	NA	NA	NA	NA	NA	NA	NA	NA	NA	NA	NA	NA	NA	NA	NA	NA	NA	NA	NA	NA	NA	39
318	P05198	Eukaryotic translation initiation factor 2 subunit 1	EIF2S1	1	1	5.4	315	NA	NA	NA	NA	NA	NA	NA	NA	NA	NA	NA	NA	NA	NA	NA	NA	NA	NA	NA	NA	NA	NA	NA	NA	NA	NA	NA	NA	NA	NA	NA	NA	NA	NA	NA	NA	NA	NA	NA	NA	NA	41
319	P05362	Intercellular adhesion molecule 1	ICAM1	2	2	3.6	532	NA	NA	NA	NA	NA	NA	NA	NA	NA	NA	NA	NA	NA	NA	NA	NA	NA	NA	NA	NA	NA	NA	NA	NA	NA	NA	NA	NA	NA	NA	NA	NA	NA	NA	NA	NA	NA	NA	NA	NA	NA	41
320	P05386	60S acidic ribosomal protein P1	RPLP1	1	1	14	114	NA	NA	NA	NA	NA	NA	NA	NA	NA	NA	NA	NA	NA	NA	NA	NA	NA	NA	NA	NA	NA	NA	NA	NA	NA	NA	NA	NA	NA	NA	NA	NA	NA	NA	NA	NA	NA	NA	NA	NA	NA	41
321	P05387	60S acidic ribosomal protein P2	RPLP2	3	3	53	115	NA	NA	NA	NA	NA	NA	NA	NA	NA	NA	NA	NA	NA	NA	NA	NA	NA	NA	NA	NA	NA	NA	NA	NA	NA	NA	NA	NA	NA	NA	NA	NA	NA	NA	NA	NA	NA	NA	NA	NA	NA	41
322	P05452	Tetranectin	CLEC3B	9	9	49	202	0.00020516	0.000200092	0.000178077	NA	0.000434032	NA	0.000120626	0.000179977	0.00385633	8.18e-05	9.81e-05	NA	NA	NA	0.00022569	0.000198302	0.000141222	NA	NA	NA	NA	NA	NA	0.000421046	0.00040842	0.000396032	NA	0.000140277	0.000353352	0.000515648	0.000481978	0.000465277	0.000102275	NA	NA	0.000184103	0.000141595	0.000194949	0.000181712	0.000234091	0.000254092	14
323	P05543	Thyroxine-binding globulin	SERPINA7	3	3	12.3	415	NA	NA	NA	NA	NA	NA	NA	NA	NA	NA	NA	NA	NA	NA	NA	NA	NA	NA	NA	NA	NA	NA	NA	NA	NA	NA	NA	NA	NA	6.88e-05	NA	6.08e-05	NA	NA	NA	NA	NA	NA	NA	NA	NA	39
324	P05546	Heparin cofactor 2	SERPIND1	27	27	58.7	499	0.00110435	0.000874899	0.00108396	0.000619376	0.000460064	0.000866114	0.000938953	0.000411334	0.000472673	NA	NA	NA	NA	NA	0.000638606	0.000677936	0.00057841	NA	NA	NA	NA	NA	NA	0.000563293	0.000552006	0.000601668	0.000719577	0.000689671	0.000644305	0.000702515	0.00065429	0.000620959	0.000506318	0.000565982	0.000467707	0.000437712	0.00037521	0.000303864	9.88e-05	0.000275622	0.000319713	11
325	P05556	Integrin beta-1	ITGB1	31	31	36.7	798	0.000605297	0.000391053	0.000599942	0.000273846	0.00117019	0.00134486	0.00144342	0.000530209	0.000607323	0.000244756	0.000229946	0.000701266	0.000388745	0.000411405	0.000419106	0.000290903	0.000296305	NA	NA	0.000334682	NA	NA	NA	0.000276826	0.000284346	0.000260767	0.000696624	0.000476268	0.000356586	0.000585219	0.000586485	0.000456163	0.000260194	0.000191811	0.000178035	0.000403592	0.000322199	0.000625507	0.000338593	8.23e-05	0.000340715	5
326	P05771	Protein kinase C beta type	PRKCB	15	10	28.5	671	NA	NA	NA	NA	NA	NA	NA	NA	NA	NA	NA	NA	NA	NA	NA	NA	NA	NA	NA	NA	NA	NA	NA	7.33e-05	8.1e-05	3.39e-05	NA	NA	NA	0.000227959	NA	NA	NA	NA	NA	NA	NA	NA	NA	NA	NA	37
327	P05976	Myosin light chain 1/3, skeletal muscle isoform	MYL1	5	5	24.7	194	NA	0.000322586	NA	NA	NA	NA	NA	NA	NA	0.000636922	NA	NA	NA	NA	NA	NA	NA	NA	NA	NA	NA	NA	NA	0.00297153	0.00298652	0.00370675	NA	NA	NA	NA	NA	NA	0.000347365	0.000405763	0.000622912	0.00146163	0.00136075	0.00356573	NA	NA	NA	30
328	P06239	Tyrosine-protein kinase Lck	LCK	4	3	10	509	NA	NA	NA	NA	NA	NA	NA	NA	NA	NA	NA	NA	NA	NA	NA	NA	NA	NA	NA	NA	NA	NA	NA	NA	NA	NA	NA	NA	NA	NA	NA	NA	NA	NA	NA	NA	NA	NA	NA	NA	NA	41
329	P06241	Tyrosine-protein kinase Fyn	FYN	10	5	25.9	537	5.85e-05	5.12e-05	8.42e-05	NA	NA	NA	NA	NA	NA	NA	NA	NA	NA	NA	NA	NA	NA	NA	NA	NA	NA	NA	NA	NA	NA	NA	NA	NA	NA	NA	NA	NA	NA	NA	NA	NA	NA	NA	NA	NA	NA	38
330	P06310;A0A075B6S6	Ig kappa chain V-II region RPMI 6410	IGKV2D-30	6	4	44.2	120	NA	NA	NA	NA	NA	NA	NA	NA	NA	0.000304343	0.000303511	NA	NA	NA	NA	NA	NA	NA	NA	NA	NA	NA	NA	NA	NA	NA	NA	NA	NA	NA	NA	NA	NA	NA	NA	NA	NA	NA	NA	NA	NA	39
331	P06312	Ig kappa chain V-IV region	IGKV4-1	5	5	35.5	121	NA	NA	NA	NA	NA	0.000528227	0.000497639	NA	NA	NA	NA	NA	NA	NA	0.000582439	0.000571817	0.000499501	NA	NA	NA	NA	NA	NA	NA	NA	NA	0.0015553	0.00143218	0.00128928	0.000289285	0.000293678	0.000187451	NA	NA	0.00012407	NA	NA	NA	NA	0.000319346	NA	28
332	P06331;P0DP08;P0DP06;A0A0C4DH41;P01825;P01824	Ig heavy chain V-II region ARH-77;Ig heavy chain V-II region NEWM;Ig heavy chain V-II region WAH	IGHV4-61	3	2	37.4	123	NA	NA	NA	0.00149481	0.00104277	NA	NA	NA	NA	NA	NA	NA	NA	NA	NA	0.00028904	NA	NA	NA	NA	NA	NA	NA	NA	NA	NA	NA	NA	NA	NA	NA	NA	NA	NA	NA	NA	NA	NA	NA	NA	0.000397757	37
333	P06396	Gelsolin	GSN	73	35	69.8	782	0.0038508	0.00359944	0.00359966	0.00418764	0.00412934	0.00626435	0.00613372	0.00181319	0.00252119	0.00267472	0.00248674	0.00262028	0.00235263	0.00246913	0.00149545	0.00163334	0.00143179	0.000519341	0.00073633	0.000237522	0.000639045	0.000512276	0.000698958	0.00568012	0.00502832	0.00499843	0.00316846	0.00326565	0.00343242	0.00640185	0.00605321	0.00596146	0.00252869	0.00198862	0.00212493	0.00177258	0.00209185	0.00222625	0.00147731	0.00198963	0.00228713	0
334	P06576	ATP synthase subunit beta, mitochondrial	ATP5B	28	28	69.8	529	0.000877914	0.000716929	0.000734957	3.28e-05	0.00142929	0.000453789	0.00042815	0.000256572	0.000178906	7.41e-05	9.15e-05	0.00017705	NA	0.000112101	0.000235384	0.000242197	0.00024108	NA	NA	NA	NA	NA	0.00105205	0.000444504	0.00046861	0.000522042	0.000614815	0.000795506	0.000558504	0.000510688	0.00040033	0.000482029	0.000606809	0.000488072	0.0005473	0.000210132	0.0002778	0.00024357	0.000276371	5.52e-05	0.000258585	6
335	P06681	Complement C2;Complement C2b fragment;Complement C2a fragment	C2	22	22	34.6	752	0.000365314	NA	0.000182104	NA	NA	0.000121873	0.000110301	NA	0.000833541	NA	NA	NA	NA	NA	NA	NA	NA	NA	NA	NA	NA	NA	NA	3.13e-05	1.28e-05	3.21e-05	NA	NA	NA	0.000560385	0.00124708	0.00152432	4.73e-05	4.91e-05	5.67e-05	NA	NA	NA	NA	NA	NA	27
336	P06702	Protein S100-A9	S100A9	6	6	65.8	114	NA	NA	NA	NA	NA	NA	NA	NA	NA	0.000202201	0.000208577	NA	NA	NA	NA	NA	NA	NA	NA	NA	NA	NA	NA	9.47e-05	NA	NA	NA	NA	NA	NA	0.000151733	NA	NA	NA	NA	0.000103361	8.99e-05	4.1e-05	NA	NA	NA	34
337	P06727	Apolipoprotein A-IV	APOA4	74	72	86.9	396	0.00591362	0.0040456	0.00475795	0.000920286	0.00104831	0.00667397	0.00659114	0.00183377	0.00307947	0.00405308	0.00303886	0.00668577	0.00633192	0.00762419	0.00207473	0.00191019	0.00191334	0.000306836	0.000359268	0.00200211	0.00255026	0.00465963	0.00422712	0.00398586	0.00353213	0.00371426	0.00137442	0.00171623	0.00177861	0.00435725	0.00381125	0.00445813	0.00259683	0.00285467	0.00321144	0.00390451	0.00374133	0.00353684	0.0074426	0.0108645	0.00935697	0
338	P06732	Creatine kinase M-type;Creatine kinase M-type, N-terminally processed	CKM	17	16	45.4	381	3.23e-05	2.83e-05	4.54e-05	NA	NA	2.42e-05	3.08e-05	NA	NA	NA	NA	NA	NA	NA	NA	NA	NA	NA	NA	NA	NA	NA	NA	7.58e-05	0.000146386	0.000145447	NA	NA	NA	0.000170272	0.000155932	7.22e-05	NA	NA	NA	NA	NA	NA	NA	NA	NA	30
339	P06733	Alpha-enolase	ENO1	39	36	80.6	434	0.00092355	0.000837056	0.000979291	0.000600735	0.00152687	0.000818185	0.00101644	0.000706452	0.00056411	0.000525966	0.000594956	0.00030712	NA	0.000311047	0.000622252	0.000568036	0.000692054	NA	NA	NA	NA	NA	NA	0.00146396	0.00140628	0.0013585	0.00100409	0.000990007	0.00105193	0.00148058	0.00161476	0.00164656	0.000374722	0.000399312	0.000574471	0.000764193	0.000963533	0.00120325	0.000111379	0.000387764	0.000536952	7
340	P06748	Nucleophosmin	NPM1	2	2	9.5	294	NA	NA	NA	NA	NA	NA	NA	NA	NA	NA	NA	NA	NA	NA	NA	NA	NA	NA	NA	NA	NA	NA	NA	NA	NA	NA	NA	NA	NA	NA	NA	NA	NA	NA	NA	NA	NA	NA	NA	NA	NA	41
341	P06753	Tropomyosin alpha-3 chain	TPM3	23	10	45.3	285	0.000678502	0.000589961	0.000654404	2.13e-05	NA	5.55e-05	5.54e-05	NA	1.46e-05	6.12e-05	5.76e-05	0.000218364	0.000183058	0.000345121	0.000103308	9.89e-05	0.000140383	NA	NA	NA	NA	NA	NA	0.000819655	0.000848539	0.000846045	0.000194839	0.000213652	0.000226819	0.000264248	0.000303774	0.000281061	7.79e-05	0.000165107	0.0001372	0.000150506	0.000189975	6.31e-05	NA	NA	4.8e-05	10
342	P07195	L-lactate dehydrogenase B chain	LDHB	10	10	34.4	334	9.84e-05	9.24e-05	0.000169677	0.000151353	NA	3.52e-05	5.06e-05	NA	NA	NA	NA	NA	NA	NA	NA	0.000278462	NA	NA	NA	NA	NA	NA	NA	0.000142068	3.14e-05	3.17e-05	NA	NA	NA	NA	0.000271061	0.000189841	NA	NA	NA	NA	NA	NA	NA	NA	NA	29
343	P07203	Glutathione peroxidase 1	GPX1	12	12	68.5	203	0.000502662	0.00042467	0.000589743	NA	NA	6.62e-05	4.67e-05	NA	NA	NA	NA	NA	NA	NA	0.000176444	0.000129052	0.000175174	NA	NA	NA	NA	NA	NA	0.000215378	0.000196988	0.000211692	NA	NA	0.00064845	0.00029252	0.00035059	0.000493851	0.000143475	0.000128114	0.000133992	0.000246996	0.000187222	0.000215599	NA	NA	NA	20
344	P07225	Vitamin K-dependent protein S	PROS1	27	25	42.5	676	0.000178802	0.000206064	NA	NA	0.000416297	0.000763466	0.000592287	NA	NA	NA	0.000539472	NA	NA	NA	9.89e-05	0.000204041	0.000212025	NA	NA	NA	NA	NA	NA	5.04e-05	0.000120805	9.74e-05	NA	0.000458374	0.000640929	0.00027737	0.000286053	0.000598415	0.000145825	6.12e-05	0.000162303	0.000735167	0.000719085	0.000598348	0.000398601	0.000353634	0.000559977	15
345	P07237	Protein disulfide-isomerase	P4HB	13	13	39.6	508	NA	NA	NA	NA	NA	0.000396316	0.000291785	NA	NA	NA	NA	NA	NA	NA	NA	NA	NA	NA	NA	NA	NA	NA	NA	6.66e-05	NA	5.82e-05	NA	NA	NA	NA	NA	NA	NA	NA	NA	NA	NA	NA	NA	NA	NA	37
346	P07327	Alcohol dehydrogenase 1A	ADH1A	9	1	28.8	375	NA	NA	NA	NA	NA	NA	NA	NA	NA	NA	NA	NA	NA	NA	NA	NA	NA	NA	NA	NA	NA	NA	NA	NA	NA	NA	NA	NA	NA	NA	NA	NA	NA	NA	NA	NA	NA	NA	NA	NA	NA	41
347	P07339	Cathepsin D;Cathepsin D light chain;Cathepsin D heavy chain	CTSD	4	4	13.6	412	5.66e-05	NA	4.89e-05	NA	NA	NA	NA	NA	NA	NA	NA	NA	NA	NA	NA	NA	NA	NA	NA	NA	NA	NA	NA	NA	NA	NA	NA	NA	NA	NA	NA	NA	NA	NA	NA	NA	NA	NA	NA	NA	NA	39
348	P07355;A6NMY6	Annexin A2;Putative annexin A2-like protein	ANXA2;ANXA2P2	14	14	45.7	339	7.62e-05	NA	NA	NA	NA	0.000117195	2.83e-05	NA	NA	NA	NA	NA	NA	NA	2.3e-05	1.75e-05	4.86e-06	NA	NA	NA	NA	NA	NA	4.94e-05	5.81e-05	NA	NA	NA	NA	5.45e-05	4.79e-05	0.000319	0.000205298	NA	NA	6.08e-05	7.77e-05	5.18e-05	0.000203271	0.00021399	0.00018307	23
349	P07357	Complement component C8 alpha chain	C8A	14	14	32.7	584	0.000309602	NA	0.000298721	NA	NA	0.000352567	0.000296736	NA	NA	NA	NA	NA	NA	NA	1.63e-05	1.51e-05	1.25e-05	NA	NA	NA	NA	NA	NA	5.88e-05	4.71e-05	0.000108466	NA	0.000126127	0.000179861	0.0001841	0.000211547	0.000255712	NA	NA	4.26e-05	NA	NA	NA	NA	NA	NA	25
350	P07358	Complement component C8 beta chain	C8B	23	23	45.3	591	0.000127624	8.76e-05	0.000107301	NA	NA	0.000101303	7.1e-05	0.000635685	NA	NA	NA	NA	NA	NA	0.000127753	5.75e-05	9.54e-05	NA	NA	NA	NA	NA	NA	8.31e-05	6.56e-05	0.000104835	NA	NA	NA	0.000246461	0.000358702	0.000232192	0.000153139	0.000145904	0.00010527	NA	0.000411434	0.000137698	NA	NA	NA	21
351	P07359	Platelet glycoprotein Ib alpha chain;Glycocalicin	GP1BA	19	19	26.7	652	0.00154347	0.00156446	0.00192598	0.00267847	NA	0.00131804	0.00160276	0.00107095	NA	NA	NA	NA	NA	NA	0.000615117	0.00117648	0.000644013	NA	NA	NA	NA	NA	NA	0.000679768	0.000521759	0.000698102	0.00273858	0.00260876	0.00279395	0.000480062	0.000434953	0.000397591	0.000580997	0.000558757	0.000583547	0.000920621	0.00156981	0.00125378	0.000860969	0.00110751	0.000947148	13
352	P07360	Complement component C8 gamma chain	C8G	8	8	54	202	9.58e-05	0.000110409	0.000114822	NA	NA	NA	NA	NA	NA	NA	NA	NA	NA	NA	NA	6.25e-05	7.56e-05	NA	NA	NA	NA	NA	NA	NA	NA	NA	0.000264477	NA	0.000236049	0.00045683	0.000312555	0.00183126	7.13e-05	5.15e-05	5.35e-05	NA	NA	NA	NA	NA	NA	28
353	P07384	Calpain-1 catalytic subunit	CAPN1	25	25	39.2	714	0.000470248	0.000280173	0.000502085	0.000168282	NA	9.2e-05	0.000113273	NA	NA	NA	NA	NA	NA	NA	0.000172574	0.00018743	0.000220365	NA	NA	NA	NA	NA	NA	0.000172783	0.000139211	0.000174015	NA	NA	0.000282168	0.000293065	0.000263667	0.000282905	0.00011379	7.04e-05	0.000117694	0.000109119	0.000107754	0.000139173	NA	NA	NA	19
354	P07437	Tubulin beta chain	TUBB	29	6	64.4	444	0.00329122	0.00229915	0.00345905	0.0182154	0.00310603	NA	NA	0.00378361	0.0029891	0.000376998	0.000706266	0.00192425	0.0014771	0.00173187	0.000448702	0.000721839	NA	0.000898418	0.00281637	0.0023643	NA	NA	NA	0.00273354	0.00264854	0.00270507	0.00355961	0.00396623	0.00383135	0.00349548	0.00216994	0.00320381	0.00213452	0.00185013	0.00144036	0.00274402	0.00164313	0.00192509	NA	NA	NA	9
355	P07737	Profilin-1	PFN1	12	12	91.4	140	0.000439614	0.000337083	0.000471413	NA	0.00177133	0.000318443	0.000309251	NA	NA	0.000178128	0.000160051	NA	NA	NA	0.000323412	0.000376198	0.000366436	NA	NA	NA	NA	NA	NA	0.000400787	0.000269818	0.000304213	NA	0.000535078	0.000283995	0.000582384	0.000670278	0.000422279	0.000239253	6.67e-05	0.000218483	NA	0.000114523	9.39e-05	0.000183632	0.000473439	0.000323033	14
356	P07766	T-cell surface glycoprotein CD3 epsilon chain	CD3E	2	2	12.1	207	NA	NA	NA	NA	NA	NA	NA	NA	NA	NA	NA	NA	NA	NA	NA	NA	NA	NA	NA	NA	NA	NA	NA	NA	NA	NA	NA	NA	NA	NA	NA	NA	NA	NA	NA	NA	NA	NA	NA	NA	NA	41
357	P07900	Heat shock protein HSP 90-alpha	HSP90AA1	16	9	26.8	732	0.000100735	NA	0.000145746	NA	NA	NA	NA	NA	NA	NA	NA	NA	NA	NA	NA	NA	1.83e-05	NA	NA	NA	NA	NA	NA	6.29e-05	4.85e-05	NA	NA	NA	NA	NA	NA	NA	NA	NA	NA	NA	NA	NA	NA	NA	NA	36
358	P07948	Tyrosine-protein kinase Lyn	LYN	16	14	43.2	512	0.000354144	0.000331116	0.000458219	NA	NA	6.13e-05	6.53e-05	NA	NA	NA	NA	NA	NA	NA	NA	NA	NA	NA	NA	NA	NA	NA	NA	0.000114805	9.49e-05	0.000114142	NA	NA	NA	0.00147275	0.000812525	NA	NA	4.25e-05	0.000135132	0.000135365	0.000122645	0.000117774	NA	NA	NA	26
359	P07954	Fumarate hydratase, mitochondrial	FH	7	7	21	510	NA	NA	NA	NA	NA	NA	NA	NA	NA	NA	NA	NA	NA	NA	NA	NA	NA	NA	NA	NA	NA	NA	NA	NA	NA	NA	NA	NA	NA	NA	NA	NA	NA	NA	NA	NA	NA	NA	NA	NA	NA	41
360	P07996	Thrombospondin-1	THBS1	95	30	73.3	1170	0.00476435	0.00429881	0.00384523	0.00454518	0.0063217	0.000723719	0.000861997	0.0043189	0.00500419	0.000396293	0.000575428	0.00202364	0.00106756	0.00133195	0.00231463	0.00241669	0.00263389	0.00407956	0.00291395	0.00155407	5e-05	0.00069246	0.000230279	0.00309858	0.00257369	0.00288796	0.0071276	0.0068308	0.00701097	0.0038193	0.00328288	0.00320608	0.00196372	0.0018596	0.00221265	0.0051924	0.00496023	0.00536971	5.51e-05	9.47e-05	0.000109189	0
361	P08133	Annexin A6	ANXA6	6	6	9.4	673	NA	NA	NA	NA	NA	NA	NA	NA	NA	NA	NA	NA	NA	NA	NA	NA	NA	NA	NA	NA	NA	NA	NA	NA	NA	NA	NA	NA	NA	NA	NA	NA	NA	NA	NA	NA	NA	NA	NA	NA	NA	41
362	P08174	Complement decay-accelerating factor	CD55	2	2	5.2	381	NA	NA	NA	NA	NA	0.000280252	0.000273606	NA	NA	NA	NA	NA	NA	NA	NA	NA	NA	NA	NA	NA	NA	NA	NA	NA	NA	NA	NA	NA	NA	NA	NA	NA	NA	NA	NA	NA	NA	NA	NA	NA	NA	39
363	P08185	Corticosteroid-binding globulin	SERPINA6	6	6	16.8	405	NA	NA	NA	NA	NA	NA	NA	NA	NA	NA	NA	NA	NA	NA	NA	NA	NA	NA	NA	NA	NA	NA	NA	NA	NA	NA	NA	NA	NA	0.000115297	0.000102948	NA	NA	NA	NA	NA	NA	NA	NA	NA	NA	39
364	P08237	ATP-dependent 6-phosphofructokinase, muscle type	PFKM	3	2	4.6	780	NA	NA	NA	NA	NA	NA	NA	NA	NA	NA	NA	NA	NA	NA	NA	NA	NA	NA	NA	NA	NA	NA	NA	NA	NA	NA	NA	NA	NA	NA	NA	NA	NA	NA	NA	NA	NA	NA	NA	NA	NA	41
365	P08238	Heat shock protein HSP 90-beta	HSP90AB1	19	8	35.4	724	0.000164933	0.000138694	0.000235199	NA	NA	0.000172111	0.000153415	NA	NA	NA	NA	NA	NA	NA	5.31e-05	NA	NA	NA	NA	NA	NA	NA	NA	0.000132333	0.000139165	0.000137803	NA	NA	NA	9.3e-05	0.000108391	NA	NA	NA	6.07e-05	NA	NA	NA	0.000562391	0.000360474	0.000319126	26
366	P08319	Alcohol dehydrogenase 4	ADH4	23	22	67.9	380	0.00053253	0.000266137	0.000690349	0.000235723	0.000386365	0.000495837	0.000563427	0.000376372	0.00324625	NA	NA	NA	NA	NA	0.000406463	0.000363896	0.000270159	NA	NA	NA	NA	NA	NA	0.000268386	0.000281764	0.000262202	0.000265621	0.000362596	0.000457148	0.000435448	0.000443634	0.000466426	0.000292162	0.000156232	0.000184592	0.000239576	0.000288966	0.00026934	NA	NA	NA	14
367	P08493	Matrix Gla protein	MGP	2	2	23.3	103	NA	NA	NA	NA	NA	NA	NA	NA	NA	NA	NA	NA	NA	NA	NA	NA	NA	NA	NA	NA	NA	NA	NA	NA	NA	NA	NA	NA	NA	NA	NA	NA	NA	NA	NA	NA	NA	NA	NA	NA	NA	41
368	P08514	Integrin alpha-IIb;Integrin alpha-IIb heavy chain;Integrin alpha-IIb light chain, form 1;Integrin alpha-IIb light chain, form 2	ITGA2B	54	54	49.8	1039	0.00931216	0.00750648	0.00945154	0.0162435	0.0163158	0.00987136	0.0104401	0.00559691	0.00632087	0.000803484	0.000573468	0.00570317	0.00447201	0.00512493	0.00641231	0.00586715	0.00624773	0.00194146	0.00723737	0.00141692	0.00123929	0.000780774	0.0036025	0.00588362	0.00517824	0.00557382	0.00986706	0.0105541	0.010923	0.00854966	0.00925713	0.00811644	0.00718521	0.00690013	0.00755591	0.00580956	0.00557421	0.00579764	0.00508136	0.00713737	0.00743	0
369	P08519	Apolipoprotein(a)	LPA	13	12	28.7	2040	NA	NA	NA	0.000754877	0.00189458	NA	NA	0.00156797	0.0035334	NA	NA	NA	0.000631532	NA	0.00050347	0.000347644	0.000295046	NA	NA	NA	NA	NA	NA	NA	NA	NA	NA	NA	NA	NA	NA	NA	NA	NA	NA	NA	NA	NA	NA	NA	NA	33
370	P29803;P08559	Pyruvate dehydrogenase E1 component subunit alpha, testis-specific form, mitochondrial;Pyruvate dehydrogenase E1 component subunit alpha, somatic form, mitochondrial	PDHA2;PDHA1	2	2	5.2	388	NA	NA	NA	NA	NA	NA	NA	NA	NA	NA	NA	NA	NA	NA	NA	NA	NA	NA	NA	NA	NA	NA	NA	NA	NA	NA	NA	NA	NA	NA	NA	NA	NA	NA	NA	NA	NA	NA	NA	NA	NA	41
371	P08567	Pleckstrin	PLEK	26	26	64	350	0.00101014	0.000748707	0.000889653	NA	NA	NA	NA	0.000221171	0.000395155	0.00120104	0.00128214	NA	NA	NA	0.000623736	0.000585389	0.00058833	NA	NA	NA	NA	NA	NA	0.00119673	0.0013182	0.00102933	0.00132364	0.00138543	0.00136239	0.00172546	0.00162093	0.00111095	0.00183892	0.000864303	0.00054277	NA	NA	NA	NA	NA	NA	19
372	P08571	Monocyte differentiation antigen CD14;Monocyte differentiation antigen CD14, urinary form;Monocyte differentiation antigen CD14, membrane-bound form	CD14	6	6	26.7	375	0.000173617	0.000154748	0.000267257	NA	NA	NA	NA	NA	NA	NA	NA	NA	NA	NA	NA	NA	NA	NA	NA	NA	NA	NA	NA	NA	NA	NA	NA	NA	NA	0.00227479	NA	0.000448265	0.000129166	4.62e-05	NA	NA	NA	NA	NA	NA	NA	34
373	P08574	Cytochrome c1, heme protein, mitochondrial	CYC1	3	3	14.5	325	NA	NA	NA	NA	NA	NA	NA	NA	NA	NA	NA	NA	NA	NA	NA	NA	NA	NA	NA	NA	NA	NA	NA	NA	NA	NA	NA	NA	NA	NA	NA	NA	NA	NA	NA	NA	NA	NA	NA	NA	NA	41
374	P08575	Receptor-type tyrosine-protein phosphatase C	PTPRC	37	37	34.2	1306	0.000100078	0.000132557	8.56e-05	NA	2.92e-05	9.89e-05	4.75e-05	0.000163514	NA	NA	NA	NA	NA	NA	0.000141748	0.000131716	0.000108435	NA	NA	NA	NA	NA	NA	0.000135112	0.000110439	9.92e-05	0.000223816	0.000191671	NA	0.000119385	0.000167476	0.00010858	0.000104522	2.94e-05	2.33e-05	9.85e-05	0.000118113	0.000147448	NA	NA	NA	17
375	P08603	Complement factor H	CFH	66	59	56.9	1231	0.000627582	0.000633189	0.00054709	0.000795247	0.000813177	0.00192754	0.00156213	0.000591762	0.00150789	0.000322968	0.000308418	0.000228971	NA	NA	0.00101133	0.00113503	0.000678178	0.000802539	0.00126033	0.000634072	NA	NA	NA	0.000399131	0.000326558	0.000296549	0.000344134	0.000457599	0.000331291	0.0008684	0.00117518	0.00115536	0.000160975	0.000118907	0.000209719	0.00092479	0.00157923	0.00171361	0.0001169	0.000525318	0.000698125	5
376	P08637	Low affinity immunoglobulin gamma Fc region receptor III-A	FCGR3A	1	1	4.3	254	NA	NA	NA	NA	NA	NA	NA	NA	NA	NA	NA	NA	NA	NA	NA	NA	NA	NA	NA	NA	NA	NA	NA	NA	NA	NA	NA	NA	NA	NA	NA	NA	NA	NA	NA	NA	NA	NA	NA	NA	NA	41
377	P08648	Integrin alpha-5;Integrin alpha-5 heavy chain;Integrin alpha-5 light chain	ITGA5	9	9	12	1049	NA	NA	NA	NA	NA	8.73e-05	6.95e-05	NA	NA	NA	NA	NA	NA	NA	NA	NA	NA	NA	NA	NA	NA	NA	NA	NA	NA	NA	NA	NA	NA	NA	NA	NA	NA	NA	NA	NA	NA	NA	NA	NA	NA	39
378	P08697	Alpha-2-antiplasmin	SERPINF2	28	28	56	491	0.000656847	0.000488707	0.000404896	0.000636786	0.000449481	0.000391471	0.000596426	0.000615949	0.0003045	NA	NA	0.000696308	NA	0.000647605	0.000193611	0.000313701	0.000452299	NA	NA	NA	NA	NA	NA	0.000742815	0.000675252	0.000629365	0.000984955	0.00104018	0.00129992	0.00101863	0.00114663	0.000498148	0.000567346	0.00074242	0.000296845	0.000447021	0.000476386	0.000659626	NA	0.000350689	NA	11
379	P08709	Coagulation factor VII;Factor VII light chain;Factor VII heavy chain	F7	1	1	4.9	466	NA	NA	NA	NA	NA	NA	NA	NA	NA	NA	NA	NA	NA	NA	NA	NA	NA	NA	NA	NA	NA	NA	NA	NA	NA	NA	NA	NA	NA	NA	NA	NA	NA	NA	NA	NA	NA	NA	NA	NA	NA	41
380	P08754	Guanine nucleotide-binding protein G(k) subunit alpha	GNAI3	13	5	40.1	354	NA	NA	NA	NA	NA	NA	NA	NA	NA	NA	NA	NA	NA	NA	4.52e-05	NA	NA	NA	NA	NA	NA	NA	NA	NA	NA	NA	NA	NA	NA	5.96e-05	NA	NA	NA	NA	NA	NA	NA	NA	NA	NA	NA	39
381	P08962	CD63 antigen	CD63	2	2	5	238	NA	NA	NA	NA	NA	NA	NA	NA	NA	NA	NA	NA	NA	NA	NA	NA	NA	NA	NA	NA	NA	NA	NA	NA	NA	NA	NA	NA	NA	NA	NA	NA	NA	NA	NA	NA	NA	NA	NA	NA	NA	41
382	P09104	Gamma-enolase	ENO2	6	2	18.4	434	NA	NA	NA	NA	NA	NA	NA	NA	NA	NA	NA	NA	NA	NA	NA	NA	NA	NA	NA	NA	NA	NA	NA	NA	NA	NA	NA	NA	NA	NA	NA	NA	NA	NA	NA	NA	NA	NA	NA	NA	NA	41
383	P09110	3-ketoacyl-CoA thiolase, peroxisomal	ACAA1	3	3	11.1	424	NA	NA	NA	NA	NA	NA	NA	NA	NA	NA	NA	NA	NA	NA	NA	NA	NA	NA	NA	NA	NA	NA	NA	NA	NA	NA	NA	NA	NA	NA	NA	NA	NA	NA	NA	NA	NA	NA	NA	NA	NA	41
384	P09211	Glutathione S-transferase P	GSTP1	5	5	38.6	210	NA	NA	NA	NA	NA	NA	NA	NA	NA	NA	NA	NA	NA	NA	NA	NA	NA	NA	NA	NA	NA	NA	NA	NA	NA	NA	NA	NA	NA	NA	NA	NA	NA	NA	NA	NA	NA	NA	NA	NA	NA	41
385	P09382	Galectin-1	LGALS1	4	4	38.5	135	NA	NA	NA	NA	NA	NA	NA	NA	NA	NA	NA	NA	NA	NA	NA	NA	NA	NA	NA	NA	NA	NA	NA	NA	NA	NA	NA	NA	NA	NA	NA	NA	NA	NA	NA	NA	NA	NA	NA	NA	NA	41
386	P09429	High mobility group protein B1	HMGB1	1	1	14.9	215	NA	NA	NA	NA	NA	NA	NA	NA	NA	NA	NA	NA	NA	NA	NA	NA	NA	NA	NA	NA	NA	NA	NA	NA	NA	NA	NA	NA	NA	NA	NA	NA	NA	NA	NA	NA	NA	NA	NA	NA	NA	41
387	P09486	SPARC	SPARC	3	3	9.9	303	NA	NA	NA	NA	NA	NA	NA	NA	NA	NA	NA	NA	NA	NA	NA	NA	NA	NA	NA	NA	NA	NA	NA	NA	NA	NA	NA	NA	NA	NA	NA	NA	NA	NA	NA	NA	NA	NA	NA	NA	NA	41
388	P09493	Tropomyosin alpha-1 chain	TPM1	18	7	37.7	284	NA	NA	NA	NA	NA	NA	NA	NA	NA	0.000280052	0.000250787	NA	NA	NA	NA	NA	NA	NA	NA	NA	NA	NA	NA	8.97e-05	0.00016878	0.000175674	NA	NA	NA	NA	NA	NA	NA	NA	NA	NA	NA	NA	NA	NA	NA	36
389	P09496	Clathrin light chain A	CLTA	6	6	14.9	248	NA	NA	NA	NA	NA	NA	NA	NA	NA	NA	NA	NA	NA	NA	NA	NA	NA	NA	NA	NA	NA	NA	NA	NA	NA	NA	NA	NA	NA	NA	NA	NA	NA	NA	NA	NA	NA	NA	NA	NA	NA	41
390	P09543	2,3-cyclic-nucleotide 3-phosphodiesterase	CNP	3	3	9.7	421	NA	NA	NA	NA	NA	NA	NA	NA	NA	NA	NA	NA	NA	NA	NA	NA	NA	NA	NA	NA	NA	NA	NA	NA	NA	NA	NA	NA	NA	NA	NA	NA	NA	NA	NA	NA	NA	NA	NA	NA	NA	41
391	P09622	Dihydrolipoyl dehydrogenase, mitochondrial	DLD	11	11	25.1	509	3.75e-05	NA	NA	NA	NA	NA	NA	NA	NA	NA	NA	NA	NA	NA	NA	NA	NA	NA	NA	NA	NA	NA	NA	2.36e-05	2.42e-05	NA	NA	NA	NA	NA	NA	NA	NA	NA	NA	NA	NA	NA	NA	NA	NA	38
392	P09669	Cytochrome c oxidase subunit 6C	COX6C	2	2	26.7	75	NA	NA	NA	NA	NA	NA	NA	NA	NA	NA	NA	NA	NA	NA	NA	NA	NA	NA	NA	NA	NA	NA	NA	NA	NA	NA	NA	NA	NA	NA	NA	NA	NA	NA	NA	NA	NA	NA	NA	NA	NA	41
393	P09871	Complement C1s subcomponent;Complement C1s subcomponent heavy chain;Complement C1s subcomponent light chain	C1S	32	31	49	688	0.000334405	0.00045312	0.000703295	0.000738025	NA	0.000710157	0.000849288	0.000477628	0.00117689	0.000124655	0.000136003	NA	NA	NA	0.000325667	0.000310117	0.000300474	0.000562045	0.000583386	0.000270611	NA	NA	NA	0.00065395	0.000465826	0.00071109	0.000365618	0.000355596	0.000389945	0.000807148	0.000713281	0.000692599	0.000238844	0.000350104	0.000365539	0.000545227	0.000437372	0.000450839	0.000200257	0.000367107	0.000300926	7
394	P09913	Interferon-induced protein with tetratricopeptide repeats 2	IFIT2	1	1	2.5	472	NA	NA	NA	NA	NA	NA	NA	NA	NA	NA	NA	NA	NA	NA	NA	NA	NA	NA	NA	NA	NA	NA	NA	NA	NA	NA	NA	NA	NA	NA	NA	NA	NA	NA	NA	NA	NA	NA	NA	NA	NA	41
395	P09972	Fructose-bisphosphate aldolase C	ALDOC	2	1	13.7	364	8.22e-05	5.96e-05	0.000109015	NA	NA	NA	NA	NA	NA	NA	NA	NA	NA	NA	NA	NA	5.37e-05	NA	NA	NA	NA	NA	NA	NA	NA	NA	NA	NA	NA	NA	NA	NA	NA	NA	NA	NA	NA	NA	NA	NA	NA	37
396	P0C0L4	Complement C4-A;Complement C4 beta chain;Complement C4-A alpha chain;C4a anaphylatoxin;C4b-A;C4d-A;Complement C4 gamma chain	C4A	103	7	63.4	1744	0.00406652	0.00355689	0.00414402	0.0106971	0.0117062	0.00718696	0.00687406	0.00403206	0.00884766	0.00285572	0.00267231	0.00441295	0.00444935	0.00566563	0.00461944	0.00521649	0.00367605	0.0114511	0.011165	0.00738194	0.00193886	0.00359326	0.00383704	0.00381458	0.00313039	0.00327251	0.00809392	0.00798829	0.00819592	0.00803698	0.00907077	0.0068922	0.00894156	0.0060014	0.00631307	0.0031219	0.00305866	0.00296032	0.00394016	0.00465754	0.00466959	0
397	P0C0L5	Complement C4-B;Complement C4 beta chain;Complement C4-B alpha chain;C4a anaphylatoxin;C4b-B;C4d-B;Complement C4 gamma chain	C4B	102	6	62.4	1744	0.00304264	0.00246716	0.00423586	NA	NA	0.00316304	0.00315322	0.00135963	0.000895126	NA	0.000771327	0.00172716	NA	NA	0.00215435	0.00240532	0.00214947	NA	NA	NA	NA	NA	NA	0.000566152	0.000706487	0.000630912	0.00297701	0.00302341	0.00287658	0.00220925	0.002163	0.00194905	0.00322801	0.00216526	0.000821446	0.00068883	0.000833764	0.000705855	0.00261707	0.00248174	0.00324032	11
398	Q99878;Q96KK5;Q9BTM1;Q16777;Q6FI13;P20671;P0C0S8	Histone H2A type 1-J;Histone H2A type 1-H;Histone H2A.J;Histone H2A type 2-C;Histone H2A type 2-A;Histone H2A type 1-D;Histone H2A type 1	HIST1H2AJ;HIST1H2AH;H2AFJ;HIST2H2AC;HIST2H2AA3;HIST1H2AD;HIST1H2AG	6	2	35.9	128	0.000109038	0.000108037	0.000113921	NA	NA	8.51e-05	8.5e-05	0.00033941	6.62e-05	0.00013881	0.000172775	NA	NA	NA	0.000144331	NA	NA	NA	NA	NA	NA	NA	NA	0.000357455	0.000301558	0.000285483	NA	NA	NA	0.000370345	NA	0.000313661	NA	NA	NA	0.000563434	1.72e-05	NA	NA	NA	NA	24
399	P0CG38	POTE ankyrin domain family member I	POTEI	10	1	8	1075	NA	NA	NA	NA	NA	NA	NA	NA	NA	NA	NA	NA	NA	NA	NA	NA	NA	NA	NA	NA	NA	NA	NA	NA	NA	NA	NA	NA	NA	NA	NA	NA	NA	NA	NA	NA	NA	NA	NA	NA	NA	41
400	P0CG39	POTE ankyrin domain family member J	POTEJ	8	2	7.2	1038	NA	NA	NA	NA	NA	NA	NA	NA	NA	NA	NA	NA	NA	NA	NA	NA	NA	NA	NA	NA	NA	NA	NA	NA	NA	NA	NA	NA	NA	NA	NA	NA	NA	NA	NA	NA	NA	NA	NA	NA	NA	41
401	P62987;P62979;P0CG47;P0CG48	Ubiquitin-60S ribosomal protein L40;Ubiquitin;60S ribosomal protein L40;Ubiquitin-40S ribosomal protein S27a;Ubiquitin;40S ribosomal protein S27a;Polyubiquitin-B;Ubiquitin;Polyubiquitin-C;Ubiquitin	UBA52;RPS27A;UBB;UBC	4	4	28.1	128	0.000417877	NA	NA	0.000891395	NA	NA	NA	NA	NA	NA	NA	NA	NA	NA	0.000359629	NA	0.000471689	NA	NA	NA	NA	NA	NA	NA	NA	NA	NA	NA	NA	NA	0.000224371	NA	NA	NA	NA	NA	NA	NA	NA	0.00128413	0.00138962	34
402	P0DJI8	Serum amyloid A-1 protein;Amyloid protein A;Serum amyloid protein A(2-104);Serum amyloid protein A(3-104);Serum amyloid protein A(2-103);Serum amyloid protein A(2-102);Serum amyloid protein A(4-101)	SAA1	21	10	78.7	122	0.0379796	0.0360196	0.0481365	0.00401392	0.00740241	0.00292064	0.00284091	0.0311397	0.0177285	0.0524409	0.0494485	0.0295842	0.0332396	0.0333637	0.0159994	0.0145398	0.018267	0.0850399	0.0671548	0.0587507	0.00601992	0.00359326	0.00130938	0.0479465	0.0454446	0.0480716	0.00714762	0.00815831	0.00849472	0.0354108	0.0420776	0.040588	0.0260001	0.0337541	0.0385719	0.0301128	0.0284694	0.0170642	0.0396258	0.0401477	0.0301531	0
403	P0DJI9	Serum amyloid A-2 protein	SAA2	21	10	84.4	122	0.001141	0.00136545	0.00166006	NA	0.000376993	NA	NA	0.00332022	NA	0.00531613	0.00402125	0.00264236	0.00332686	0.00210996	0.00203058	0.000269095	8.11e-05	0.00268045	0.000812109	0.00294784	0.000322774	NA	NA	0.00449972	0.00340158	0.00383066	0.000610243	0.000803481	0.000516856	0.00172269	0.00190009	0.00149816	0.00192704	0.00226783	0.00200142	0.00397486	0.00312552	0.00317752	0.00360787	0.00330681	0.00326613	6
404	P0DMN0;P0DMM9	Sulfotransferase 1A4;Sulfotransferase 1A3	SULT1A4;SULT1A3	5	5	22.7	295	NA	NA	NA	NA	NA	NA	NA	NA	NA	NA	NA	NA	NA	NA	NA	NA	NA	NA	NA	NA	NA	NA	NA	4.21e-05	NA	3.34e-05	NA	NA	NA	NA	NA	NA	NA	NA	NA	NA	NA	NA	NA	NA	NA	39
405	P0DMV9;P0DMV8	Heat shock 70 kDa protein 1B;Heat shock 70 kDa protein 1A	HSPA1B;HSPA1A	13	5	25.7	641	7.35e-05	0.000286893	0.000312015	NA	NA	NA	NA	NA	NA	NA	NA	NA	NA	NA	3.08e-05	2.82e-05	2.57e-05	NA	NA	NA	NA	NA	NA	8.09e-05	8.7e-05	1.83e-05	NA	NA	NA	8.27e-05	NA	NA	NA	NA	NA	NA	NA	NA	NA	NA	NA	31
406	P0DOX2	NA	NA	19	3	52.7	455	NA	NA	NA	0.00222677	0.000949679	0.00352535	0.00285471	NA	NA	NA	NA	0.000697023	NA	0.000563919	0.00051266	0.000536491	0.000638469	NA	NA	NA	NA	0.00130415	NA	NA	NA	NA	0.000906274	0.000761501	0.000979786	NA	NA	NA	NA	NA	NA	0.000626185	0.000658884	0.000833108	0.00124458	NA	0.00125604	23
407	P0DOX3;P01880	Ig delta chain C region	IGHD	5	5	13.3	512	NA	NA	NA	NA	NA	0.000143937	0.000132569	NA	NA	NA	NA	NA	NA	NA	NA	NA	NA	NA	NA	NA	NA	NA	NA	NA	NA	NA	NA	NA	NA	NA	NA	NA	NA	NA	NA	NA	NA	NA	NA	NA	NA	39
408	P0DOX5;P01857	Ig gamma-1 chain C region	IGHG1	25	13	55.2	449	0.00313873	0.00259306	0.00298548	0.0473969	0.051726	0.0465002	0.0444577	0.00090835	0.00198807	0.00270458	0.00300307	0.0119692	0.00975472	0.0120639	0.0200506	0.0199304	0.0173361	0.00253124	0.00323053	0.00180222	0.00745732	0.0266759	0.00593626	0.00204098	0.00147676	0.00169863	0.024839	0.0252021	0.0272242	0.00871265	0.00868868	0.0101329	0.00567653	0.00334351	0.00462989	0.00142342	0.00252804	0.00164587	0.0136956	0.0135646	0.0110067	0
409	P0DOX6	NA	NA	37	2	45	576	NA	NA	NA	NA	NA	NA	NA	NA	NA	NA	NA	NA	NA	NA	NA	NA	NA	NA	NA	NA	NA	NA	NA	NA	NA	NA	NA	NA	NA	NA	NA	NA	NA	NA	NA	NA	NA	NA	NA	NA	NA	41
410	P0DOX7	NA	NA	15	2	63.6	214	0.000243518	0.00018837	0.000176215	0.00347868	0.000635668	0.000946855	0.000959502	NA	NA	8.76e-05	9.83e-05	NA	NA	NA	0.000881422	0.000762977	0.000649647	NA	NA	NA	0.00048653	0.00114542	NA	0.000194027	0.000101018	0.000133131	0.0018345	0.00164562	0.00175282	NA	0.000274476	0.000417065	0.000285314	0.000294121	0.00028104	NA	NA	NA	0.000224043	0.000360998	0.000239542	13
411	P0DOX8;B9A064;P0CG04	Immunoglobulin lambda-like polypeptide 5;Ig lambda-1 chain C regions	IGLL5;IGLC1	14	4	56.9	216	NA	0.000307876	0.00020909	0.00162175	0.00066625	0.000238788	0.000383642	NA	NA	NA	NA	0.00115663	0.000849255	0.00088033	0.00100454	0.0008246	0.000877565	NA	NA	NA	NA	NA	NA	NA	NA	NA	0.00116446	0.00070036	0.000920743	0.000787614	0.000932819	0.000787121	0.000100728	NA	0.000161417	NA	NA	NA	NA	NA	0.00118466	20
412	P0DOY2	NA	NA	15	0	96.2	106	0.000823845	0.000584576	0.00283299	0.0133874	0.0188247	0.0292356	0.0237733	0.00211066	0.00275766	0.00313248	0.00317433	0.0208338	0.0203309	0.0227766	0.0112886	0.0163667	0.0147644	0.0109623	0.00954328	0.0043028	0.00240952	NA	0.0369603	0.00166644	0.0017295	0.00205183	0.0167326	0.0175455	0.0185786	0.0117463	0.00793353	0.00935855	0.00536185	0.0052028	0.00529303	0.00329331	0.00380798	0.00350776	0.0140003	0.0129444	0.010183	1
413	P0DOY3	NA	NA	13	1	96.2	106	NA	NA	NA	NA	NA	NA	NA	NA	NA	NA	NA	NA	NA	NA	NA	NA	NA	NA	NA	NA	NA	NA	NA	NA	NA	NA	NA	NA	NA	NA	NA	NA	NA	NA	NA	NA	NA	NA	NA	NA	NA	41
414	P0DP02;P01772;A0A0C4DH42;P01767	Ig heavy chain V-III region KOL;Ig heavy chain V-III region BUT	IGHV3-66	5	0	41	117	NA	NA	NA	NA	NA	NA	NA	NA	NA	NA	NA	NA	NA	NA	NA	NA	NA	NA	NA	NA	NA	NA	NA	NA	NA	NA	NA	NA	NA	NA	NA	NA	NA	NA	NA	NA	NA	NA	NA	NA	NA	41
415	P0DP25;P0DP24;P0DP23	NA	NA	10	8	58.4	149	NA	NA	NA	NA	NA	NA	NA	NA	NA	0.000152244	0.000401256	NA	NA	NA	NA	NA	NA	NA	NA	NA	NA	NA	NA	0.00033529	0.000294617	4.96e-05	NA	NA	NA	NA	0.000852511	0.000652531	NA	NA	NA	NA	NA	NA	NA	NA	NA	34
416	P0DUB6;P0DTE8;P0DTE7;P19961;P04746	Alpha-amylase 2B;Pancreatic alpha-amylase	AMY2B;AMY2A	5	5	8.4	511	NA	NA	NA	NA	NA	NA	NA	NA	NA	NA	NA	NA	NA	NA	NA	NA	NA	NA	NA	NA	NA	NA	NA	NA	NA	NA	NA	NA	NA	NA	NA	NA	NA	NA	NA	NA	NA	NA	NA	NA	NA	41
417	P10124	Serglycin	SRGN	2	2	17.1	158	NA	NA	NA	NA	NA	NA	NA	NA	NA	NA	NA	NA	NA	NA	NA	NA	NA	NA	NA	NA	NA	NA	NA	NA	NA	NA	NA	NA	NA	NA	NA	NA	NA	NA	NA	NA	NA	NA	NA	NA	NA	41
418	P10163	Basic salivary proline-rich protein 4;Protein N1;Glycosylated protein A;Peptide P-D	PRB4	6	5	28.1	310	NA	NA	NA	NA	NA	NA	NA	NA	NA	NA	NA	NA	NA	NA	NA	NA	NA	NA	NA	NA	NA	NA	NA	NA	NA	NA	NA	NA	NA	NA	NA	NA	NA	NA	NA	NA	NA	NA	0.000400392	0.000501367	0.000473284	38
419	P10301	Ras-related protein R-Ras	RRAS	2	2	12.8	218	NA	NA	NA	NA	NA	NA	NA	NA	NA	NA	NA	NA	NA	NA	NA	NA	NA	NA	NA	NA	NA	NA	NA	NA	NA	NA	NA	NA	NA	NA	NA	NA	NA	NA	NA	NA	NA	NA	NA	NA	NA	41
420	P10321	HLA class I histocompatibility antigen, Cw-7 alpha chain	HLA-C	12	4	35	366	0.000203704	0.000191572	0.000303746	NA	NA	NA	NA	NA	NA	NA	NA	NA	NA	NA	0.000145039	NA	0.000134779	NA	NA	NA	NA	NA	NA	NA	7.66e-05	6.96e-05	NA	NA	NA	0.000177759	0.000208142	0.000142309	NA	3.68e-05	NA	NA	NA	3.85e-05	NA	NA	NA	29
421	P10412;P16402	Histone H1.4;Histone H1.3	HIST1H1E;HIST1H1D	5	1	21.9	219	NA	NA	NA	NA	NA	NA	NA	NA	NA	NA	NA	NA	NA	NA	NA	NA	NA	NA	NA	NA	NA	NA	NA	0.000166998	0.000145585	0.000150477	NA	NA	NA	NA	NA	0.000181745	NA	NA	NA	NA	NA	NA	NA	NA	NA	37
422	P10599	Thioredoxin	TXN	4	4	31.4	105	NA	NA	NA	NA	NA	NA	NA	NA	NA	NA	NA	NA	NA	NA	NA	NA	NA	NA	NA	NA	NA	NA	NA	NA	NA	NA	NA	NA	NA	0.000140762	0.000153985	NA	NA	NA	NA	NA	NA	NA	NA	NA	NA	39
423	P10606	Cytochrome c oxidase subunit 5B, mitochondrial	COX5B	3	3	15.5	129	NA	NA	NA	NA	NA	NA	NA	NA	NA	NA	NA	NA	NA	NA	NA	NA	NA	NA	NA	NA	NA	NA	NA	NA	NA	NA	NA	NA	NA	NA	NA	NA	NA	8.05e-05	8.83e-05	NA	NA	NA	NA	NA	NA	39
424	P10619	Lysosomal protective protein;Lysosomal protective protein 32 kDa chain;Lysosomal protective protein 20 kDa chain	CTSA	2	2	5.4	480	NA	NA	NA	NA	NA	NA	NA	NA	NA	NA	NA	NA	NA	NA	NA	NA	NA	NA	NA	NA	NA	NA	NA	NA	NA	NA	NA	NA	NA	NA	NA	NA	NA	NA	NA	NA	NA	NA	NA	NA	NA	41
425	P10643	Complement component C7	C7	41	41	54.3	843	0.000254405	9.32e-05	0.000268668	0.000371561	0.000311567	0.00073814	0.000535086	0.000376673	0.000746557	8.32e-05	6.84e-05	NA	NA	NA	0.000304376	0.000283877	0.000288929	NA	NA	0.000576184	NA	NA	NA	0.000180039	0.000200786	0.000173918	0.000324451	0.000512045	0.000614528	0.000305054	0.000405492	0.000390534	0.000200574	0.00012355	0.000148115	0.000323109	0.000296521	0.000391927	0.000186796	0.000331614	0.000212937	8
426	P10644	cAMP-dependent protein kinase type I-alpha regulatory subunit;cAMP-dependent protein kinase type I-alpha regulatory subunit, N-terminally processed	PRKAR1A	7	7	20.2	381	7.28e-05	NA	NA	NA	NA	NA	NA	NA	NA	NA	NA	NA	NA	NA	NA	NA	NA	NA	NA	NA	NA	NA	NA	8.68e-05	6.23e-05	2.16e-05	NA	NA	NA	NA	NA	NA	4.15e-05	NA	NA	NA	NA	NA	NA	NA	NA	36
427	P10720	Platelet factor 4 variant;Platelet factor 4 variant(4-74);Platelet factor 4 variant(5-74);Platelet factor 4 variant(6-74)	PF4V1	5	1	48.1	104	NA	NA	NA	NA	NA	NA	NA	NA	NA	NA	NA	NA	NA	NA	NA	NA	NA	NA	NA	NA	NA	NA	NA	NA	NA	NA	NA	NA	NA	NA	NA	NA	NA	NA	NA	NA	NA	NA	NA	NA	NA	41
428	P10809	60 kDa heat shock protein, mitochondrial	HSPD1	34	34	67.2	573	0.000328711	0.000321912	0.00035749	0.000271798	0.000791429	0.000104589	8.55e-05	NA	0.000114896	NA	NA	NA	NA	NA	0.000211462	0.000113554	0.000235955	NA	NA	NA	NA	NA	NA	0.000357999	0.000353577	0.000181989	0.000420351	0.000247795	0.000173374	0.00023324	0.000276293	0.000206708	0.000272311	0.00019234	0.000259359	NA	NA	NA	NA	NA	NA	18
429	P10909	Clusterin;Clusterin beta chain;Clusterin alpha chain	CLU	52	52	58.4	449	0.0721949	0.0593891	0.0628659	0.0305259	0.0277195	0.0214596	0.025403	0.047313	0.0738283	0.0267418	0.0274201	0.0403173	0.0343439	0.0443766	0.0363568	0.0332944	0.0374978	0.0229048	0.0269705	0.0214313	0.0247286	0.0571451	0.0290832	0.0586003	0.0502489	0.056445	0.0511973	0.0485893	0.0484587	0.0369729	0.0421714	0.0427261	0.0430901	0.0357771	0.0412176	0.0564859	0.0618663	0.0779563	0.0386418	0.0533773	0.0517258	0
430	P11021	78 kDa glucose-regulated protein	HSPA5	26	25	43.4	654	0.000169727	8.36e-05	0.000158562	NA	7.9e-05	8.02e-05	5.92e-05	NA	NA	0.000103751	0.000107528	NA	NA	NA	9.9e-05	5.88e-05	6.31e-05	NA	NA	NA	NA	9.9e-05	0.000142839	0.000168008	0.000134294	0.000124817	NA	9.62e-05	2.55e-05	9.1e-05	8.89e-05	8.93e-05	5.11e-05	3.28e-05	6.43e-05	7.01e-05	5.27e-05	2.96e-05	0.000171326	0.000186897	3.34e-05	11
431	P11142	Heat shock cognate 71 kDa protein	HSPA8	29	25	51.2	646	0.000559633	0.0002021	0.00055516	0.000231726	0.000331993	0.000163102	0.000252812	7.33e-05	NA	4.13e-05	4.52e-05	NA	NA	NA	0.000151321	0.000210471	8.46e-05	NA	NA	NA	NA	NA	0.000422039	0.000451447	0.000369295	0.000427087	0.000190086	NA	NA	0.000268783	0.000349216	0.000436655	0.000151152	9.66e-05	0.000119852	0.000179068	0.000181171	0.000308211	NA	NA	NA	14
432	P11166	Solute carrier family 2, facilitated glucose transporter member 1	SLC2A1	14	14	23.2	492	0.00406652	0.00241627	0.00416729	0.000180083	0.000515422	0.00082917	0.000927477	0.000387286	NA	0.000246421	0.000248725	0.0013771	0.000410883	0.00137469	0.00122587	0.00129267	0.00107767	NA	NA	NA	0.00308844	NA	NA	0.00164668	0.00128545	0.00177479	0.00246946	0.0027172	0.00256842	0.0024346	0.00273075	0.00314404	0.0014377	0.00145627	0.00144069	0.000862937	0.000895162	0.000635097	0.000998519	0.00104789	0.00110433	6
433	P11169;Q8TDB8	Solute carrier family 2, facilitated glucose transporter member 3;Solute carrier family 2, facilitated glucose transporter member 14	SLC2A3;SLC2A14	15	15	26	496	0.000653562	0.000656671	0.000878686	0.000410173	0.000561565	0.000767193	0.00107176	NA	NA	4e-05	NA	0.000840441	0.000662684	0.00061333	0.000808503	0.0008937	0.000772312	NA	NA	NA	NA	NA	NA	0.000753886	0.000621942	0.000973778	0.00110967	0.00142514	0.00103489	0.000630603	0.000789264	0.000758301	0.00136241	0.00115306	0.000648893	0.000268133	NA	NA	0.000352027	0.000491243	0.00047866	11
434	P11171	Protein 4.1	EPB41	33	33	40.6	864	0.00065337	0.00057201	0.000572489	0.000327171	0.000229303	0.000127439	0.00012143	0.000265995	NA	0.000148886	0.000139881	NA	NA	NA	0.000213748	0.000116798	0.000158388	NA	NA	NA	NA	NA	NA	0.000467214	0.000391188	0.000518287	0.000311492	0.000329445	0.000259559	0.000330845	0.00040519	0.00037511	0.000110503	0.000115117	0.000124358	3.68e-05	1.5e-05	4.59e-05	0.00024127	0.000239463	0.000260195	10
435	P11177	Pyruvate dehydrogenase E1 component subunit beta, mitochondrial	PDHB	5	5	19.8	359	4.21e-05	NA	5.85e-05	NA	NA	NA	NA	NA	NA	NA	NA	NA	NA	NA	NA	NA	NA	NA	NA	NA	NA	NA	NA	NA	NA	NA	NA	NA	NA	NA	NA	NA	NA	NA	NA	NA	NA	NA	NA	NA	NA	39
436	P11215	Integrin alpha-M	ITGAM	4	4	4	1152	NA	NA	NA	NA	NA	NA	NA	NA	NA	NA	NA	NA	NA	NA	NA	NA	NA	NA	NA	NA	NA	NA	NA	NA	NA	NA	NA	NA	NA	NA	NA	NA	NA	NA	NA	NA	NA	NA	NA	NA	NA	41
437	P11216	Glycogen phosphorylase, brain form	PYGB	4	4	5.7	843	NA	NA	NA	NA	NA	NA	NA	NA	NA	NA	NA	NA	NA	NA	NA	NA	NA	NA	NA	NA	NA	NA	NA	NA	NA	NA	NA	NA	NA	NA	NA	NA	NA	NA	NA	NA	NA	NA	NA	NA	NA	41
438	P11233	Ras-related protein Ral-A	RALA	5	3	22.3	206	NA	NA	NA	NA	NA	NA	NA	NA	NA	NA	NA	NA	NA	NA	NA	NA	NA	NA	NA	NA	NA	NA	NA	NA	NA	NA	NA	NA	NA	NA	NA	NA	NA	NA	NA	NA	NA	NA	NA	NA	NA	41
439	P11234	Ras-related protein Ral-B	RALB	7	5	31.1	206	NA	NA	NA	NA	NA	NA	NA	NA	NA	NA	NA	NA	NA	NA	NA	NA	NA	NA	NA	NA	NA	NA	NA	5.82e-05	4.75e-05	6.52e-05	NA	NA	NA	NA	NA	NA	NA	NA	NA	NA	NA	NA	NA	NA	NA	38
440	P11277	Spectrin beta chain, erythrocytic	SPTB	213	203	80.1	2137	0.00283458	0.00218562	0.00265772	0.00128531	0.0011384	0.00140627	0.00151674	0.0014105	0.00180626	0.000893335	0.000956933	0.00113778	0.000877719	0.00109862	0.000694001	0.000673393	0.00067653	4.46e-05	NA	5.77e-05	0.00013141	0.000223741	0.000324133	0.0022267	0.00189997	0.00200914	0.00124683	0.00120937	0.00133205	0.0020486	0.00240198	0.00170801	0.000833605	0.000654	0.000691722	0.00107436	0.00132235	0.00111331	0.000419435	0.00045947	0.000461501	1
441	P11279	Lysosome-associated membrane glycoprotein 1	LAMP1	3	3	6.7	417	NA	NA	NA	NA	NA	NA	NA	NA	NA	NA	NA	NA	NA	NA	4.63e-05	4.92e-05	NA	NA	NA	NA	NA	NA	NA	NA	NA	NA	NA	NA	NA	NA	NA	NA	NA	NA	NA	NA	NA	NA	NA	NA	NA	39
442	P11310	Medium-chain specific acyl-CoA dehydrogenase, mitochondrial	ACADM	4	4	11.2	421	NA	NA	NA	NA	NA	NA	NA	NA	NA	NA	NA	NA	NA	NA	NA	NA	NA	NA	NA	NA	NA	NA	NA	NA	NA	NA	NA	NA	NA	NA	NA	NA	NA	NA	NA	NA	NA	NA	NA	NA	NA	41
443	P11413	Glucose-6-phosphate 1-dehydrogenase	G6PD	10	10	25	515	3.9e-05	NA	4.27e-05	NA	NA	NA	NA	NA	NA	NA	NA	NA	NA	NA	NA	NA	NA	NA	NA	NA	NA	NA	NA	NA	NA	NA	NA	NA	NA	NA	NA	NA	NA	NA	NA	NA	NA	NA	NA	NA	NA	39
444	P11488	Guanine nucleotide-binding protein G(t) subunit alpha-1	GNAT1	3	1	9.7	350	NA	NA	NA	NA	NA	NA	NA	NA	NA	NA	NA	NA	NA	NA	NA	NA	NA	NA	NA	NA	NA	NA	NA	NA	NA	NA	NA	NA	NA	NA	NA	NA	NA	NA	NA	NA	NA	NA	NA	NA	NA	41
445	P11586	C-1-tetrahydrofolate synthase, cytoplasmic;Methylenetetrahydrofolate dehydrogenase;Methenyltetrahydrofolate cyclohydrolase;Formyltetrahydrofolate synthetase;C-1-tetrahydrofolate synthase, cytoplasmic, N-terminally processed	MTHFD1	4	4	5.7	935	NA	NA	NA	NA	NA	NA	NA	NA	NA	NA	NA	NA	NA	NA	NA	NA	NA	NA	NA	NA	NA	NA	NA	NA	NA	NA	NA	NA	NA	NA	NA	NA	NA	NA	NA	NA	NA	NA	NA	NA	NA	41
446	P11597	Cholesteryl ester transfer protein	CETP	8	8	18.9	493	7.14e-05	NA	0.00019242	NA	NA	NA	NA	NA	NA	NA	NA	NA	NA	NA	2.54e-05	6.32e-05	2.27e-05	NA	NA	NA	NA	NA	NA	4.67e-05	NA	NA	NA	NA	NA	NA	NA	NA	NA	NA	NA	NA	NA	NA	NA	NA	NA	35
447	P11766	Alcohol dehydrogenase class-3	ADH5	5	5	21.7	374	NA	NA	NA	NA	NA	NA	NA	NA	NA	NA	NA	NA	NA	NA	NA	NA	NA	NA	NA	NA	NA	NA	NA	NA	NA	NA	NA	NA	NA	NA	NA	NA	NA	NA	NA	NA	NA	NA	NA	NA	NA	41
448	P12111	Collagen alpha-3(VI) chain	COL6A3	3	3	1.6	3177	NA	NA	NA	NA	NA	NA	NA	NA	NA	NA	NA	NA	NA	NA	NA	NA	NA	NA	NA	NA	NA	NA	NA	NA	NA	NA	NA	NA	NA	NA	NA	NA	NA	NA	NA	NA	NA	NA	NA	NA	NA	41
449	P12235	ADP/ATP translocase 1	SLC25A4	8	1	26.8	298	NA	NA	NA	NA	NA	NA	NA	NA	NA	NA	NA	NA	NA	NA	NA	NA	NA	NA	NA	NA	NA	NA	NA	NA	NA	NA	NA	NA	NA	NA	NA	NA	NA	NA	NA	NA	NA	NA	NA	NA	NA	41
450	P12236	ADP/ATP translocase 3;ADP/ATP translocase 3, N-terminally processed	SLC25A6	13	3	45.3	298	NA	NA	NA	NA	NA	NA	NA	NA	NA	NA	NA	NA	NA	NA	NA	NA	NA	NA	NA	NA	NA	NA	NA	NA	4.38e-05	4.25e-05	NA	NA	NA	NA	NA	NA	NA	0.000120494	6.74e-05	NA	NA	NA	NA	NA	NA	37
451	P12259	Coagulation factor V;Coagulation factor V heavy chain;Coagulation factor V light chain	F5	124	107	47	2224	0.00187472	0.0020768	0.00222735	0.00260723	0.0021535	0.000838536	0.000949033	0.0013357	0.00226293	0.00139825	0.000990452	0.000476841	0.000430729	0.000432333	0.00158772	0.00157375	0.0015425	0.000626289	0.00511906	0.000313919	NA	NA	NA	0.0023118	0.00198645	0.0021501	0.00158639	0.00202759	0.00194305	0.0020739	0.00220594	0.00204029	0.00117015	0.000978323	0.00112015	0.00199408	0.00157736	0.00166185	0.000651214	0.000776902	0.00057191	3
452	P12273	Prolactin-inducible protein	PIP	2	2	13.7	146	NA	NA	NA	NA	NA	NA	NA	NA	NA	NA	NA	NA	NA	NA	NA	NA	NA	NA	NA	NA	NA	NA	NA	NA	NA	NA	NA	NA	NA	NA	NA	NA	NA	NA	NA	NA	NA	NA	NA	NA	NA	41
453	P12318;P31995	Low affinity immunoglobulin gamma Fc region receptor II-a;Low affinity immunoglobulin gamma Fc region receptor II-c	FCGR2A;FCGR2C	3	3	13.6	317	NA	NA	NA	NA	NA	NA	NA	NA	NA	NA	NA	NA	NA	NA	NA	NA	NA	NA	NA	NA	NA	NA	NA	NA	NA	NA	NA	NA	NA	NA	NA	NA	NA	NA	NA	NA	NA	NA	NA	NA	NA	41
454	P12814	Alpha-actinin-1	ACTN1	81	55	80.8	892	0.00238574	0.00164267	0.00252973	0.000543566	0.000562552	0.00148694	0.00152092	0.000298124	0.000311227	0.000409706	0.000388594	0.000552955	0.000282637	0.000485672	0.00122299	0.00138104	0.00105349	NA	NA	NA	0.000426848	NA	0.000290095	0.00058421	0.00057858	0.000564052	0.00172774	0.00161062	0.00176658	0.00189014	0.00191886	0.0017251	0.00116629	0.00100012	0.00106788	0.000486614	0.000285501	0.000278174	0.000174387	0.000237565	0.000170404	4
455	P12882	Myosin-1	MYH1	4	1	2.1	1939	NA	NA	NA	NA	NA	NA	NA	NA	NA	NA	NA	NA	NA	NA	NA	NA	NA	NA	NA	NA	NA	NA	NA	NA	NA	NA	NA	NA	NA	NA	NA	NA	NA	NA	NA	NA	NA	NA	NA	NA	NA	41
456	P12883;P13533	Myosin-7;Myosin-6	MYH7;MYH6	6	3	3.3	1935	NA	NA	NA	NA	NA	NA	NA	NA	NA	NA	NA	NA	NA	NA	NA	NA	NA	NA	NA	NA	NA	NA	NA	NA	NA	NA	NA	NA	NA	NA	NA	NA	NA	NA	NA	NA	NA	NA	NA	NA	NA	41
457	P12931	Proto-oncogene tyrosine-protein kinase Src	SRC	20	12	42.9	536	0.000688659	0.00028275	0.000785111	0.00034692	0.00140362	0.000143968	0.000261432	NA	NA	NA	NA	NA	NA	NA	5.82e-05	7.93e-05	8.08e-05	NA	NA	NA	NA	NA	NA	0.000288645	0.000263624	0.00026271	NA	NA	NA	0.000244243	0.000666122	0.00808748	NA	0.00015117	8.41e-05	0.000460094	NA	0.000431794	NA	NA	NA	21
458	P13073	Cytochrome c oxidase subunit 4 isoform 1, mitochondrial	COX4I1	7	7	39.1	169	NA	NA	NA	NA	NA	0.000492709	0.00026885	NA	NA	NA	NA	NA	NA	NA	NA	NA	NA	NA	NA	NA	NA	NA	NA	5.23e-05	4.18e-05	4.67e-05	NA	NA	NA	NA	NA	NA	NA	NA	NA	NA	NA	NA	0.000694174	NA	0.00073277	34
459	P13164	Interferon-induced transmembrane protein 1	IFITM1	1	1	16.8	125	NA	NA	NA	NA	NA	NA	NA	NA	NA	NA	NA	NA	NA	NA	NA	NA	NA	NA	NA	NA	NA	NA	NA	NA	NA	NA	NA	NA	NA	NA	NA	NA	NA	NA	NA	NA	NA	NA	NA	NA	NA	41
460	P13224	Platelet glycoprotein Ib beta chain	GP1BB	7	7	27.7	206	0.00445965	0.00333168	0.00610117	0.00252263	0.00531341	0.000745513	0.000776633	0.00217934	0.00217833	0.000307619	NA	0.00176009	0.00325412	NA	0.00137733	0.00165335	0.00131077	NA	NA	NA	NA	0.00158914	NA	0.000710667	0.000685724	0.000408555	0.00423797	0.0052064	0.0041833	0.00172278	0.00206449	0.00190883	0.00113597	0.00118015	0.00111457	0.00572723	0.00600504	0.00605614	0.00198624	0.00229645	0.00223702	7
461	P13489	Ribonuclease inhibitor	RNH1	7	7	24.5	461	NA	NA	NA	NA	NA	NA	NA	NA	NA	NA	NA	NA	NA	NA	NA	NA	NA	NA	NA	NA	NA	NA	NA	NA	NA	NA	NA	NA	NA	NA	NA	NA	NA	NA	NA	NA	NA	NA	NA	NA	NA	41
462	P13535	Myosin-8	MYH8	4	1	1.9	1937	NA	NA	NA	NA	NA	NA	NA	NA	NA	NA	NA	NA	NA	NA	NA	NA	NA	NA	NA	NA	NA	NA	NA	NA	NA	NA	NA	NA	NA	NA	NA	NA	NA	NA	NA	NA	NA	NA	NA	NA	NA	41
463	P13598	Intercellular adhesion molecule 2	ICAM2	4	4	17.5	275	4.06e-05	4.13e-05	3.78e-05	NA	NA	NA	NA	NA	NA	NA	NA	NA	NA	NA	4.92e-05	5.73e-05	NA	NA	NA	NA	NA	NA	NA	NA	NA	0.000114597	NA	NA	NA	0.00023805	0.000244002	NA	NA	NA	NA	NA	NA	NA	NA	NA	NA	33
464	P13637	Sodium/potassium-transporting ATPase subunit alpha-3	ATP1A3	11	1	15.7	1013	NA	NA	NA	NA	NA	NA	NA	NA	NA	NA	NA	NA	NA	NA	NA	NA	NA	NA	NA	NA	NA	NA	NA	NA	NA	NA	NA	NA	NA	NA	NA	NA	NA	NA	NA	NA	NA	NA	NA	NA	NA	41
465	P13639	Elongation factor 2	EEF2	3	3	6.2	858	NA	NA	NA	NA	NA	NA	NA	NA	NA	NA	NA	NA	NA	NA	NA	NA	NA	NA	NA	NA	NA	NA	NA	NA	NA	NA	NA	NA	NA	NA	NA	NA	NA	NA	NA	NA	NA	NA	NA	NA	NA	41
466	P13667	Protein disulfide-isomerase A4	PDIA4	3	3	6.5	645	NA	NA	NA	NA	NA	NA	NA	NA	NA	NA	NA	NA	NA	NA	NA	NA	NA	NA	NA	NA	NA	NA	NA	NA	NA	NA	NA	NA	NA	NA	NA	NA	NA	NA	NA	NA	NA	NA	NA	NA	NA	41
467	P13671	Complement component C6	C6	39	39	46.4	934	0.00031516	0.000245406	0.000306024	0.00036002	0.000536319	0.000307992	0.00014358	0.000392616	0.00240995	0.000289772	0.000188418	NA	NA	NA	0.000314137	0.000361724	0.000234043	NA	NA	NA	NA	NA	NA	0.00030895	0.000210415	0.000142242	0.000285467	0.000134877	0.000248078	0.000432798	0.000586317	0.000579298	0.000213338	0.000167989	0.00025263	0.000551718	0.000347684	0.000364681	NA	NA	0.000477318	11
468	P13716	Delta-aminolevulinic acid dehydratase	ALAD	3	3	13.9	330	NA	NA	NA	NA	NA	NA	NA	NA	NA	NA	NA	NA	NA	NA	NA	NA	NA	NA	NA	NA	NA	NA	NA	NA	NA	NA	NA	NA	NA	NA	NA	NA	NA	NA	NA	NA	NA	NA	NA	NA	NA	41
469	P13747	HLA class I histocompatibility antigen, alpha chain E	HLA-E	8	5	26.8	358	0.000197673	NA	NA	NA	NA	NA	NA	NA	NA	NA	NA	NA	NA	NA	NA	NA	NA	NA	NA	NA	NA	NA	NA	6.97e-05	8.75e-06	NA	NA	NA	NA	NA	6.83e-05	NA	NA	NA	NA	NA	NA	NA	NA	NA	NA	37
470	P13796	Plastin-2	LCP1	23	23	41.8	627	8.75e-05	0.000162579	0.000132064	NA	NA	NA	NA	NA	NA	NA	NA	NA	NA	NA	6.4e-05	7.01e-05	3.78e-05	NA	NA	NA	NA	NA	NA	1.35e-05	1.09e-05	1.13e-05	NA	NA	NA	0.000714901	0.000347038	0.00139302	NA	NA	NA	NA	NA	NA	NA	NA	NA	29
471	P13804	Electron transfer flavoprotein subunit alpha, mitochondrial	ETFA	8	8	40.8	333	7.06e-05	NA	7.48e-05	NA	NA	NA	NA	NA	NA	NA	NA	NA	NA	NA	NA	NA	NA	NA	NA	NA	NA	NA	NA	NA	NA	NA	NA	NA	NA	2.6e-05	4.84e-05	4.26e-05	NA	NA	NA	NA	NA	NA	NA	NA	NA	36
472	P13807	Glycogen [starch] synthase, muscle	GYS1	1	1	3.3	737	NA	NA	NA	NA	NA	NA	NA	NA	NA	NA	NA	NA	NA	NA	NA	NA	NA	NA	NA	NA	NA	NA	NA	NA	NA	NA	NA	NA	NA	NA	NA	NA	NA	NA	NA	NA	NA	NA	NA	NA	NA	41
473	P13929	Beta-enolase	ENO3	35	31	71	434	0.00047326	0.000250816	0.00024775	0.000353318	0.000197774	0.000722925	0.000808805	0.000540325	0.000130653	0.000528066	0.000273843	NA	NA	0.000130188	0.000272966	0.000241094	0.000378034	0.000633176	NA	NA	NA	NA	NA	0.000769517	0.000668331	0.000845383	0.000582579	0.000370555	0.000585979	0.000673091	0.000778639	0.000670875	0.000222083	0.000278636	0.000334118	0.000457994	0.0004939	0.000430355	8.54e-05	0.000254545	0.000111781	7
474	P13987	CD59 glycoprotein	CD59	4	4	25.8	128	NA	NA	NA	NA	NA	0.000607736	0.00070807	0.000948839	0.00167494	NA	NA	NA	NA	NA	NA	NA	0.000173118	NA	NA	NA	NA	NA	NA	NA	NA	NA	NA	NA	NA	NA	NA	NA	NA	NA	NA	NA	NA	NA	NA	NA	NA	36
475	P14209	CD99 antigen	CD99	1	1	5.4	185	NA	NA	NA	NA	NA	NA	NA	NA	NA	NA	NA	NA	NA	NA	NA	NA	NA	NA	NA	NA	NA	NA	NA	NA	NA	NA	NA	NA	NA	NA	NA	NA	NA	NA	NA	NA	NA	NA	NA	NA	NA	41
476	P14314	Glucosidase 2 subunit beta	PRKCSH	5	5	10.6	528	NA	NA	NA	NA	NA	NA	NA	NA	NA	NA	NA	NA	NA	NA	NA	NA	NA	NA	NA	NA	NA	NA	NA	NA	NA	NA	NA	NA	NA	NA	NA	NA	NA	NA	NA	NA	NA	NA	NA	NA	NA	41
477	P14406	Cytochrome c oxidase subunit 7A2, mitochondrial	COX7A2	2	2	27.7	83	NA	NA	0.000125494	NA	NA	NA	NA	NA	NA	NA	NA	NA	NA	NA	6.57e-05	NA	6.35e-05	NA	NA	NA	NA	NA	NA	7.24e-05	7.92e-05	NA	NA	NA	NA	NA	NA	NA	NA	NA	NA	NA	NA	NA	NA	NA	NA	36
478	P14543	Nidogen-1	NID1	12	12	13.3	1247	5.43e-05	NA	0.000292433	NA	NA	NA	NA	NA	NA	NA	NA	NA	NA	NA	NA	NA	NA	NA	NA	NA	NA	NA	NA	NA	2.32e-05	NA	NA	NA	NA	NA	0.000369762	NA	NA	NA	NA	NA	NA	NA	NA	NA	NA	37
479	P14618	Pyruvate kinase PKM	PKM	41	41	75	531	0.000800575	0.000596462	0.000853931	0.000793031	0.00177066	0.000181023	0.000177431	0.000216963	0.000493487	8.95e-05	9.02e-05	NA	NA	NA	0.000645113	0.000290931	0.000398923	NA	NA	NA	NA	NA	NA	0.000694696	0.000634573	0.000731808	0.000720953	0.000785814	0.00065418	0.000647148	0.000733894	0.00076559	0.000362014	0.000373926	0.000312018	0.000309762	0.000406491	0.000413517	NA	0.000160655	0.000100028	10
480	P14625	Endoplasmin	HSP90B1	33	31	43.1	803	0.00011724	0.000141489	7.64e-05	NA	NA	0.000489939	0.000545718	NA	NA	NA	NA	NA	NA	NA	0.000106847	6.31e-05	9.14e-05	NA	NA	NA	NA	NA	NA	0.000208518	4.42e-05	4.51e-05	NA	NA	NA	0.000182261	0.000197624	0.00378841	NA	1.64e-05	8.98e-05	NA	7.14e-05	NA	NA	NA	NA	24
481	P14770	Platelet glycoprotein IX	GP9	6	6	35.6	177	0.00133135	0.00147597	0.00169378	0.000613835	0.00104457	0.000942674	0.000880209	0.00153178	0.00176666	NA	NA	NA	NA	NA	0.00075168	0.000712979	0.000510859	NA	NA	NA	NA	NA	NA	0.000215083	0.000169726	0.000180774	0.00154692	0.00147942	0.00087884	0.00048074	NA	0.000596773	0.000415241	0.000329724	0.0003525	0.00110085	0.00160519	0.000904788	0.00132986	0.00151208	0.00105875	12
482	P14868	Aspartate--tRNA ligase, cytoplasmic	DARS	6	6	15.8	501	NA	NA	NA	NA	NA	NA	NA	NA	NA	NA	NA	NA	NA	NA	NA	NA	NA	NA	NA	NA	NA	NA	NA	NA	NA	NA	NA	NA	NA	NA	NA	NA	NA	NA	NA	NA	NA	NA	NA	NA	NA	41
483	P14923	Junction plakoglobin	JUP	22	22	39.2	745	NA	NA	NA	NA	NA	NA	NA	NA	NA	NA	NA	NA	NA	NA	2.31e-05	4.66e-05	2.07e-05	NA	NA	NA	NA	0.0110295	NA	NA	NA	NA	NA	NA	NA	0.00144093	0.000725045	0.00113282	0.000120592	0.000208875	7.22e-05	0.000342167	0.000523704	0.000431972	0.000228539	0.000648609	0.000415695	25
484	P14927	Cytochrome b-c1 complex subunit 7	UQCRB	3	3	26.1	111	NA	NA	NA	NA	NA	NA	NA	NA	NA	NA	NA	NA	NA	NA	NA	NA	NA	NA	NA	NA	NA	NA	NA	NA	NA	NA	NA	NA	NA	NA	NA	NA	NA	NA	NA	NA	NA	NA	NA	NA	NA	41
485	P15153	Ras-related C3 botulinum toxin substrate 2	RAC2	7	2	38	192	NA	NA	NA	NA	NA	NA	NA	NA	NA	NA	NA	NA	NA	NA	NA	NA	NA	NA	NA	NA	NA	NA	NA	0.000104521	0.000105177	0.000101696	NA	NA	NA	NA	NA	NA	NA	NA	NA	NA	NA	NA	NA	NA	NA	38
486	P15169	Carboxypeptidase N catalytic chain	CPN1	9	9	26.6	458	0.000171994	0.000161429	NA	NA	NA	0.00011982	0.000111483	NA	NA	7.48e-05	6.56e-05	NA	NA	NA	NA	NA	NA	NA	NA	NA	NA	NA	NA	3.86e-05	7.52e-05	0.00018386	NA	NA	NA	0.000379496	0.00049019	0.000519437	2.37e-05	1.63e-05	NA	NA	NA	NA	NA	NA	NA	27
487	P15170	Eukaryotic peptide chain release factor GTP-binding subunit ERF3A	GSPT1	3	3	9	499	NA	NA	NA	NA	NA	NA	NA	NA	NA	NA	NA	NA	NA	NA	NA	NA	NA	NA	NA	NA	NA	NA	NA	NA	NA	NA	NA	NA	NA	NA	NA	NA	NA	NA	NA	NA	NA	NA	NA	NA	NA	41
488	P15311	Ezrin	EZR	20	8	29.4	586	NA	NA	NA	NA	NA	NA	NA	NA	NA	NA	NA	NA	NA	NA	NA	NA	NA	NA	NA	NA	NA	NA	NA	NA	NA	NA	NA	NA	NA	NA	NA	NA	NA	NA	NA	NA	NA	NA	NA	NA	NA	41
489	P15531	Nucleoside diphosphate kinase A	NME1	4	1	28.3	152	NA	NA	NA	NA	NA	NA	NA	NA	NA	NA	NA	NA	NA	NA	NA	NA	NA	NA	NA	NA	NA	NA	NA	NA	NA	NA	NA	NA	NA	NA	NA	NA	NA	NA	NA	NA	NA	NA	NA	NA	NA	41
490	P15907	Beta-galactoside alpha-2,6-sialyltransferase 1	ST6GAL1	9	9	23.4	406	NA	NA	NA	NA	NA	NA	NA	NA	NA	NA	NA	NA	NA	NA	NA	NA	NA	NA	NA	NA	NA	NA	NA	8.62e-05	7.11e-05	8.87e-05	NA	NA	NA	NA	NA	NA	NA	NA	NA	NA	NA	NA	NA	NA	NA	38
491	P15924	Desmoplakin	DSP	62	62	24.1	2871	NA	NA	NA	NA	NA	NA	NA	NA	NA	NA	NA	NA	NA	NA	5.7e-05	4.37e-05	4.5e-05	NA	NA	NA	NA	NA	NA	NA	NA	NA	NA	NA	NA	0.000252189	0.000267146	0.000465644	7.71e-05	0.000125934	0.000129454	0.000229596	0.000597486	0.000500135	0.000664894	0.00285479	0.000961332	26
492	P16070	CD44 antigen	CD44	7	7	10.4	742	NA	NA	NA	NA	NA	NA	NA	NA	NA	NA	NA	NA	NA	NA	3.36e-05	3.7e-05	3.13e-05	NA	NA	NA	NA	NA	NA	NA	4.01e-05	NA	NA	NA	NA	NA	NA	NA	NA	NA	NA	NA	NA	NA	NA	NA	NA	37
493	P16109	P-selectin	SELP	10	10	15.4	830	0.000101233	NA	NA	NA	NA	0.00011253	7.33e-05	NA	NA	NA	NA	NA	NA	NA	NA	NA	NA	NA	NA	NA	NA	NA	NA	NA	NA	NA	NA	NA	NA	NA	NA	NA	NA	NA	NA	NA	NA	NA	NA	NA	NA	38
494	P16150	Leukosialin	SPN	2	2	4.5	400	NA	NA	NA	NA	NA	0.000380793	0.000427241	NA	NA	NA	NA	NA	NA	NA	NA	NA	NA	NA	NA	NA	NA	NA	NA	NA	NA	NA	NA	NA	NA	NA	NA	NA	NA	NA	NA	NA	NA	NA	NA	NA	NA	39
495	P16157	Ankyrin-1	ANK1	125	119	70.5	1881	0.00376949	0.00273691	0.00358802	0.00162099	0.00220377	0.000919001	0.000876979	0.00169179	0.00130838	0.000857043	0.000833934	0.000577569	0.000359174	0.000750053	0.000655844	0.0006173	0.000616591	0.000780145	0.00046611	0.000428957	5.23e-05	7.54e-05	9.78e-05	0.00274375	0.00260516	0.00248088	0.00237432	0.00245469	0.00270232	0.00308569	0.00337418	0.00281307	0.000810336	0.000782453	0.000804591	0.00143672	0.00200215	0.00161845	0.000348583	0.000420764	0.000504022	0
496	P16284	Platelet endothelial cell adhesion molecule	PECAM1	33	33	51.1	738	0.000502799	0.000471683	0.000596873	0.000493665	0.00087589	0.0013048	0.00143164	0.000140275	NA	NA	NA	NA	NA	NA	0.000435117	0.000362711	0.000456674	NA	NA	NA	NA	NA	NA	0.000216553	0.000231844	0.000206113	0.000760044	0.000697978	0.000800559	0.00049482	0.000801498	0.000431519	0.000260285	0.000215673	0.000257209	9.7e-05	9.84e-05	NA	0.000174271	0.000441884	0.000221749	13
497	P16401	Histone H1.5	HIST1H1B	5	5	20.8	226	NA	NA	NA	NA	NA	NA	NA	NA	NA	NA	NA	NA	NA	NA	NA	NA	NA	NA	NA	NA	NA	NA	NA	4.19e-05	5.46e-05	NA	NA	NA	NA	NA	NA	NA	NA	NA	NA	NA	NA	NA	NA	NA	NA	39
498	P16422	Epithelial cell adhesion molecule	EPCAM	1	1	6.7	314	NA	NA	NA	NA	NA	NA	NA	NA	NA	NA	NA	NA	NA	NA	NA	NA	NA	NA	NA	NA	NA	NA	NA	NA	NA	NA	NA	NA	NA	NA	NA	NA	NA	NA	NA	NA	NA	NA	NA	NA	NA	41
499	P16452	Erythrocyte membrane protein band 4.2	EPB42	39	39	61.6	691	0.00136735	0.000875432	0.000992709	0.000518489	0.000179673	0.000805335	0.000691789	7.76e-05	NA	6.56e-05	0.000288839	5.85e-05	NA	NA	0.000306802	0.000488722	0.00022944	NA	NA	NA	6.58e-05	NA	0.000139636	0.000514085	0.000518752	0.000522483	0.0010754	0.00104927	0.001022	0.000941729	0.00100481	0.000613331	0.000411925	0.000528136	0.000745908	0.000261124	0.00034667	0.000223584	0.000142436	0.000277989	0.000295032	7
500	P16615	Sarcoplasmic/endoplasmic reticulum calcium ATPase 2	ATP2A2	40	23	42.6	1042	0.000438546	0.000321621	0.000437895	4.6e-05	0.000100844	0.000125524	0.00011145	0.000149548	NA	NA	1.81e-05	NA	NA	NA	0.000171678	9.82e-05	7.13e-05	NA	NA	NA	NA	NA	NA	0.000258177	0.00030749	0.00030101	0.000232291	0.00026611	0.000224476	0.000218503	0.000252201	0.00025255	9.67e-05	8.13e-05	0.000137127	0.000204316	0.000276634	0.000107827	NA	NA	NA	14
501	P16671	Platelet glycoprotein 4	CD36	18	18	34.3	472	0.000388255	0.000193329	0.000445866	0.000454204	NA	0.00025888	0.000364082	0.000634436	NA	NA	NA	NA	NA	NA	0.000567913	0.000637785	0.000582066	NA	NA	NA	0.00180137	NA	NA	NA	4.66e-05	0.000177446	0.0011921	0.00119293	0.00149639	0.00329305	0.000957018	0.000661655	0.000839828	0.00104678	0.000529599	0.000333379	0.00133442	0.000463361	NA	0.000242818	0.00132196	14
502	P16949	Stathmin	STMN1	1	1	5.4	149	NA	NA	NA	NA	NA	NA	NA	NA	NA	NA	NA	NA	NA	NA	NA	NA	NA	NA	NA	NA	NA	NA	NA	NA	NA	NA	NA	NA	NA	NA	NA	NA	NA	NA	NA	NA	NA	NA	NA	NA	NA	41
503	P17066;P48741	Heat shock 70 kDa protein 6;Putative heat shock 70 kDa protein 7	HSPA6;HSPA7	5	1	10.1	643	NA	NA	NA	NA	NA	NA	NA	NA	NA	NA	NA	NA	NA	NA	NA	NA	NA	NA	NA	NA	NA	NA	NA	NA	NA	NA	NA	NA	NA	NA	NA	NA	NA	NA	NA	NA	NA	NA	NA	NA	NA	41
504	P17252	Protein kinase C alpha type	PRKCA	9	3	17.4	672	NA	NA	NA	NA	NA	NA	NA	NA	NA	NA	NA	NA	NA	NA	NA	NA	NA	NA	NA	NA	NA	NA	NA	NA	NA	NA	NA	NA	NA	NA	NA	NA	NA	NA	NA	NA	NA	NA	NA	NA	NA	41
505	P17301	Integrin alpha-2	ITGA2	26	26	28	1181	0.00010171	9.09e-05	0.000117664	0.000197585	NA	0.000502059	0.00089425	NA	NA	NA	NA	NA	NA	NA	3.02e-05	2.31e-05	2.12e-05	NA	NA	NA	NA	NA	NA	NA	NA	NA	NA	NA	NA	0.00153419	0.00135628	0.00277324	2.92e-05	0.000156555	5.79e-05	NA	NA	NA	NA	NA	NA	26
506	P17693	HLA class I histocompatibility antigen, alpha chain G	HLA-G	3	1	9.5	338	NA	NA	NA	NA	NA	NA	NA	NA	NA	NA	NA	NA	NA	NA	NA	NA	NA	NA	NA	NA	NA	NA	NA	NA	NA	NA	NA	NA	NA	NA	NA	NA	NA	NA	NA	NA	NA	NA	NA	NA	NA	41
507	P17858	ATP-dependent 6-phosphofructokinase, liver type	PFKL	7	5	17.4	780	NA	NA	NA	NA	NA	NA	NA	NA	NA	NA	NA	NA	NA	NA	NA	NA	NA	NA	NA	NA	NA	NA	NA	NA	NA	NA	NA	NA	NA	NA	NA	NA	NA	NA	NA	NA	NA	NA	NA	NA	NA	41
508	P17980	26S protease regulatory subunit 6A	PSMC3	3	3	11.6	439	NA	NA	NA	NA	NA	NA	NA	NA	NA	NA	NA	NA	NA	NA	NA	NA	NA	NA	NA	NA	NA	NA	NA	NA	NA	NA	NA	NA	NA	NA	NA	NA	NA	NA	NA	NA	NA	NA	NA	NA	NA	41
509	P17987	T-complex protein 1 subunit alpha	TCP1	17	17	41.9	556	NA	NA	NA	NA	NA	NA	NA	NA	NA	NA	NA	NA	NA	NA	2.75e-05	7.02e-05	7.85e-05	NA	NA	NA	NA	NA	NA	NA	NA	NA	NA	NA	NA	NA	NA	NA	NA	NA	NA	NA	0.000197192	0.000192589	NA	NA	NA	36
510	P18031	Tyrosine-protein phosphatase non-receptor type 1	PTPN1	3	3	8.7	435	NA	NA	NA	NA	NA	NA	NA	NA	NA	NA	NA	NA	NA	NA	NA	NA	NA	NA	NA	NA	NA	NA	NA	NA	NA	NA	NA	NA	NA	NA	NA	NA	NA	NA	NA	NA	NA	NA	NA	NA	NA	41
511	P18054	Arachidonate 12-lipoxygenase, 12S-type	ALOX12	16	16	31.1	663	0.000258487	0.000264245	0.000339097	NA	NA	NA	0.000114633	NA	NA	NA	NA	NA	NA	NA	7.46e-05	3.94e-05	0.000152257	NA	NA	NA	NA	NA	NA	NA	NA	4.9e-05	NA	NA	NA	0.0022941	0.00402106	0.0003968	9.21e-05	2.29e-05	5.36e-05	NA	NA	NA	NA	NA	NA	27
512	P18206	Vinculin	VCL	79	79	69.5	1134	0.000886565	0.000543191	0.000708494	0.000749061	0.000457261	0.00114337	0.00110036	8.09e-05	NA	0.000410394	0.000395155	0.000252632	0.000246743	0.000115743	0.000627532	0.000572212	0.000408004	NA	NA	NA	NA	NA	8.41e-05	0.000396794	0.000300832	0.000329989	0.000559638	0.000713651	0.000620668	0.000528558	0.000549314	0.000432731	0.000242092	0.000300098	0.000290173	0.00015562	0.000201177	0.000168742	7.54e-05	0.000150068	0.000166254	6
513	P18428	Lipopolysaccharide-binding protein	LBP	11	11	23.5	481	0.000496995	0.000379797	0.000586698	NA	NA	NA	NA	NA	NA	NA	NA	NA	NA	NA	0.000318332	0.000298351	0.000122869	NA	NA	NA	NA	NA	NA	0.000175601	0.000149903	0.00015485	0.000601161	0.000609312	0.000552927	0.00082699	0.000839909	0.000840561	0.000209227	0.000304006	0.000251317	5.05e-05	0.000244395	5.25e-05	NA	NA	0.000669293	19
514	P18577	Blood group Rh(CE) polypeptide	RHCE	7	3	21.3	417	0.000638423	0.000623632	0.000668663	NA	NA	NA	NA	NA	NA	NA	NA	NA	NA	NA	NA	NA	0.000187246	NA	NA	NA	NA	NA	NA	0.000101036	NA	0.000101473	NA	NA	NA	0.000838483	0.000754339	0.000657165	NA	NA	NA	NA	NA	NA	NA	NA	NA	32
515	P18669;P15259;Q8N0Y7	Phosphoglycerate mutase 1;Phosphoglycerate mutase 2;Probable phosphoglycerate mutase 4	PGAM1;PGAM2;PGAM4	2	2	9.8	254	NA	NA	NA	NA	NA	NA	NA	NA	NA	NA	NA	NA	NA	NA	NA	NA	NA	NA	NA	NA	NA	NA	NA	NA	NA	NA	NA	NA	NA	NA	NA	NA	NA	NA	NA	NA	NA	NA	NA	NA	NA	41
516	P18859	ATP synthase-coupling factor 6, mitochondrial	ATP5J	5	5	49.1	108	NA	NA	NA	NA	NA	NA	NA	NA	NA	NA	NA	NA	NA	NA	NA	NA	NA	NA	NA	NA	NA	NA	NA	NA	NA	NA	NA	NA	NA	NA	NA	NA	NA	NA	NA	NA	NA	NA	NA	NA	NA	41
517	P19021	Peptidyl-glycine alpha-amidating monooxygenase;Peptidylglycine alpha-hydroxylating monooxygenase;Peptidyl-alpha-hydroxyglycine alpha-amidating lyase	PAM	3	3	5.8	973	NA	NA	NA	NA	NA	NA	NA	NA	NA	NA	NA	NA	NA	NA	NA	NA	NA	NA	NA	NA	NA	NA	NA	NA	NA	NA	NA	NA	NA	NA	NA	NA	NA	NA	NA	NA	NA	NA	NA	NA	NA	41
518	P19086	Guanine nucleotide-binding protein G(z) subunit alpha	GNAZ	10	9	36.1	355	0.000157506	0.000171521	0.00017749	NA	NA	NA	NA	NA	NA	NA	NA	NA	NA	NA	0.00010594	8.05e-05	6.74e-05	NA	NA	NA	NA	NA	NA	7.95e-05	6.9e-05	8.47e-05	NA	NA	0.000205039	0.000167823	0.000228842	0.000176063	NA	2.1e-05	3.81e-05	NA	NA	NA	NA	NA	NA	26
519	P19256	Lymphocyte function-associated antigen 3	CD58	1	1	4	250	NA	NA	NA	NA	NA	NA	NA	NA	NA	NA	NA	NA	NA	NA	NA	NA	NA	NA	NA	NA	NA	NA	NA	NA	NA	NA	NA	NA	NA	NA	NA	NA	NA	NA	NA	NA	NA	NA	NA	NA	NA	41
520	P19367	Hexokinase-1	HK1	2	2	2.5	917	NA	NA	NA	NA	NA	NA	NA	NA	NA	NA	NA	NA	NA	NA	NA	NA	NA	NA	NA	NA	NA	NA	NA	NA	NA	NA	NA	NA	NA	NA	NA	NA	NA	NA	NA	NA	NA	NA	NA	NA	NA	41
521	P19404	NADH dehydrogenase [ubiquinone] flavoprotein 2, mitochondrial	NDUFV2	2	2	8.4	249	NA	NA	NA	NA	NA	NA	NA	NA	NA	NA	NA	NA	NA	NA	NA	NA	NA	NA	NA	NA	NA	NA	NA	NA	NA	NA	NA	NA	NA	NA	NA	NA	NA	NA	NA	NA	NA	NA	NA	NA	NA	41
522	P19652	Alpha-1-acid glycoprotein 2	ORM2	12	8	48.8	201	NA	NA	NA	NA	NA	NA	NA	NA	NA	NA	NA	NA	NA	NA	0.00116334	0.00102507	0.000400362	NA	NA	NA	NA	NA	NA	NA	NA	NA	0.000266109	0.000620499	0.000621947	0.000246464	0.000107292	0.000236329	0.000212634	0.000238003	0.00028497	0.000147498	NA	NA	0.00221727	0.00232694	0.00207699	25
523	P19823	Inter-alpha-trypsin inhibitor heavy chain H2	ITIH2	46	46	48.2	946	0.00129368	0.000929868	0.00146655	0.00290286	0.00256702	0.00323385	0.00297759	0.00135211	0.00164819	0.000868881	0.00103319	0.000788594	0.000631664	0.000820065	0.00034927	0.00059264	0.000516583	0.000391011	0.000470457	0.000178214	NA	NA	0.000355113	0.00187911	0.0015857	0.00161476	0.00086293	0.000877139	0.000959935	0.00198418	0.00223416	0.00169276	0.00119604	0.00158703	0.00177395	0.00147471	0.0012341	0.00159066	0.00073565	0.000572245	0.000795433	2
524	P19827	Inter-alpha-trypsin inhibitor heavy chain H1	ITIH1	36	36	50.8	911	0.00132467	0.00099488	0.00147952	0.000332926	0.000329908	0.000918159	0.000621131	0.000400559	0.000671014	0.000603871	0.000581324	0.000208044	0.000191291	0.000228469	0.000504982	0.000792688	0.000920062	NA	NA	5.94e-05	NA	NA	NA	0.00113289	0.000943355	0.00102261	0.000832033	0.0010311	0.000676743	0.00219215	0.00231353	0.00179433	0.000979396	0.000909864	0.00098155	0.000428149	0.000517622	0.000520029	0.000271328	0.000380067	0.000305408	5
525	P20020	Plasma membrane calcium-transporting ATPase 1	ATP2B1	8	1	8.6	1220	NA	NA	NA	NA	NA	NA	NA	NA	NA	NA	NA	NA	NA	NA	NA	NA	NA	NA	NA	NA	NA	NA	NA	NA	NA	NA	NA	NA	NA	NA	NA	NA	NA	NA	NA	NA	NA	NA	NA	NA	NA	41
526	P20073	Annexin A7	ANXA7	4	4	9.6	488	NA	NA	NA	NA	NA	NA	NA	NA	NA	NA	NA	NA	NA	NA	NA	NA	NA	NA	NA	NA	NA	NA	NA	NA	NA	NA	NA	NA	NA	NA	NA	NA	NA	NA	NA	NA	NA	NA	NA	NA	NA	41
527	P20339	Ras-related protein Rab-5A	RAB5A	4	1	20.5	215	NA	NA	NA	NA	NA	NA	NA	NA	NA	NA	NA	NA	NA	NA	NA	NA	NA	NA	NA	NA	NA	NA	NA	NA	NA	NA	NA	NA	NA	NA	NA	NA	NA	NA	NA	NA	NA	NA	NA	NA	NA	41
528	P20340	Ras-related protein Rab-6A	RAB6A	10	4	47.1	208	NA	NA	NA	NA	NA	NA	NA	NA	NA	NA	NA	NA	NA	NA	NA	NA	NA	NA	NA	NA	NA	NA	NA	NA	NA	NA	NA	NA	NA	NA	NA	NA	NA	NA	NA	NA	NA	NA	NA	NA	NA	41
529	P20618	Proteasome subunit beta type-1	PSMB1	3	3	17.8	241	NA	NA	NA	NA	NA	NA	NA	NA	NA	NA	NA	NA	NA	NA	NA	NA	NA	NA	NA	NA	NA	NA	NA	NA	NA	NA	NA	NA	NA	NA	NA	NA	NA	NA	NA	NA	NA	NA	NA	NA	NA	41
530	P20645	Cation-dependent mannose-6-phosphate receptor	M6PR	5	5	19.1	277	NA	NA	NA	NA	NA	0.000139679	0.000124155	NA	NA	NA	NA	NA	NA	NA	NA	NA	NA	NA	NA	NA	NA	NA	NA	NA	NA	NA	NA	NA	NA	NA	NA	NA	NA	NA	NA	NA	NA	NA	NA	NA	NA	39
531	P20648	Potassium-transporting ATPase alpha chain 1	ATP4A	4	1	4.3	1035	NA	NA	NA	NA	NA	NA	NA	NA	NA	NA	NA	NA	NA	NA	NA	NA	NA	NA	NA	NA	NA	NA	NA	NA	NA	NA	NA	NA	NA	NA	NA	NA	NA	NA	NA	NA	NA	NA	NA	NA	NA	41
532	P20674	Cytochrome c oxidase subunit 5A, mitochondrial	COX5A	5	5	28	150	NA	NA	NA	NA	NA	NA	NA	NA	NA	NA	NA	NA	NA	NA	NA	NA	NA	NA	NA	NA	NA	NA	NA	NA	NA	NA	NA	NA	NA	NA	NA	NA	0.000112104	0.000118859	0.000245942	NA	NA	NA	NA	NA	NA	38
533	P20701	Integrin alpha-L	ITGAL	5	5	5.1	1170	NA	NA	NA	NA	NA	NA	NA	NA	NA	NA	NA	NA	NA	NA	NA	NA	NA	NA	NA	NA	NA	NA	NA	NA	NA	NA	NA	NA	NA	NA	NA	NA	NA	NA	NA	NA	NA	NA	NA	NA	NA	41
534	P20742	Pregnancy zone protein	PZP	10	2	7.2	1482	NA	NA	NA	NA	NA	NA	NA	NA	NA	NA	NA	NA	NA	NA	NA	NA	NA	NA	NA	NA	NA	NA	NA	NA	NA	NA	NA	NA	NA	NA	NA	NA	NA	NA	NA	NA	NA	NA	NA	NA	NA	41
535	P20851	C4b-binding protein beta chain	C4BPB	5	5	23.4	252	NA	NA	NA	NA	NA	NA	NA	NA	NA	NA	NA	NA	NA	NA	NA	6.57e-05	6.08e-05	NA	NA	NA	NA	NA	NA	NA	NA	NA	NA	NA	NA	NA	NA	NA	NA	NA	NA	NA	NA	NA	NA	NA	NA	39
536	P21291	Cysteine and glycine-rich protein 1	CSRP1	3	3	24.4	193	NA	NA	NA	NA	NA	NA	NA	NA	NA	NA	NA	NA	NA	NA	NA	NA	NA	NA	NA	NA	NA	NA	NA	5.72e-05	4.81e-05	5.69e-05	NA	NA	NA	NA	NA	NA	NA	NA	NA	NA	NA	NA	NA	NA	NA	38
537	P21333	Filamin-A	FLNA	253	238	83.8	2647	0.009535	0.00765057	0.009911	0.0155251	0.0145528	0.00311524	0.00330661	0.00304541	0.00334315	0.00386392	0.00376683	0.00424496	0.00487525	0.00482625	0.00564773	0.00535729	0.0052959	0.00319477	0.00227966	0.00186723	0.00130785	0.000949137	0.00186818	0.00642357	0.00579326	0.00628129	0.0121074	0.0118905	0.0112478	0.00755664	0.0082868	0.00647751	0.00418705	0.0042116	0.00480263	0.00417757	0.00348736	0.00406238	0.000830084	0.00146822	0.00137201	0
538	P21796	Voltage-dependent anion-selective channel protein 1	VDAC1	12	12	59.4	283	NA	NA	NA	NA	NA	0.000315737	0.000326213	NA	NA	NA	NA	NA	NA	NA	0.000183813	NA	8.85e-05	NA	NA	NA	NA	NA	NA	NA	NA	NA	NA	NA	NA	NA	NA	NA	0.000268757	0.000193264	0.000221848	NA	NA	NA	NA	NA	NA	34
539	P21926	CD9 antigen	CD9	8	8	20.2	228	0.00160189	0.00141023	0.00196443	NA	NA	0.00619419	0.00388901	0.00192441	NA	NA	NA	NA	NA	NA	0.000797486	0.000817744	NA	NA	NA	NA	NA	NA	NA	NA	NA	NA	NA	0.000845903	NA	NA	NA	NA	0.00053129	0.000321875	0.000499523	0.00171627	0.00209534	0.00184234	0.000524563	0.000746792	0.000750325	23
540	P21964	Catechol O-methyltransferase	COMT	3	3	14.4	271	NA	NA	NA	NA	NA	NA	NA	NA	NA	NA	NA	NA	NA	NA	NA	NA	NA	NA	NA	NA	NA	NA	NA	NA	NA	NA	NA	NA	NA	NA	NA	NA	NA	NA	NA	NA	NA	NA	NA	NA	NA	41
541	P22061	Protein-L-isoaspartate(D-aspartate) O-methyltransferase	PCMT1	6	6	41	227	NA	NA	NA	NA	NA	NA	NA	NA	NA	NA	NA	NA	NA	NA	NA	NA	NA	NA	NA	NA	NA	NA	NA	NA	NA	NA	NA	NA	NA	NA	NA	NA	NA	NA	NA	NA	NA	NA	NA	NA	NA	41
542	P22087	rRNA 2-O-methyltransferase fibrillarin	FBL	1	1	5.9	321	NA	NA	NA	NA	NA	NA	NA	NA	NA	NA	NA	NA	NA	NA	NA	NA	NA	NA	NA	NA	NA	NA	NA	NA	NA	NA	NA	NA	NA	NA	NA	NA	NA	NA	NA	NA	NA	NA	NA	NA	NA	41
543	P22234	Multifunctional protein ADE2;Phosphoribosylaminoimidazole-succinocarboxamide synthase;Phosphoribosylaminoimidazole carboxylase	PAICS	7	7	17.9	425	8.81e-05	NA	8.93e-05	NA	NA	NA	NA	NA	NA	NA	NA	NA	NA	NA	NA	NA	NA	NA	NA	NA	NA	NA	NA	NA	NA	NA	NA	NA	NA	NA	NA	NA	NA	NA	NA	NA	NA	NA	NA	NA	NA	39
544	P22314	Ubiquitin-like modifier-activating enzyme 1	UBA1	4	4	5.6	1058	NA	NA	NA	NA	NA	NA	NA	NA	NA	NA	NA	NA	NA	NA	NA	NA	NA	NA	NA	NA	NA	NA	NA	0.000234673	0.0002269	NA	NA	NA	NA	NA	NA	NA	NA	NA	NA	NA	NA	NA	NA	NA	NA	39
545	P22352	Glutathione peroxidase 3	GPX3	9	9	35.8	226	0.00076493	0.000910849	0.000509784	NA	NA	0.000460513	0.000459705	0.000679364	0.00126788	0.000265264	0.000222636	NA	NA	NA	0.000591601	0.00061651	0.000515055	NA	NA	NA	NA	NA	NA	0.000405733	0.000349864	0.000437092	0.000686304	0.000859638	0.000836528	0.000987822	0.00096285	0.000876188	0.000131687	0.000235942	0.00021054	0.000794434	0.00113935	0.0009228	0.000788128	0.000504236	NA	12
546	P22392;O60361	Nucleoside diphosphate kinase B;Putative nucleoside diphosphate kinase	NME2;NME2P1	6	3	48	152	NA	NA	NA	NA	NA	0.000382462	0.000245687	NA	NA	NA	NA	NA	NA	NA	NA	NA	NA	NA	NA	NA	NA	NA	NA	NA	NA	NA	NA	NA	NA	NA	NA	NA	NA	NA	NA	NA	NA	NA	NA	NA	NA	39
547	P22466	Galanin peptides;Galanin;Galanin message-associated peptide	GAL	1	1	13	123	NA	NA	NA	NA	NA	NA	NA	NA	NA	NA	NA	NA	NA	NA	NA	NA	NA	NA	NA	NA	NA	NA	NA	NA	NA	NA	NA	NA	NA	NA	NA	NA	NA	NA	NA	NA	NA	NA	NA	NA	NA	41
548	P35326;P35325;P22532;P22531;Q9BYE4;Q96RM1	Small proline-rich protein 2A;Small proline-rich protein 2B;Small proline-rich protein 2D;Small proline-rich protein 2E;Small proline-rich protein 2G;Small proline-rich protein 2F	SPRR2A;SPRR2B;SPRR2D;SPRR2E;SPRR2G;SPRR2F	2	2	43.1	72	NA	NA	NA	NA	NA	NA	NA	NA	NA	NA	NA	NA	NA	NA	4.14e-05	3.26e-05	NA	NA	NA	NA	NA	NA	NA	NA	NA	NA	NA	NA	NA	NA	NA	NA	NA	NA	NA	NA	NA	NA	NA	NA	NA	39
549	P22626	Heterogeneous nuclear ribonucleoproteins A2/B1	HNRNPA2B1	2	2	12.7	353	NA	NA	NA	NA	NA	NA	NA	NA	NA	NA	NA	NA	NA	NA	NA	NA	NA	NA	NA	NA	NA	NA	NA	NA	NA	NA	NA	NA	NA	NA	NA	NA	NA	NA	NA	NA	NA	NA	NA	NA	NA	41
550	P22692	Insulin-like growth factor-binding protein 4	IGFBP4	1	1	6.6	258	NA	NA	NA	NA	NA	NA	NA	NA	NA	NA	NA	NA	NA	NA	NA	NA	NA	NA	NA	NA	NA	NA	NA	NA	NA	NA	NA	NA	NA	NA	NA	NA	NA	NA	NA	NA	NA	NA	NA	NA	NA	41
551	P22694	cAMP-dependent protein kinase catalytic subunit beta	PRKACB	2	2	10.3	351	NA	NA	NA	NA	NA	NA	NA	NA	NA	NA	NA	NA	NA	NA	NA	NA	NA	NA	NA	NA	NA	NA	NA	NA	NA	NA	NA	NA	NA	NA	NA	NA	NA	NA	NA	NA	NA	NA	NA	NA	NA	41
552	P22695	Cytochrome b-c1 complex subunit 2, mitochondrial	UQCRC2	13	13	38.4	453	NA	NA	NA	NA	NA	0.000185771	0.000258429	NA	NA	NA	NA	NA	NA	NA	NA	NA	NA	NA	NA	NA	NA	NA	NA	NA	NA	NA	NA	NA	NA	NA	NA	NA	NA	3.98e-05	7.17e-05	NA	NA	NA	NA	NA	NA	37
553	P22735	Protein-glutamine gamma-glutamyltransferase K	TGM1	2	2	3.9	817	NA	NA	NA	NA	NA	NA	NA	NA	NA	NA	NA	NA	NA	NA	NA	NA	NA	NA	NA	NA	NA	NA	NA	NA	NA	NA	NA	NA	NA	NA	NA	NA	NA	NA	NA	NA	NA	NA	NA	NA	NA	41
554	P22748	Carbonic anhydrase 4	CA4	5	5	18.9	312	NA	NA	NA	NA	NA	7.3e-05	8.9e-05	NA	NA	NA	NA	NA	NA	NA	NA	NA	NA	NA	NA	NA	NA	NA	NA	NA	NA	NA	NA	NA	NA	NA	NA	NA	NA	NA	NA	NA	NA	NA	NA	NA	NA	39
555	P22792	Carboxypeptidase N subunit 2	CPN2	6	6	15	545	NA	NA	NA	NA	NA	NA	NA	NA	NA	NA	NA	NA	NA	NA	NA	NA	NA	NA	NA	NA	NA	NA	NA	NA	NA	NA	NA	NA	NA	NA	NA	NA	NA	NA	NA	NA	NA	NA	NA	NA	NA	41
556	P23083	Ig heavy chain V-I region V35	NA	3	2	22.2	117	NA	NA	NA	NA	NA	0.00068663	0.000760272	NA	NA	NA	NA	NA	NA	NA	NA	NA	NA	NA	NA	NA	NA	NA	NA	NA	NA	NA	NA	NA	NA	NA	NA	NA	NA	NA	NA	NA	NA	NA	NA	NA	NA	39
557	P23142	Fibulin-1	FBLN1	11	11	19.9	703	NA	NA	NA	NA	NA	6.25e-05	5.9e-05	NA	NA	NA	NA	NA	NA	NA	NA	NA	NA	NA	NA	NA	NA	NA	NA	NA	NA	NA	NA	NA	NA	NA	NA	NA	NA	NA	NA	NA	NA	8.04e-05	NA	NA	NA	38
558	P23219	Prostaglandin G/H synthase 1	PTGS1	16	16	33.6	599	0.0004337	0.000522426	0.000730006	NA	NA	0.000241769	0.000242862	NA	NA	NA	NA	NA	NA	NA	0.000112863	0.000117343	0.000128035	NA	NA	NA	NA	NA	NA	7.58e-05	8.2e-05	8.43e-05	0.000693746	0.000517638	0.000682832	0.00133906	NA	0.000538699	0.000259399	0.000120984	0.000170789	NA	NA	NA	NA	NA	NA	22
559	P23229	Integrin alpha-6;Integrin alpha-6 heavy chain;Integrin alpha-6 light chain;Processed integrin alpha-6	ITGA6	44	44	46.2	1130	0.000180899	0.000142338	0.000260722	0.000111059	0.0001994	0.000512672	0.000689062	0.000124482	5.59e-05	1.89e-05	1.13e-05	NA	NA	NA	0.00010707	6.18e-05	7.91e-05	NA	NA	NA	NA	NA	NA	0.000292684	0.00024282	0.000276206	NA	NA	0.000115021	0.000258166	0.00016765	0.000208909	9.55e-05	9.22e-05	7.73e-05	0.000165056	6.23e-05	9.37e-05	NA	3.85e-05	8.61e-05	12
560	P23246	Splicing factor, proline- and glutamine-rich	SFPQ	1	1	2.7	707	NA	NA	NA	NA	NA	NA	NA	NA	NA	NA	NA	NA	NA	NA	NA	NA	NA	NA	NA	NA	NA	NA	NA	NA	NA	NA	NA	NA	NA	NA	NA	NA	NA	NA	NA	NA	NA	NA	NA	NA	NA	41
561	P23276	Kell blood group glycoprotein	KEL	1	1	3.7	732	NA	NA	NA	NA	NA	NA	NA	NA	NA	NA	NA	NA	NA	NA	NA	NA	NA	NA	NA	NA	NA	NA	NA	NA	NA	NA	NA	NA	NA	NA	NA	NA	NA	NA	NA	NA	NA	NA	NA	NA	NA	41
562	P23284	Peptidyl-prolyl cis-trans isomerase B	PPIB	6	6	28.2	216	NA	NA	NA	NA	NA	NA	NA	NA	NA	NA	NA	NA	NA	NA	NA	NA	NA	NA	NA	NA	NA	NA	NA	NA	NA	NA	NA	NA	NA	NA	NA	NA	NA	NA	NA	NA	NA	NA	NA	NA	NA	41
563	P23368	NAD-dependent malic enzyme, mitochondrial	ME2	11	11	29.8	584	0.000262243	0.000104272	0.000309861	NA	NA	NA	NA	NA	NA	NA	NA	NA	NA	NA	NA	NA	NA	NA	NA	NA	NA	NA	NA	1.05e-05	NA	3.05e-05	NA	NA	NA	0.00021875	0.000376198	NA	NA	NA	NA	NA	NA	NA	NA	NA	NA	34
564	Q16827;P23467	Receptor-type tyrosine-protein phosphatase O;Receptor-type tyrosine-protein phosphatase beta	PTPRO;PTPRB	1	1	0.7	1216	NA	NA	NA	NA	NA	NA	NA	NA	NA	NA	NA	NA	NA	NA	NA	NA	NA	NA	NA	NA	NA	NA	NA	NA	NA	NA	NA	NA	NA	NA	NA	NA	NA	NA	NA	NA	NA	NA	NA	NA	NA	41
565	P23528	Cofilin-1	CFL1	15	15	75.9	166	0.00037621	0.000595735	0.000500229	0.00132635	0.00100779	0.000629368	0.000649083	0.000372753	0.00133454	0.00046989	0.000395274	NA	NA	NA	0.000409831	9.05e-05	0.000322621	0.00128598	NA	0.000725344	NA	0.00281213	0.00222967	0.000522525	0.000657051	0.000565245	0.000971258	0.000947806	0.000683036	0.00125738	0.00128924	0.00135454	0.000418977	0.000493875	0.000264972	0.000734481	0.00120371	0.000789215	NA	NA	NA	8
566	P23634	Plasma membrane calcium-transporting ATPase 4	ATP2B4	14	7	15.4	1241	NA	NA	NA	NA	NA	0.000141513	6.45e-05	NA	NA	NA	NA	NA	NA	NA	NA	NA	NA	NA	NA	NA	NA	NA	NA	NA	NA	5.65e-05	NA	NA	NA	NA	NA	NA	NA	NA	NA	NA	NA	NA	NA	NA	NA	38
567	P24534	Elongation factor 1-beta	EEF1B2	2	2	12.4	225	NA	6.47e-05	NA	NA	NA	NA	NA	NA	NA	NA	NA	NA	NA	NA	NA	NA	NA	NA	NA	NA	NA	NA	NA	5.85e-05	NA	4.63e-05	NA	NA	NA	6.73e-05	NA	0.000115058	NA	NA	NA	NA	NA	NA	NA	NA	NA	36
568	P24539	ATP synthase F(0) complex subunit B1, mitochondrial	ATP5F1	9	9	39.1	256	NA	NA	NA	NA	NA	0.000220608	0.000296606	NA	NA	NA	NA	NA	NA	NA	NA	NA	NA	NA	NA	NA	NA	NA	NA	9.09e-05	4.58e-05	6.96e-05	NA	NA	NA	NA	NA	NA	NA	NA	NA	NA	NA	NA	NA	NA	NA	36
569	P24557	Thromboxane-A synthase	TBXAS1	25	25	49.7	533	0.000372404	0.000243514	0.0004323	0.000407644	NA	0.000390515	0.000442531	0.000153675	0.000292425	NA	NA	NA	NA	NA	0.000245587	0.000221072	0.000181231	NA	NA	NA	NA	NA	NA	0.000147971	0.000166029	0.000154485	0.000597684	0.000551792	0.000652133	0.000340366	0.000362992	0.00032612	0.00012242	0.000167049	0.000159382	9.79e-05	6.95e-05	0.000131009	NA	NA	NA	15
570	P24592	Insulin-like growth factor-binding protein 6	IGFBP6	1	1	6.2	240	NA	NA	NA	NA	NA	NA	NA	NA	NA	NA	NA	NA	NA	NA	NA	NA	NA	NA	NA	NA	NA	NA	NA	NA	NA	NA	NA	NA	NA	NA	NA	NA	NA	NA	NA	NA	NA	NA	NA	NA	NA	41
571	P24593	Insulin-like growth factor-binding protein 5	IGFBP5	4	4	12.5	272	NA	NA	NA	NA	NA	NA	NA	NA	NA	NA	NA	NA	NA	NA	NA	NA	NA	NA	NA	NA	NA	NA	NA	NA	5.56e-05	5.93e-05	NA	NA	NA	NA	NA	NA	NA	NA	NA	NA	NA	NA	NA	NA	NA	39
572	P24821	Tenascin	TNC	1	1	0.8	2201	NA	NA	NA	NA	NA	NA	NA	NA	NA	NA	NA	NA	NA	NA	NA	NA	NA	NA	NA	NA	NA	NA	NA	NA	NA	NA	NA	NA	NA	NA	NA	NA	NA	NA	NA	NA	NA	NA	NA	NA	NA	41
573	P24844	Myosin regulatory light polypeptide 9	MYL9	10	4	62.2	172	0.00018995	0.000128598	0.000146541	NA	0.00015699	NA	NA	0.000113653	NA	NA	NA	NA	NA	NA	NA	0.000207272	0.000203897	NA	NA	NA	NA	NA	NA	0.000194787	7.34e-05	0.000245195	0.000259323	0.00024527	0.000335378	0.000325947	0.000449232	NA	NA	0.000171384	0.000217769	NA	NA	NA	NA	NA	NA	24
574	P24941;Q00535;P06493;P11802;Q00526;Q00534;P50750;Q96Q40;O94921;Q07002;Q00536;Q00537;Q14004	Cyclin-dependent kinase 2;Cyclin-dependent-like kinase 5;Cyclin-dependent kinase 1;Cyclin-dependent kinase 4;Cyclin-dependent kinase 3;Cyclin-dependent kinase 6;Cyclin-dependent kinase 9;Cyclin-dependent kinase 15;Cyclin-dependent kinase 14;Cyclin-dependent kinase 18;Cyclin-dependent kinase 16;Cyclin-dependent kinase 17;Cyclin-dependent kinase 13	CDK2;CDK5;CDK1;CDK4;CDK3;CDK6;CDK9;CDK15;CDK14;CDK18;CDK16;CDK17;CDK13	2	1	5.7	298	NA	NA	NA	NA	NA	NA	NA	NA	NA	NA	NA	NA	NA	NA	NA	NA	NA	NA	NA	NA	NA	NA	NA	NA	NA	NA	NA	NA	NA	NA	NA	NA	NA	NA	NA	NA	NA	NA	NA	NA	NA	41
575	P25205	DNA replication licensing factor MCM3	MCM3	2	2	3.8	808	NA	NA	NA	NA	NA	NA	NA	NA	NA	NA	NA	NA	NA	NA	NA	NA	NA	NA	NA	NA	NA	NA	NA	NA	NA	NA	NA	NA	NA	NA	NA	NA	NA	NA	NA	NA	NA	NA	0.000127546	0.000112333	0.000107445	38
576	P25311	Zinc-alpha-2-glycoprotein	AZGP1	14	14	46.3	298	0.000338183	0.000237823	NA	NA	NA	0.00023101	0.000233058	NA	NA	NA	NA	NA	NA	NA	9.51e-05	3.09e-05	9.43e-05	NA	NA	NA	NA	NA	NA	NA	0.000126051	8.83e-05	NA	0.000170405	NA	0.000684676	0.00133895	0.000633366	NA	NA	NA	NA	NA	NA	0.00132213	0.00138973	0.00124018	25
577	P25325	3-mercaptopyruvate sulfurtransferase	MPST	2	2	14.5	297	NA	NA	NA	NA	NA	NA	NA	NA	NA	NA	NA	NA	NA	NA	NA	NA	NA	NA	NA	NA	NA	NA	NA	NA	NA	NA	NA	NA	NA	NA	NA	NA	NA	NA	NA	NA	NA	NA	NA	NA	NA	41
578	P25705	ATP synthase subunit alpha, mitochondrial	ATP5A1	34	34	58.8	553	0.000786695	0.000754238	0.000928815	0.000889408	0.000646833	0.000441507	0.000411399	0.000147709	NA	0.000179905	0.00012537	NA	7.21e-05	NA	0.000181773	0.000168873	0.000274484	NA	NA	NA	NA	NA	NA	0.000565153	0.000436427	0.000423597	0.000673982	0.000673721	0.000706162	0.000492725	0.000485967	0.00046002	0.000235369	0.000269351	0.000303106	0.000183364	0.000103341	0.000112069	0.00011867	0.000114013	0.000129191	9
579	P25786	Proteasome subunit alpha type-1	PSMA1	6	6	24	263	NA	NA	NA	NA	NA	NA	NA	NA	NA	NA	NA	NA	NA	NA	NA	NA	NA	NA	NA	NA	NA	NA	NA	NA	NA	NA	NA	NA	NA	NA	NA	NA	NA	NA	NA	NA	NA	NA	NA	NA	NA	41
580	P25787	Proteasome subunit alpha type-2	PSMA2	4	4	30.3	234	NA	NA	NA	NA	NA	NA	NA	NA	NA	NA	NA	NA	NA	NA	NA	NA	NA	NA	NA	NA	NA	NA	NA	NA	2.33e-05	1.55e-05	NA	NA	NA	NA	NA	NA	NA	NA	NA	NA	NA	NA	NA	NA	NA	39
581	P25788	Proteasome subunit alpha type-3	PSMA3	2	2	7.5	255	NA	NA	NA	NA	NA	NA	NA	NA	NA	NA	NA	NA	NA	NA	NA	NA	NA	NA	NA	NA	NA	NA	NA	NA	NA	NA	NA	NA	NA	NA	NA	NA	NA	NA	NA	NA	NA	NA	NA	NA	NA	41
582	P25789	Proteasome subunit alpha type-4	PSMA4	3	3	10.3	261	NA	NA	NA	NA	NA	NA	NA	NA	NA	NA	NA	NA	NA	NA	NA	NA	NA	NA	NA	NA	NA	NA	NA	NA	NA	NA	NA	NA	NA	NA	NA	NA	NA	NA	NA	NA	NA	NA	NA	NA	NA	41
583	P25942	Tumor necrosis factor receptor superfamily member 5	CD40	1	1	3.2	277	NA	NA	NA	NA	NA	NA	NA	NA	NA	NA	NA	NA	NA	NA	NA	NA	NA	NA	NA	NA	NA	NA	NA	NA	NA	NA	NA	NA	NA	NA	NA	NA	NA	NA	NA	NA	NA	NA	NA	NA	NA	41
584	P26038	Moesin	MSN	55	43	76.8	577	0.000182019	7.65e-05	9.88e-05	0.000147126	3.8e-05	0.000642654	0.000946144	5.07e-05	5.26e-05	0.000122628	0.000115399	NA	4.31e-05	NA	0.000161772	7.98e-05	0.000229761	NA	NA	NA	NA	NA	NA	0.000394639	0.00051732	0.00062804	NA	NA	NA	0.000146459	0.000233826	0.000131452	7.95e-05	0.000146535	9.96e-05	NA	0.000226252	8.5e-05	NA	2.91e-05	2.72e-05	13
585	P26447	Protein S100-A4	S100A4	5	5	42.6	101	NA	NA	NA	NA	NA	NA	NA	NA	NA	NA	NA	NA	NA	NA	NA	NA	NA	NA	NA	NA	NA	NA	NA	NA	NA	NA	NA	NA	NA	NA	NA	NA	NA	NA	NA	NA	NA	NA	NA	NA	NA	41
586	P26572	Alpha-1,3-mannosyl-glycoprotein 2-beta-N-acetylglucosaminyltransferase	MGAT1	2	2	4.9	445	NA	NA	NA	NA	NA	NA	NA	NA	NA	NA	NA	NA	NA	NA	NA	NA	NA	NA	NA	NA	NA	NA	NA	NA	NA	NA	NA	NA	NA	NA	NA	NA	NA	NA	NA	NA	NA	NA	NA	NA	NA	41
587	P26599	Polypyrimidine tract-binding protein 1	PTBP1	2	2	7.9	557	NA	NA	NA	NA	NA	NA	NA	NA	NA	NA	NA	NA	NA	NA	NA	NA	NA	NA	NA	NA	NA	NA	NA	NA	NA	NA	NA	NA	NA	NA	NA	NA	NA	NA	NA	NA	NA	NA	NA	NA	NA	41
588	P26641	Elongation factor 1-gamma	EEF1G	11	11	26.8	437	NA	NA	NA	NA	NA	NA	NA	NA	NA	NA	NA	NA	NA	NA	NA	NA	NA	NA	NA	NA	NA	NA	NA	5.99e-05	6.04e-05	5.69e-05	NA	0.000271604	NA	NA	NA	NA	NA	NA	NA	NA	NA	NA	NA	NA	NA	37
589	P27105	Erythrocyte band 7 integral membrane protein	STOM	26	26	76	288	0.00177693	0.00160881	0.00208689	0.00297929	0.00166631	0.00430019	0.0039515	0.000443672	0.00116267	0.000359658	0.000251946	0.000769457	0.0013474	0.00124592	0.00254923	0.00271434	0.00240589	0.00235875	0.00249721	0.000945599	0.000953995	0.000182598	0.00107466	0.00134449	0.00114717	0.00114818	0.00330224	0.00308727	0.00423738	0.00229497	0.00229087	0.00219148	0.0040326	0.00280302	0.00355142	0.00134568	0.000795	0.000950095	0.00228458	0.00132924	0.00169381	0
590	P27169	Serum paraoxonase/arylesterase 1	PON1	26	26	77.5	355	0.00259336	0.00254251	0.00289908	0.00534356	0.00772348	0.00206252	0.00348078	0.00249497	0.000815969	0.000568593	0.000713321	0.00137679	0.00112385	0.00165416	0.00221623	0.00183271	0.00210134	NA	NA	0.00604988	NA	NA	0.000390826	0.00290392	0.00270424	0.00265692	0.00258998	0.0031653	0.00343176	0.0063772	0.00545259	0.00579684	0.00221288	0.00240933	0.00247575	0.00365066	0.00311017	0.00412411	0.00100248	0.00203479	0.00164382	4
591	P27338	Amine oxidase [flavin-containing] B	MAOB	12	11	35	520	0.000145753	NA	NA	NA	NA	NA	NA	NA	NA	NA	NA	NA	NA	NA	NA	NA	NA	NA	NA	NA	NA	NA	NA	NA	NA	NA	NA	NA	NA	0.000161109	0.000148186	0.00025143	2.08e-05	3.56e-05	0.000116947	NA	NA	NA	NA	NA	NA	34
592	P27348	14-3-3 protein theta	YWHAQ	17	13	54.3	245	0.000110596	3.63e-05	0.000127876	NA	NA	NA	NA	NA	NA	NA	NA	NA	NA	NA	7.2e-05	7.68e-05	6.29e-05	NA	NA	NA	NA	NA	NA	NA	NA	NA	NA	NA	NA	2.56e-05	2.18e-05	0.000105698	NA	NA	NA	NA	NA	NA	NA	NA	NA	32
593	P27449	V-type proton ATPase 16 kDa proteolipid subunit	ATP6V0C	1	1	11.6	155	NA	NA	NA	NA	NA	NA	NA	NA	NA	NA	NA	NA	NA	NA	NA	NA	NA	NA	NA	NA	NA	NA	NA	NA	NA	NA	NA	NA	NA	NA	NA	NA	NA	NA	NA	NA	NA	NA	NA	NA	NA	41
594	P27482	Calmodulin-like protein 3	CALML3	4	2	30.2	149	NA	NA	NA	NA	NA	NA	NA	NA	NA	NA	NA	NA	NA	NA	NA	NA	NA	NA	NA	NA	NA	NA	NA	NA	NA	NA	NA	NA	NA	NA	NA	NA	NA	NA	NA	NA	NA	NA	NA	NA	NA	41
595	P27701	CD82 antigen	CD82	5	5	22.1	267	NA	NA	NA	NA	NA	NA	NA	NA	NA	NA	NA	NA	NA	NA	2.6e-05	NA	2.62e-05	NA	NA	NA	NA	NA	NA	NA	NA	NA	NA	NA	NA	NA	NA	NA	NA	NA	NA	NA	NA	NA	NA	NA	NA	39
596	P27708	CAD protein;Glutamine-dependent carbamoyl-phosphate synthase;Aspartate carbamoyltransferase;Dihydroorotase	CAD	5	5	3.3	2225	NA	NA	NA	NA	NA	NA	NA	NA	NA	NA	NA	NA	NA	NA	NA	NA	NA	NA	NA	NA	NA	NA	NA	NA	NA	NA	NA	NA	NA	NA	NA	NA	NA	NA	NA	NA	NA	NA	NA	NA	NA	41
597	P27797	Calreticulin	CALR	13	13	40.8	417	0.00022232	0.000150979	0.000224455	NA	NA	0.000280851	0.000194686	NA	NA	0.000117031	NA	NA	NA	NA	6.48e-05	0.00013335	6.56e-05	NA	NA	NA	NA	NA	NA	0.000133578	3.82e-05	0.000105773	0.000285029	NA	0.000450671	0.000258995	0.000458181	0.000302176	NA	NA	0.000391291	NA	NA	NA	NA	NA	NA	23
598	P27824	Calnexin	CANX	28	28	40.9	592	0.000440326	0.000465734	0.000452971	4.67e-05	NA	0.000381004	0.000346601	0.000155456	NA	0.000103027	0.000164815	NA	NA	NA	0.000538203	0.000481612	0.000415017	NA	NA	NA	NA	NA	0.000413678	0.000358884	0.000381039	0.000410963	0.000838725	0.000974666	0.00100588	0.000527418	0.000601232	0.000387318	0.000224025	0.000250092	0.000206888	0.000146036	9.53e-05	NA	0.000151804	0.000244591	0.000193196	11
599	P28062	Proteasome subunit beta type-8	PSMB8	2	2	9.1	276	NA	NA	NA	NA	NA	NA	NA	NA	NA	NA	NA	NA	NA	NA	NA	NA	NA	NA	NA	NA	NA	NA	NA	NA	NA	NA	NA	NA	NA	NA	NA	NA	NA	NA	NA	NA	NA	NA	NA	NA	NA	41
600	P28065	Proteasome subunit beta type-9	PSMB9	1	1	4.6	219	NA	NA	NA	NA	NA	NA	NA	NA	NA	NA	NA	NA	NA	NA	NA	NA	NA	NA	NA	NA	NA	NA	NA	NA	NA	NA	NA	NA	NA	NA	NA	NA	NA	NA	NA	NA	NA	NA	NA	NA	NA	41
601	P28066	Proteasome subunit alpha type-5	PSMA5	6	6	36.1	241	NA	NA	NA	NA	NA	4.69e-05	5.16e-05	NA	NA	NA	NA	NA	NA	NA	NA	NA	NA	NA	NA	NA	NA	NA	NA	NA	NA	NA	NA	NA	NA	NA	NA	NA	NA	NA	NA	NA	NA	NA	NA	NA	NA	39
602	P28070	Proteasome subunit beta type-4	PSMB4	5	5	23.5	264	NA	NA	NA	NA	NA	0.000121434	0.000105384	NA	NA	NA	NA	NA	NA	NA	NA	NA	NA	NA	NA	NA	NA	NA	NA	NA	NA	NA	NA	NA	NA	NA	NA	NA	NA	NA	NA	NA	NA	NA	NA	NA	NA	39
603	P28072	Proteasome subunit beta type-6	PSMB6	3	3	13	239	NA	NA	NA	NA	NA	6.67e-05	6.98e-05	NA	NA	NA	NA	NA	NA	NA	NA	NA	NA	NA	NA	NA	NA	NA	NA	NA	NA	NA	NA	NA	NA	NA	NA	NA	NA	NA	NA	NA	NA	NA	NA	NA	NA	39
604	P28161	Glutathione S-transferase Mu 2	GSTM2	3	3	17.9	218	NA	NA	NA	NA	NA	NA	NA	NA	NA	NA	NA	NA	NA	NA	NA	NA	NA	NA	NA	NA	NA	NA	NA	NA	NA	NA	NA	NA	NA	NA	NA	NA	NA	NA	NA	NA	NA	NA	NA	NA	NA	41
605	P28289	Tropomodulin-1	TMOD1	9	9	41.8	359	NA	NA	6.6e-05	NA	NA	NA	NA	NA	NA	NA	NA	NA	NA	NA	NA	NA	NA	NA	NA	NA	NA	NA	NA	0.000221837	1.51e-05	8.3e-05	NA	NA	NA	NA	0.000179314	0.000379498	NA	NA	NA	NA	NA	NA	NA	NA	NA	35
606	P28331	NADH-ubiquinone oxidoreductase 75 kDa subunit, mitochondrial	NDUFS1	3	3	6.2	727	NA	NA	NA	NA	NA	NA	NA	NA	NA	NA	NA	NA	NA	NA	NA	NA	NA	NA	NA	NA	NA	NA	NA	NA	NA	NA	NA	NA	NA	NA	NA	NA	NA	NA	NA	NA	NA	NA	NA	NA	NA	41
607	P28482;P27361	Mitogen-activated protein kinase 1;Mitogen-activated protein kinase 3	MAPK1;MAPK3	2	2	8.1	360	NA	NA	NA	NA	NA	NA	NA	NA	NA	NA	NA	NA	NA	NA	NA	NA	NA	NA	NA	NA	NA	NA	NA	NA	NA	NA	NA	NA	NA	NA	NA	NA	NA	NA	NA	NA	NA	NA	NA	NA	NA	41
608	P28906	Hematopoietic progenitor cell antigen CD34	CD34	2	2	7.5	385	NA	NA	NA	NA	NA	NA	NA	NA	NA	NA	NA	NA	NA	NA	NA	NA	NA	NA	NA	NA	NA	NA	NA	NA	NA	NA	NA	NA	NA	NA	NA	NA	NA	NA	NA	NA	NA	NA	NA	NA	NA	41
609	P29144	Tripeptidyl-peptidase 2	TPP2	3	3	3.6	1249	NA	NA	NA	NA	NA	NA	NA	NA	NA	NA	NA	NA	NA	NA	NA	NA	NA	NA	NA	NA	NA	NA	NA	NA	NA	NA	NA	NA	NA	NA	NA	NA	NA	NA	NA	NA	NA	NA	NA	NA	NA	41
610	P29350	Tyrosine-protein phosphatase non-receptor type 6	PTPN6	10	10	23.5	595	1.83e-05	NA	5.45e-05	NA	NA	NA	NA	NA	NA	NA	NA	NA	NA	NA	NA	NA	NA	NA	NA	NA	NA	NA	NA	NA	NA	NA	NA	NA	NA	NA	NA	8.03e-05	NA	NA	NA	NA	NA	NA	NA	NA	NA	38
611	P29508	Serpin B3	SERPINB3	4	1	10.8	390	NA	NA	NA	NA	NA	NA	NA	NA	NA	NA	NA	NA	NA	NA	NA	NA	NA	NA	NA	NA	NA	NA	NA	NA	NA	NA	NA	NA	NA	NA	NA	NA	NA	NA	NA	NA	NA	NA	NA	NA	NA	41
612	P29590	Protein PML	PML	1	1	1.9	882	NA	NA	NA	NA	NA	NA	NA	NA	NA	NA	NA	NA	NA	NA	NA	NA	NA	NA	NA	NA	NA	NA	NA	NA	NA	NA	NA	NA	NA	NA	NA	NA	NA	NA	NA	NA	NA	NA	NA	NA	NA	41
613	P29622	Kallistatin	SERPINA4	11	11	30	427	NA	NA	NA	NA	NA	NA	NA	NA	NA	NA	NA	NA	NA	NA	NA	NA	NA	NA	NA	NA	NA	NA	NA	NA	NA	NA	NA	NA	NA	9.28e-05	9.95e-05	9.5e-05	NA	NA	NA	NA	NA	NA	NA	NA	NA	38
614	P29692	Elongation factor 1-delta	EEF1D	6	6	26.3	281	NA	NA	NA	NA	NA	NA	NA	NA	NA	NA	NA	NA	NA	NA	NA	NA	NA	NA	NA	NA	NA	NA	NA	NA	NA	NA	NA	NA	NA	NA	NA	NA	NA	NA	NA	NA	NA	NA	NA	NA	NA	41
615	P29972	Aquaporin-1	AQP1	6	6	18.6	269	0.000326083	0.000337884	0.000388087	NA	NA	NA	NA	NA	NA	NA	NA	NA	NA	NA	0.000122652	0.000118522	NA	NA	NA	NA	NA	NA	NA	0.000117609	0.000106222	0.000130525	0.000637519	0.000702464	0.000821639	0.000561741	NA	NA	8.74e-05	7.23e-05	9.51e-05	NA	NA	NA	NA	NA	NA	26
616	P30040	Endoplasmic reticulum resident protein 29	ERP29	2	2	8.4	261	NA	NA	NA	NA	NA	NA	NA	NA	NA	NA	NA	NA	NA	NA	NA	NA	NA	NA	NA	NA	NA	NA	NA	NA	NA	NA	NA	NA	NA	NA	NA	NA	NA	NA	NA	NA	NA	NA	NA	NA	NA	41
617	P30041	Peroxiredoxin-6	PRDX6	18	18	77.7	224	0.000156419	0.000137763	0.000236303	NA	NA	0.000131075	0.000142414	4.72e-05	NA	5.01e-05	4.47e-05	NA	NA	NA	0.000146731	8.15e-05	0.000248611	NA	NA	NA	NA	NA	NA	0.000254116	0.000222138	0.000192202	NA	NA	NA	0.000163137	0.000136777	0.000341438	9.65e-05	8.47e-05	5.1e-05	NA	NA	NA	NA	NA	NA	21
618	P30043	Flavin reductase (NADPH)	BLVRB	8	8	62.1	206	0.000101307	NA	0.000124734	NA	NA	4.8e-05	4.67e-05	NA	NA	NA	NA	NA	NA	NA	7.87e-05	6.08e-05	9.91e-05	NA	NA	NA	NA	NA	NA	9.89e-06	5.16e-05	6.11e-05	NA	NA	NA	0.000184331	0.000186989	0.000154151	NA	NA	NA	NA	NA	NA	NA	NA	NA	28
619	P30044	Peroxiredoxin-5, mitochondrial	PRDX5	10	10	55.6	214	0.000509123	0.000167731	0.000278719	NA	NA	NA	NA	NA	NA	NA	NA	NA	NA	NA	NA	NA	NA	NA	NA	NA	NA	NA	NA	3.74e-05	2.53e-05	1.04e-05	NA	NA	NA	0.000890923	0.000334211	0.000766459	NA	NA	NA	NA	NA	NA	NA	NA	NA	32
620	P30048	Thioredoxin-dependent peroxide reductase, mitochondrial	PRDX3	11	11	42.2	256	9.61e-05	NA	0.000139622	NA	NA	0.000135934	NA	NA	NA	0.000218818	9.38e-05	NA	NA	NA	0.000115261	0.000107758	0.000114264	NA	NA	NA	NA	NA	NA	6.25e-05	5.41e-05	NA	NA	NA	NA	NA	NA	NA	0.00018237	5.19e-05	0.000147417	0.00014545	0.000296292	0.000140759	NA	NA	NA	25
621	P30049	ATP synthase subunit delta, mitochondrial	ATP5D	2	2	13.7	168	NA	NA	NA	NA	NA	0.000160082	0.00016305	NA	NA	NA	NA	NA	NA	NA	NA	NA	NA	NA	NA	NA	NA	NA	NA	0.000104151	NA	NA	NA	NA	NA	NA	NA	NA	NA	NA	NA	NA	NA	NA	NA	NA	NA	38
622	P30084	Enoyl-CoA hydratase, mitochondrial	ECHS1	2	2	12.1	290	NA	NA	NA	NA	NA	NA	NA	NA	NA	NA	NA	NA	NA	NA	NA	NA	NA	NA	NA	NA	NA	NA	NA	NA	NA	NA	NA	NA	NA	NA	NA	NA	NA	NA	NA	NA	NA	NA	NA	NA	NA	41
623	P30101	Protein disulfide-isomerase A3	PDIA3	29	29	61.6	505	8.78e-05	9.7e-05	8.61e-05	0.000241845	0.000151932	0.000380793	0.000330693	NA	NA	0.00050048	0.000367004	NA	NA	NA	0.000207293	0.000256649	8.92e-05	NA	NA	6.46e-05	NA	NA	NA	0.000183013	0.000273733	0.000193804	0.000271569	0.000297794	0.000285233	0.000189196	0.000302	0.000264705	4e-05	5.01e-05	6.97e-05	NA	NA	0.000208332	NA	NA	NA	15
624	P30153	Serine/threonine-protein phosphatase 2A 65 kDa regulatory subunit A alpha isoform	PPP2R1A	7	7	15.1	589	0.000193876	NA	0.000183156	NA	NA	NA	NA	NA	NA	NA	NA	NA	NA	NA	NA	NA	NA	NA	NA	NA	NA	NA	NA	0.000177697	NA	3.56e-05	NA	NA	NA	NA	NA	NA	NA	NA	NA	NA	NA	NA	NA	NA	NA	37
625	P30203	T-cell differentiation antigen CD6	CD6	2	2	3.1	668	NA	NA	NA	NA	NA	NA	NA	NA	NA	NA	NA	NA	NA	NA	3.52e-06	4.7e-06	NA	NA	NA	NA	NA	NA	NA	NA	NA	NA	NA	NA	NA	NA	NA	NA	NA	NA	NA	NA	NA	NA	NA	NA	NA	39
626	P30273	High affinity immunoglobulin epsilon receptor subunit gamma	FCER1G	4	4	39.5	86	NA	NA	NA	0.000956972	NA	0.000508475	0.00061558	NA	NA	NA	NA	NA	NA	NA	0.000125686	0.000142001	0.000155008	NA	NA	NA	NA	NA	NA	0.0001356	9.54e-05	0.000116892	NA	NA	NA	NA	NA	NA	0.000278273	NA	NA	NA	NA	NA	NA	NA	NA	31
627	P30405	Peptidyl-prolyl cis-trans isomerase F, mitochondrial	PPIF	8	8	34.8	207	NA	NA	NA	NA	NA	0.000124626	9.14e-05	NA	NA	NA	NA	NA	NA	NA	NA	NA	NA	NA	NA	NA	NA	NA	NA	0.00016132	0.000135347	0.000126525	NA	NA	NA	0.000337531	0.000363394	NA	NA	NA	NA	NA	NA	NA	NA	NA	NA	34
628	P30559	Oxytocin receptor	OXTR	1	1	3.3	389	NA	NA	NA	NA	NA	NA	NA	NA	NA	NA	NA	NA	NA	NA	NA	NA	NA	NA	NA	NA	NA	NA	NA	NA	NA	NA	NA	NA	NA	NA	NA	NA	NA	NA	NA	NA	NA	NA	NA	NA	NA	41
629	P30566	Adenylosuccinate lyase	ADSL	3	3	7.2	484	NA	NA	NA	NA	NA	NA	NA	NA	NA	NA	NA	NA	NA	NA	NA	NA	NA	NA	NA	NA	NA	NA	NA	NA	NA	NA	NA	NA	NA	NA	NA	NA	NA	NA	NA	NA	NA	NA	NA	NA	NA	41
630	P30711	Glutathione S-transferase theta-1	GSTT1	13	13	38.8	240	NA	NA	NA	NA	0.000797908	0.000493422	0.00045714	NA	NA	NA	NA	NA	NA	NA	NA	NA	NA	NA	NA	NA	NA	0.00191965	NA	NA	NA	NA	NA	NA	NA	NA	NA	NA	0.000362378	0.000505435	0.00092345	NA	NA	NA	NA	NA	NA	34
631	P30740	Leukocyte elastase inhibitor	SERPINB1	14	13	41.4	379	NA	NA	NA	NA	NA	NA	NA	NA	NA	NA	NA	NA	NA	NA	2.87e-05	NA	2.32e-05	NA	NA	NA	NA	NA	NA	NA	NA	NA	NA	NA	NA	NA	NA	NA	NA	NA	NA	NA	NA	NA	NA	NA	NA	39
632	P31025;Q5VSP4	Lipocalin-1;Putative lipocalin 1-like protein 1	LCN1;LCN1P1	4	4	21	176	NA	NA	NA	NA	NA	NA	NA	NA	NA	NA	NA	NA	NA	NA	NA	NA	NA	NA	NA	NA	NA	NA	NA	NA	NA	NA	NA	NA	NA	NA	NA	NA	NA	NA	NA	NA	NA	NA	0.00184555	0.00176092	0.00165027	38
633	P31146	Coronin-1A	CORO1A	16	16	37.1	461	0.000192028	0.000121107	NA	0.00170567	0.000111286	6.39e-05	8.59e-05	NA	NA	NA	NA	NA	NA	NA	5.64e-05	6.2e-05	6.92e-05	NA	NA	NA	NA	NA	NA	8.08e-05	8.42e-05	6.81e-05	NA	NA	NA	0.00022033	0.000155125	0.000143424	NA	NA	NA	0.000161943	0.000125809	6.89e-05	NA	9.9e-05	8.3e-05	21
634	P31150	Rab GDP dissociation inhibitor alpha	GDI1	7	2	17.7	447	NA	NA	NA	NA	NA	NA	NA	NA	NA	NA	NA	NA	NA	NA	NA	NA	NA	NA	NA	NA	NA	NA	NA	NA	NA	NA	NA	NA	NA	NA	NA	NA	NA	NA	NA	NA	NA	NA	NA	NA	NA	41
635	P31151;Q86SG5	Protein S100-A7;Protein S100-A7A	S100A7;S100A7A	6	6	43.6	101	NA	NA	NA	NA	NA	NA	NA	NA	NA	NA	NA	NA	NA	NA	NA	NA	NA	NA	NA	NA	NA	NA	NA	NA	NA	NA	NA	NA	NA	NA	NA	NA	NA	NA	NA	NA	NA	NA	0.00228171	0.00257147	0.0026087	38
636	P31323	cAMP-dependent protein kinase type II-beta regulatory subunit	PRKAR2B	5	5	15.6	418	NA	NA	NA	NA	NA	NA	NA	NA	NA	NA	NA	NA	NA	NA	NA	NA	NA	NA	NA	NA	NA	NA	NA	NA	NA	NA	NA	NA	NA	NA	NA	NA	NA	NA	NA	NA	NA	NA	NA	NA	NA	41
637	P31930	Cytochrome b-c1 complex subunit 1, mitochondrial	UQCRC1	13	13	37.1	480	NA	NA	NA	NA	NA	NA	0.000359115	NA	NA	NA	NA	NA	NA	NA	6.78e-05	7.47e-05	6.1e-05	NA	NA	NA	NA	NA	NA	NA	NA	NA	NA	NA	NA	NA	NA	NA	NA	NA	NA	NA	NA	NA	NA	NA	NA	37
638	P31942	Heterogeneous nuclear ribonucleoprotein H3	HNRNPH3	1	1	6.1	346	NA	NA	NA	NA	NA	NA	NA	NA	NA	NA	NA	NA	NA	NA	NA	NA	NA	NA	NA	NA	NA	NA	NA	NA	NA	NA	NA	NA	NA	NA	NA	NA	NA	NA	NA	NA	NA	NA	NA	NA	NA	41
639	P31943	Heterogeneous nuclear ribonucleoprotein H;Heterogeneous nuclear ribonucleoprotein H, N-terminally processed	HNRNPH1	2	2	9.1	449	NA	NA	NA	NA	NA	NA	NA	NA	NA	NA	NA	NA	NA	NA	NA	NA	NA	NA	NA	NA	NA	NA	NA	NA	NA	NA	NA	NA	NA	NA	NA	NA	NA	NA	NA	NA	NA	NA	NA	NA	NA	41
640	P31944	Caspase-14;Caspase-14 subunit p17, mature form;Caspase-14 subunit p10, mature form;Caspase-14 subunit p20, intermediate form;Caspase-14 subunit p8, intermediate form	CASP14	7	7	29.3	242	NA	NA	NA	NA	NA	NA	NA	NA	NA	NA	NA	NA	NA	NA	NA	NA	NA	NA	NA	NA	NA	NA	NA	NA	NA	NA	NA	NA	NA	NA	0.000993351	0.000222571	NA	NA	NA	NA	NA	NA	0.000141199	0.000424304	0.000402384	36
641	P31946	14-3-3 protein beta/alpha;14-3-3 protein beta/alpha, N-terminally processed	YWHAB	13	6	54.9	246	NA	NA	NA	NA	NA	0.000134724	0.000122265	NA	NA	NA	NA	NA	NA	NA	NA	NA	NA	NA	NA	NA	NA	NA	NA	7.65e-05	3.92e-05	0.00019599	NA	NA	NA	0.00034964	NA	NA	NA	NA	NA	NA	NA	NA	NA	NA	NA	35
642	P31947	14-3-3 protein sigma	SFN	4	1	13.3	248	NA	NA	NA	NA	NA	NA	NA	NA	NA	NA	NA	NA	NA	NA	NA	NA	NA	NA	NA	NA	NA	NA	NA	NA	NA	NA	NA	NA	NA	NA	NA	NA	NA	NA	NA	NA	NA	NA	NA	NA	NA	41
643	P31997;P13688;P06731	Carcinoembryonic antigen-related cell adhesion molecule 8;Carcinoembryonic antigen-related cell adhesion molecule 1;Carcinoembryonic antigen-related cell adhesion molecule 5	CEACAM8;CEACAM1;CEACAM5	2	2	7.2	349	NA	NA	NA	NA	NA	NA	NA	NA	NA	NA	NA	NA	NA	NA	NA	NA	NA	NA	NA	NA	NA	NA	NA	NA	NA	NA	NA	NA	NA	NA	NA	NA	NA	NA	NA	NA	NA	NA	NA	NA	NA	41
644	P32119	Peroxiredoxin-2	PRDX2	9	8	37.4	198	NA	6.2e-05	NA	NA	NA	7.64e-05	7.68e-05	NA	NA	NA	NA	NA	NA	NA	NA	NA	NA	NA	NA	NA	NA	NA	NA	NA	9.66e-05	6.58e-05	NA	NA	NA	0.000195784	0.000188142	0.00018174	NA	NA	NA	NA	NA	NA	NA	6.75e-05	NA	32
645	P32455	Interferon-induced guanylate-binding protein 1	GBP1	1	1	2	592	NA	NA	NA	NA	NA	NA	NA	NA	NA	NA	NA	NA	NA	NA	NA	NA	NA	NA	NA	NA	NA	NA	NA	NA	NA	NA	NA	NA	NA	NA	NA	NA	NA	NA	NA	NA	NA	NA	NA	NA	NA	41
646	P32942	Intercellular adhesion molecule 3	ICAM3	1	1	4.2	547	NA	NA	NA	NA	NA	NA	NA	NA	NA	NA	NA	NA	NA	NA	NA	NA	NA	NA	NA	NA	NA	NA	NA	NA	NA	NA	NA	NA	NA	NA	NA	NA	NA	NA	NA	NA	NA	NA	NA	NA	NA	41
647	P32969	60S ribosomal protein L9	RPL9	1	1	21.4	192	NA	NA	NA	NA	NA	NA	NA	NA	NA	NA	NA	NA	NA	NA	NA	NA	NA	NA	NA	NA	NA	NA	NA	NA	NA	NA	NA	NA	NA	NA	NA	NA	NA	NA	NA	NA	NA	NA	NA	NA	NA	41
648	P33151	Cadherin-5	CDH5	2	2	3.7	784	NA	NA	NA	NA	NA	NA	NA	NA	NA	NA	NA	NA	NA	NA	NA	NA	NA	NA	NA	NA	NA	NA	NA	NA	NA	NA	NA	NA	NA	NA	NA	NA	NA	NA	NA	NA	NA	NA	NA	NA	NA	41
649	P33176	Kinesin-1 heavy chain	KIF5B	16	12	19.8	963	6.65e-05	NA	NA	NA	NA	NA	NA	NA	NA	NA	NA	NA	NA	NA	NA	NA	NA	NA	NA	NA	NA	NA	NA	4.97e-05	3.88e-05	2.85e-05	NA	NA	NA	NA	NA	NA	NA	NA	NA	NA	NA	NA	NA	NA	NA	37
650	P33241	Lymphocyte-specific protein 1	LSP1	5	5	22.7	339	NA	NA	NA	NA	NA	NA	NA	NA	NA	NA	NA	NA	NA	NA	NA	NA	NA	NA	NA	NA	NA	NA	NA	NA	NA	NA	NA	NA	NA	NA	NA	NA	NA	NA	NA	NA	NA	NA	NA	NA	NA	41
651	P33908	Mannosyl-oligosaccharide 1,2-alpha-mannosidase IA	MAN1A1	3	3	5.2	653	NA	NA	NA	NA	NA	NA	NA	NA	NA	NA	NA	NA	NA	NA	NA	NA	NA	NA	NA	NA	NA	NA	NA	NA	NA	NA	NA	NA	NA	NA	NA	NA	NA	NA	NA	NA	NA	NA	NA	NA	NA	41
652	P33991	DNA replication licensing factor MCM4	MCM4	1	1	3	863	NA	NA	NA	NA	NA	NA	NA	NA	NA	NA	NA	NA	NA	NA	NA	NA	NA	NA	NA	NA	NA	NA	NA	NA	NA	NA	NA	NA	NA	NA	NA	NA	NA	NA	NA	NA	NA	NA	NA	NA	NA	41
653	P34096	Ribonuclease 4	RNASE4	4	4	29.3	147	NA	NA	NA	NA	NA	NA	NA	NA	NA	NA	NA	NA	NA	NA	NA	NA	NA	NA	NA	NA	NA	NA	NA	NA	NA	NA	NA	NA	NA	NA	NA	NA	NA	NA	NA	NA	9.15e-05	0.000102264	NA	NA	NA	39
654	P34810	Macrosialin	CD68	1	1	6.2	354	NA	NA	NA	NA	NA	NA	NA	NA	NA	NA	NA	NA	NA	NA	NA	NA	NA	NA	NA	NA	NA	NA	NA	NA	NA	NA	NA	NA	NA	NA	NA	NA	NA	NA	NA	NA	NA	NA	NA	NA	NA	41
655	P35030	Trypsin-3	PRSS3	1	1	4.3	304	NA	NA	NA	NA	NA	NA	NA	NA	NA	NA	NA	NA	NA	NA	NA	NA	NA	NA	NA	NA	NA	NA	NA	NA	NA	NA	NA	NA	NA	NA	NA	NA	NA	NA	NA	NA	NA	NA	NA	NA	NA	41
656	P35232	Prohibitin	PHB	14	14	63.6	272	0.000226555	0.000232326	0.000348281	NA	NA	NA	NA	NA	NA	NA	NA	NA	NA	NA	2.67e-05	NA	3.49e-05	NA	NA	NA	NA	NA	NA	2.5e-05	1.28e-05	3.24e-05	NA	NA	NA	NA	0.00051583	0.000300057	NA	NA	0.000139506	NA	NA	NA	NA	NA	NA	30
657	P35237	Serpin B6	SERPINB6	1	1	3.2	376	NA	NA	NA	NA	NA	NA	NA	NA	NA	NA	NA	NA	NA	NA	NA	NA	NA	NA	NA	NA	NA	NA	NA	NA	NA	NA	NA	NA	NA	NA	NA	NA	NA	NA	NA	NA	NA	NA	NA	NA	NA	41
658	P35241	Radixin	RDX	13	1	16.5	583	NA	NA	NA	NA	NA	NA	NA	NA	NA	NA	NA	NA	NA	NA	NA	NA	NA	NA	NA	NA	NA	NA	NA	NA	NA	NA	NA	NA	NA	NA	NA	NA	NA	NA	NA	NA	NA	NA	NA	NA	NA	41
659	P35443	Thrombospondin-4	THBS4	3	3	4.1	961	NA	NA	NA	NA	NA	8.12e-05	7.76e-05	NA	NA	NA	NA	NA	NA	NA	NA	NA	NA	NA	NA	NA	NA	NA	NA	7.05e-05	5.82e-05	6.93e-05	NA	NA	NA	NA	NA	NA	NA	NA	NA	NA	NA	NA	NA	NA	NA	36
660	P35542	Serum amyloid A-4 protein	SAA4	11	11	60	130	0.0014684	0.000974649	0.00173774	0.0062627	NA	0.013484	0.0120572	0.0043618	0.00881412	0.00694536	0.00653014	NA	NA	0.00136817	0.00159389	0.00156901	0.00178747	0.00510174	0.00388559	0.00632978	NA	0.000724401	0.00185797	0.00473022	0.00435882	0.00563345	0.00171617	0.000836045	0.000735581	0.00258006	0.00292984	0.00185631	0.00339325	0.00405384	0.0045031	0.00378703	0.00192691	0.0046381	0.00282904	0.00213407	0.00315145	4
661	P35579	Myosin-9	MYH9	290	251	82.1	1960	0.00911176	0.00785968	0.00909308	0.0104525	0.0108179	0.00111584	0.00113359	0.00742281	0.00918084	0.00569462	0.00534769	0.00589692	0.00578241	0.0067425	0.00469536	0.00458334	0.00427544	0.00122722	0.000885344	0.00084537	0.000759585	0.000518635	0.000776514	0.00855251	0.00756226	0.00810219	0.00864744	0.00875865	0.00902222	0.00626782	0.00655296	0.00570463	0.00408598	0.0031863	0.00334388	0.00740867	0.00593219	0.00629564	0.000159908	0.000280706	0.0002913	0
662	P35580	Myosin-10	MYH10	26	1	11.1	1976	NA	NA	NA	NA	NA	NA	NA	NA	NA	NA	NA	NA	NA	NA	NA	NA	NA	NA	NA	NA	NA	NA	NA	NA	NA	NA	NA	NA	NA	NA	NA	NA	NA	NA	NA	NA	NA	NA	NA	NA	NA	41
663	P35606	Coatomer subunit beta	COPB2	11	11	14.2	906	NA	NA	NA	NA	NA	4.44e-05	4.26e-05	NA	NA	NA	NA	NA	NA	NA	NA	NA	NA	NA	NA	NA	NA	NA	NA	NA	NA	NA	NA	NA	NA	NA	NA	NA	NA	NA	NA	NA	NA	NA	NA	NA	NA	39
664	P35609	Alpha-actinin-2	ACTN2	18	1	18.9	894	NA	NA	NA	NA	NA	NA	NA	NA	NA	NA	NA	NA	NA	NA	NA	NA	NA	NA	NA	NA	NA	NA	NA	NA	NA	NA	NA	NA	NA	NA	NA	NA	NA	NA	NA	NA	NA	NA	NA	NA	NA	41
665	P35611	Alpha-adducin	ADD1	21	20	35.7	737	0.000172623	0.000107144	0.00017171	NA	NA	1.39e-05	NA	NA	NA	NA	NA	NA	NA	NA	3.86e-05	2.95e-05	NA	NA	NA	NA	NA	NA	NA	0.000154353	0.000113593	0.000141299	0.000130925	0.000851275	NA	0.000152251	8.8e-05	0.000200543	NA	NA	NA	7.04e-05	6.8e-05	0.000112917	NA	NA	NA	24
666	P35612	Beta-adducin	ADD2	23	22	39.3	726	0.00010088	6.21e-05	0.000146348	NA	NA	0.000266512	0.000293749	NA	NA	NA	NA	NA	NA	NA	5.72e-05	NA	7.67e-05	NA	NA	NA	NA	NA	NA	4.42e-05	3.8e-05	0.000119342	NA	NA	NA	0.000537	0.000382834	0.000545602	NA	9.52e-06	NA	NA	NA	NA	NA	NA	NA	27
667	P35613	Basigin	BSG	8	8	25.7	385	0.00017011	0.000142988	0.000248295	NA	NA	NA	NA	NA	NA	NA	NA	NA	NA	NA	0.000120563	7.98e-05	8.64e-05	NA	NA	NA	NA	NA	NA	NA	NA	NA	NA	NA	NA	0.000625057	0.000264823	0.00021042	NA	NA	NA	NA	NA	NA	NA	NA	NA	32
668	P35749	Myosin-11	MYH11	24	1	9.8	1972	NA	NA	NA	NA	NA	NA	NA	NA	NA	NA	NA	NA	NA	NA	NA	NA	NA	NA	NA	NA	NA	NA	NA	NA	NA	NA	NA	NA	NA	NA	NA	NA	NA	NA	NA	NA	NA	NA	NA	NA	NA	41
669	P35813;O75688	Protein phosphatase 1A;Protein phosphatase 1B	PPM1A;PPM1B	2	2	6.3	382	NA	NA	NA	NA	NA	NA	NA	NA	NA	NA	NA	NA	NA	NA	NA	NA	NA	NA	NA	NA	NA	NA	NA	NA	NA	NA	NA	NA	NA	NA	NA	NA	NA	NA	NA	NA	NA	NA	NA	NA	NA	41
670	P35858	Insulin-like growth factor-binding protein complex acid labile subunit	IGFALS	10	10	24	605	7.49e-05	NA	8.6e-05	NA	NA	NA	NA	NA	NA	NA	NA	NA	NA	NA	1.93e-05	NA	5.11e-05	NA	NA	NA	NA	NA	NA	6.61e-05	1.81e-05	5.24e-05	NA	NA	NA	0.000122574	NA	NA	NA	1.09e-05	NA	NA	NA	NA	NA	NA	NA	32
671	P35914	Hydroxymethylglutaryl-CoA lyase, mitochondrial	HMGCL	1	1	4.3	325	NA	NA	NA	NA	NA	NA	NA	NA	NA	NA	NA	NA	NA	NA	NA	NA	NA	NA	NA	NA	NA	NA	NA	NA	NA	NA	NA	NA	NA	NA	NA	NA	NA	NA	NA	NA	NA	NA	NA	NA	NA	41
672	P35998	26S protease regulatory subunit 7	PSMC2	3	3	7.9	433	NA	NA	NA	NA	NA	NA	NA	NA	NA	NA	NA	NA	NA	NA	NA	NA	NA	NA	NA	NA	NA	NA	NA	NA	NA	NA	NA	NA	NA	NA	NA	NA	NA	NA	NA	NA	NA	NA	NA	NA	NA	41
673	P36542	ATP synthase subunit gamma, mitochondrial	ATP5C1	6	6	22.8	298	NA	NA	NA	NA	NA	NA	NA	NA	NA	NA	NA	NA	NA	NA	NA	5.8e-05	NA	NA	NA	NA	NA	NA	NA	NA	NA	NA	NA	NA	NA	NA	NA	NA	NA	6.42e-05	NA	NA	NA	NA	NA	NA	NA	39
674	P36543	V-type proton ATPase subunit E 1	ATP6V1E1	2	2	9.7	226	NA	NA	NA	NA	NA	NA	NA	NA	NA	NA	NA	NA	NA	NA	NA	NA	NA	NA	NA	NA	NA	NA	NA	NA	NA	NA	NA	NA	NA	NA	NA	NA	NA	NA	NA	NA	NA	NA	NA	NA	NA	41
675	P36871	Phosphoglucomutase-1	PGM1	3	3	7.7	562	NA	NA	NA	NA	NA	NA	NA	NA	NA	NA	NA	NA	NA	NA	NA	NA	NA	NA	NA	NA	NA	NA	NA	NA	NA	NA	NA	NA	NA	NA	NA	NA	NA	NA	NA	NA	NA	NA	NA	NA	NA	41
676	P36955	Pigment epithelium-derived factor	SERPINF1	17	17	46.2	418	0.000299665	0.000321262	0.000351722	NA	NA	9.4e-05	8.74e-05	NA	NA	NA	NA	NA	NA	0.000525035	3.03e-05	3.75e-05	3.69e-05	NA	NA	NA	NA	NA	NA	0.000216941	0.000186518	0.000116119	NA	0.000217939	0.000120731	0.00150803	0.00182478	0.00140349	7.49e-05	9.3e-05	6.9e-05	0.000166898	0.000123171	0.000113575	NA	NA	NA	18
677	P36957	Dihydrolipoyllysine-residue succinyltransferase component of 2-oxoglutarate dehydrogenase complex, mitochondrial	DLST	7	7	19	453	NA	NA	NA	NA	NA	NA	NA	NA	NA	NA	NA	NA	NA	NA	NA	NA	NA	NA	NA	NA	NA	NA	NA	NA	NA	NA	NA	NA	NA	NA	NA	NA	NA	NA	NA	NA	NA	NA	NA	NA	NA	41
678	P36969	Phospholipid hydroperoxide glutathione peroxidase, mitochondrial	GPX4	3	3	18.8	197	NA	NA	NA	NA	NA	NA	NA	NA	NA	NA	NA	NA	NA	NA	NA	NA	NA	NA	NA	NA	NA	NA	NA	NA	NA	NA	NA	NA	NA	NA	NA	NA	NA	NA	NA	NA	NA	NA	NA	NA	NA	41
679	P36980	Complement factor H-related protein 2	CFHR2	7	3	33	270	NA	NA	NA	NA	NA	0.000210513	0.000187576	NA	NA	NA	NA	NA	NA	NA	NA	NA	NA	NA	NA	NA	NA	NA	NA	NA	NA	NA	NA	NA	NA	NA	NA	NA	NA	NA	NA	NA	NA	NA	NA	NA	NA	39
680	P37802	Transgelin-2	TAGLN2	14	14	64.8	199	0.000172547	0.000128758	0.000173712	NA	0.000152046	0.000326415	0.000286964	NA	NA	8.77e-05	6.3e-05	NA	NA	NA	8.26e-05	6.48e-05	5.1e-05	NA	NA	NA	NA	NA	NA	8.96e-05	0.000144595	0.000202524	NA	NA	0.000236336	9.3e-05	0.000155952	0.00229518	5.98e-05	7.31e-05	NA	0.000106153	8.12e-05	9.6e-05	NA	0.000177881	0.000211798	16
681	P37837	Transaldolase	TALDO1	2	2	6.2	337	NA	NA	NA	NA	NA	NA	NA	NA	NA	NA	NA	NA	NA	NA	NA	NA	NA	NA	NA	NA	NA	NA	NA	NA	NA	NA	NA	NA	NA	NA	NA	NA	NA	NA	NA	NA	NA	NA	NA	NA	NA	41
682	P37840	Alpha-synuclein	SNCA	7	7	45.7	140	NA	NA	NA	NA	NA	NA	NA	NA	NA	NA	NA	NA	NA	NA	NA	NA	NA	NA	NA	NA	NA	NA	NA	0.000127212	6.47e-05	6.52e-05	NA	NA	NA	NA	NA	NA	NA	NA	NA	NA	NA	NA	NA	NA	NA	38
683	P38117	Electron transfer flavoprotein subunit beta	ETFB	6	6	26.3	255	NA	NA	NA	NA	NA	NA	NA	NA	NA	NA	NA	NA	NA	NA	NA	NA	NA	NA	NA	NA	NA	NA	NA	3.8e-05	NA	4.28e-05	NA	NA	NA	NA	NA	NA	NA	NA	NA	NA	NA	NA	NA	NA	NA	39
684	P38606	V-type proton ATPase catalytic subunit A	ATP6V1A	7	7	16.2	617	NA	NA	NA	NA	NA	NA	NA	NA	NA	NA	NA	NA	NA	NA	NA	NA	NA	NA	NA	NA	NA	NA	NA	NA	NA	NA	NA	NA	NA	NA	NA	NA	NA	NA	NA	NA	NA	NA	NA	NA	NA	41
685	P38646	Stress-70 protein, mitochondrial	HSPA9	20	20	36.4	679	9.01e-05	7.05e-05	0.000147704	0.00016443	0.000206821	4.56e-05	4.43e-05	NA	NA	NA	NA	NA	NA	NA	NA	NA	NA	NA	NA	NA	NA	NA	NA	7.48e-05	5.99e-05	6e-05	NA	NA	NA	NA	NA	NA	5.02e-05	6.76e-05	5.99e-05	NA	0.000173834	NA	NA	NA	NA	27
686	P39060	Collagen alpha-1(XVIII) chain;Endostatin	COL18A1	1	1	1.1	1754	NA	NA	NA	NA	NA	NA	NA	NA	NA	NA	NA	NA	NA	NA	NA	NA	NA	NA	NA	NA	NA	NA	NA	NA	NA	NA	NA	NA	NA	NA	NA	NA	NA	NA	NA	NA	NA	NA	NA	NA	NA	41
687	P39656	Dolichyl-diphosphooligosaccharide--protein glycosyltransferase 48 kDa subunit	DDOST	11	11	37.3	456	0.000314256	0.000239861	0.000288547	NA	NA	0.000176956	0.000174282	NA	NA	NA	NA	NA	NA	NA	1.19e-05	6.27e-05	5.92e-05	NA	NA	NA	NA	NA	NA	NA	NA	NA	NA	NA	NA	9.84e-05	0.00012514	0.000340868	0.000189729	NA	NA	NA	NA	NA	NA	NA	NA	29
688	P40197	Platelet glycoprotein V	GP5	9	9	23.6	560	NA	NA	NA	NA	NA	NA	NA	NA	NA	NA	NA	NA	NA	NA	NA	NA	NA	NA	NA	NA	NA	NA	NA	NA	NA	NA	NA	NA	NA	NA	NA	NA	0.000153707	9.58e-05	9.4e-05	NA	NA	NA	NA	NA	NA	38
689	P40227	T-complex protein 1 subunit zeta	CCT6A	13	13	36.5	531	2.35e-05	9.17e-05	0.000120716	NA	NA	NA	NA	NA	NA	NA	NA	NA	NA	NA	9.05e-06	8.98e-06	7.09e-06	NA	NA	NA	NA	NA	NA	0.000153245	3.71e-05	0.000133127	NA	NA	NA	NA	0.000180112	0.000145394	NA	NA	NA	NA	NA	NA	NA	NA	NA	30
690	P40763	Signal transducer and activator of transcription 3	STAT3	9	9	16.2	770	NA	NA	NA	NA	NA	NA	NA	NA	NA	NA	NA	NA	NA	NA	NA	NA	NA	NA	NA	NA	NA	NA	NA	8.54e-05	5.2e-05	6.61e-05	NA	NA	NA	NA	NA	NA	NA	NA	NA	NA	NA	NA	NA	NA	NA	38
691	P40926	Malate dehydrogenase, mitochondrial	MDH2	13	13	51.5	338	0.000188918	0.000183523	0.000205087	NA	0.000140584	6.09e-05	5.91e-05	NA	NA	0.0002733	NA	NA	NA	NA	6.4e-05	0.000158603	4.97e-05	NA	NA	NA	NA	NA	NA	0.000268931	0.00026885	0.000195655	NA	NA	NA	0.000266765	0.000298357	0.000181528	NA	NA	0.000115684	NA	NA	NA	NA	6.48e-05	NA	23
692	P40939	Trifunctional enzyme subunit alpha, mitochondrial;Long-chain enoyl-CoA hydratase;Long chain 3-hydroxyacyl-CoA dehydrogenase	HADHA	18	18	37	763	0.000257598	0.000146403	0.000241252	NA	NA	NA	NA	NA	NA	NA	NA	NA	NA	NA	NA	NA	1.54e-05	NA	NA	NA	NA	NA	NA	2.49e-05	3.63e-05	8.44e-05	NA	NA	NA	7.29e-05	NA	8.06e-05	8.43e-05	7.75e-05	2.93e-05	NA	NA	NA	NA	NA	NA	29
693	P41222	Prostaglandin-H2 D-isomerase	PTGDS	2	2	17.4	190	NA	NA	NA	NA	NA	NA	NA	NA	NA	NA	NA	NA	NA	NA	NA	NA	NA	NA	NA	NA	NA	NA	NA	NA	NA	NA	NA	NA	NA	NA	NA	NA	NA	NA	NA	NA	NA	NA	NA	NA	NA	41
694	P41240	Tyrosine-protein kinase CSK	CSK	6	6	17.1	450	NA	NA	NA	NA	NA	NA	NA	NA	NA	NA	NA	NA	NA	NA	NA	NA	NA	NA	NA	NA	NA	NA	NA	NA	NA	NA	NA	NA	NA	NA	NA	NA	NA	NA	NA	NA	NA	NA	NA	NA	NA	41
695	P41250	Glycine--tRNA ligase	GARS	3	3	5.8	739	NA	NA	NA	NA	NA	NA	NA	NA	NA	NA	NA	NA	NA	NA	NA	NA	NA	NA	NA	NA	NA	NA	NA	NA	NA	NA	NA	NA	NA	NA	NA	NA	NA	NA	NA	NA	NA	NA	NA	NA	NA	41
696	P42025	Beta-centractin	ACTR1B	6	2	28.5	376	NA	NA	NA	NA	NA	NA	NA	NA	NA	NA	NA	NA	NA	NA	NA	NA	NA	NA	NA	NA	NA	NA	NA	NA	NA	NA	NA	NA	NA	NA	NA	NA	NA	NA	NA	NA	NA	NA	NA	NA	NA	41
697	P42229;P51692	Signal transducer and activator of transcription 5A;Signal transducer and activator of transcription 5B	STAT5A;STAT5B	6	6	8.3	794	NA	NA	NA	NA	NA	NA	NA	NA	NA	NA	NA	NA	NA	NA	NA	NA	3.06e-05	NA	NA	NA	NA	NA	NA	3.03e-05	NA	3.8e-05	NA	NA	NA	NA	NA	NA	NA	NA	NA	NA	NA	NA	NA	NA	NA	38
698	P42566	Epidermal growth factor receptor substrate 15	EPS15	1	1	2.2	896	NA	NA	NA	NA	NA	NA	NA	NA	NA	NA	NA	NA	NA	NA	NA	NA	NA	NA	NA	NA	NA	NA	NA	NA	NA	NA	NA	NA	NA	NA	NA	NA	NA	NA	NA	NA	NA	NA	NA	NA	NA	41
699	P42574	Caspase-3;Caspase-3 subunit p17;Caspase-3 subunit p12	CASP3	1	1	4	277	NA	NA	NA	NA	NA	NA	NA	NA	NA	NA	NA	NA	NA	NA	NA	NA	NA	NA	NA	NA	NA	NA	NA	NA	NA	NA	NA	NA	NA	NA	NA	NA	NA	NA	NA	NA	NA	NA	NA	NA	NA	41
700	P42765	3-ketoacyl-CoA thiolase, mitochondrial	ACAA2	3	3	14.4	397	3.58e-05	2.73e-05	NA	NA	NA	NA	NA	NA	NA	NA	NA	NA	NA	NA	NA	NA	NA	NA	NA	NA	NA	NA	NA	NA	NA	NA	NA	NA	NA	NA	NA	NA	NA	NA	NA	NA	NA	NA	NA	NA	NA	39
701	P42892	Endothelin-converting enzyme 1	ECE1	7	7	10.9	770	NA	NA	NA	NA	NA	5.64e-05	6.61e-05	NA	NA	NA	NA	NA	NA	NA	NA	NA	NA	NA	NA	NA	NA	NA	NA	NA	NA	NA	NA	NA	NA	NA	NA	NA	NA	NA	NA	NA	NA	NA	NA	NA	NA	39
702	P43243	Matrin-3	MATR3	1	1	4	847	2.08e-05	1.38e-05	NA	NA	NA	NA	NA	NA	NA	NA	NA	NA	NA	NA	NA	NA	NA	NA	NA	NA	NA	NA	NA	NA	NA	NA	NA	NA	NA	NA	NA	NA	NA	NA	NA	NA	NA	NA	NA	NA	NA	39
703	P43250;P34947	G protein-coupled receptor kinase 6;G protein-coupled receptor kinase 5	GRK6;GRK5	2	2	5.4	576	NA	NA	NA	NA	NA	NA	NA	NA	NA	NA	NA	NA	NA	NA	NA	NA	NA	NA	NA	NA	NA	NA	NA	NA	NA	NA	NA	NA	NA	NA	NA	NA	NA	NA	NA	NA	NA	NA	NA	NA	NA	41
704	P43304	Glycerol-3-phosphate dehydrogenase, mitochondrial	GPD2	30	30	52.5	727	0.000201311	0.0001	0.000222128	NA	NA	NA	NA	NA	NA	NA	NA	NA	NA	NA	3.35e-05	3.95e-05	1.99e-05	NA	NA	NA	NA	NA	NA	0.000130577	0.000120817	9.52e-05	0.000249085	NA	0.000175763	0.00020572	0.00023258	0.000204145	4.46e-05	0.000131517	6.13e-05	NA	NA	NA	NA	NA	NA	24
705	P43307	Translocon-associated protein subunit alpha	SSR1	2	2	6.6	286	NA	NA	NA	NA	NA	9.18e-05	6.83e-05	NA	NA	NA	NA	NA	NA	NA	NA	NA	NA	NA	NA	NA	NA	NA	NA	NA	NA	NA	NA	NA	NA	NA	NA	NA	NA	NA	NA	NA	NA	NA	NA	NA	NA	39
706	P43652	Afamin	AFM	21	21	37.1	599	0.000193221	NA	0.000289661	0.000143267	4.38e-05	0.000251183	0.000202185	0.000575669	NA	NA	NA	NA	NA	NA	1.8e-05	9.1e-05	0.000484276	NA	NA	NA	NA	NA	NA	NA	NA	NA	NA	NA	NA	0.00041043	0.000629487	0.000493417	NA	0.000313584	NA	0.000111309	0.000125127	0.000114927	NA	8.94e-05	7.88e-05	22
707	P45880	Voltage-dependent anion-selective channel protein 2	VDAC2	12	12	49.7	294	NA	NA	NA	NA	NA	0.000109733	9.76e-05	NA	NA	NA	NA	NA	NA	NA	9.95e-05	5.54e-05	0.000123798	NA	NA	NA	NA	NA	NA	NA	NA	NA	NA	NA	NA	NA	NA	NA	0.000169026	0.000199463	0.00029618	NA	NA	NA	NA	NA	NA	33
708	P45954	Short/branched chain specific acyl-CoA dehydrogenase, mitochondrial	ACADSB	1	1	3	432	NA	NA	NA	NA	NA	NA	NA	NA	NA	NA	NA	NA	NA	NA	NA	NA	NA	NA	NA	NA	NA	NA	NA	NA	NA	NA	NA	NA	NA	NA	NA	NA	NA	NA	NA	NA	NA	NA	NA	NA	NA	41
709	P46109	Crk-like protein	CRKL	4	4	22.4	303	NA	NA	NA	NA	NA	NA	NA	NA	NA	NA	NA	NA	NA	NA	NA	NA	NA	NA	NA	NA	NA	NA	NA	NA	NA	NA	NA	NA	NA	NA	NA	NA	NA	NA	NA	NA	NA	NA	NA	NA	NA	41
710	P46821	Microtubule-associated protein 1B;MAP1B heavy chain;MAP1 light chain LC1	MAP1B	1	1	0.6	2468	NA	NA	NA	NA	NA	NA	NA	NA	NA	NA	NA	NA	NA	NA	NA	NA	NA	NA	NA	NA	NA	NA	NA	NA	NA	NA	NA	NA	NA	NA	NA	NA	NA	NA	NA	NA	NA	NA	NA	NA	NA	41
711	P46939	Utrophin	UTRN	3	3	1.4	3433	NA	NA	NA	NA	NA	NA	NA	NA	NA	NA	NA	NA	NA	NA	NA	NA	NA	NA	NA	NA	NA	NA	NA	NA	NA	NA	NA	NA	NA	NA	NA	NA	NA	NA	NA	NA	NA	NA	NA	NA	NA	41
712	P46940	Ras GTPase-activating-like protein IQGAP1	IQGAP1	6	5	5.4	1657	NA	NA	NA	NA	NA	NA	NA	NA	NA	NA	NA	NA	NA	NA	NA	NA	NA	NA	NA	NA	NA	NA	NA	NA	NA	NA	NA	NA	NA	NA	NA	NA	NA	NA	NA	NA	NA	NA	NA	NA	NA	41
713	P46976	Glycogenin-1	GYG1	1	1	4.6	350	NA	NA	NA	NA	NA	NA	NA	NA	NA	NA	NA	NA	NA	NA	NA	NA	NA	NA	NA	NA	NA	NA	NA	NA	NA	NA	NA	NA	NA	NA	NA	NA	NA	NA	NA	NA	NA	NA	NA	NA	NA	41
714	P46977	Dolichyl-diphosphooligosaccharide--protein glycosyltransferase subunit STT3A	STT3A	3	3	4.1	705	NA	NA	NA	NA	NA	0.000235239	0.000165631	NA	NA	NA	NA	NA	NA	NA	NA	NA	NA	NA	NA	NA	NA	NA	NA	NA	NA	NA	NA	NA	NA	NA	NA	NA	NA	NA	NA	NA	NA	NA	NA	NA	NA	39
715	P47755	F-actin-capping protein subunit alpha-2	CAPZA2	12	9	64.7	286	0.000173061	0.000262183	0.000278917	NA	NA	NA	NA	NA	NA	0.000162923	0.000101407	NA	NA	NA	3.59e-05	9.33e-05	6.99e-05	NA	NA	NA	NA	NA	NA	0.000158064	0.000128525	0.000148595	NA	NA	NA	0.000796857	0.000745826	0.000678454	0.000119127	0.000230155	0.000219517	0.00016094	0.000213306	0.000175542	NA	NA	NA	21
716	P47756	F-actin-capping protein subunit beta	CAPZB	17	17	57	272	0.000934309	NA	0.000460076	NA	NA	0.0003252	0.000210058	0.000463176	0.000648448	8.58e-05	NA	NA	NA	NA	8.11e-05	8.41e-05	0.000107449	NA	NA	NA	NA	NA	NA	0.000215655	8.38e-05	8.36e-05	0.000854174	0.000479929	0.000572267	0.00066659	0.000238579	0.000497086	0.000156035	0.00012989	0.000208111	0.000657692	0.000302573	0.000617454	NA	NA	NA	16
717	P47893;P47888	Olfactory receptor 3A2;Olfactory receptor 3A3	OR3A2;OR3A3	1	1	4.7	321	NA	NA	NA	NA	NA	NA	NA	NA	NA	NA	NA	NA	NA	NA	NA	NA	NA	NA	NA	NA	NA	NA	NA	NA	NA	NA	NA	NA	NA	NA	NA	NA	NA	NA	NA	NA	NA	NA	NA	NA	NA	41
718	P47897	Glutamine--tRNA ligase	QARS	1	1	2.3	775	NA	NA	NA	NA	NA	NA	NA	NA	NA	NA	NA	NA	NA	NA	NA	NA	NA	NA	NA	NA	NA	NA	NA	NA	NA	NA	NA	NA	NA	NA	NA	NA	NA	NA	NA	NA	NA	NA	NA	NA	NA	41
719	P47929	Galectin-7	LGALS7	3	3	27.2	136	NA	NA	NA	NA	NA	NA	NA	NA	NA	NA	NA	NA	NA	NA	NA	NA	NA	NA	NA	NA	NA	NA	NA	NA	NA	NA	NA	NA	NA	NA	NA	NA	NA	NA	NA	NA	NA	0.000212131	NA	0.000167244	0.000151187	38
720	P47985;P0C7P4	Cytochrome b-c1 complex subunit Rieske, mitochondrial;Cytochrome b-c1 complex subunit 11;Putative cytochrome b-c1 complex subunit Rieske-like protein 1	UQCRFS1;UQCRFS1P1	8	8	36.5	274	3.62e-05	2.11e-05	1.15e-05	NA	NA	NA	NA	NA	NA	NA	NA	NA	NA	NA	NA	NA	NA	NA	NA	NA	NA	NA	NA	NA	NA	NA	NA	NA	NA	NA	NA	NA	NA	NA	NA	NA	NA	NA	NA	NA	NA	38
721	P48047	ATP synthase subunit O, mitochondrial	ATP5O	8	8	48.4	213	0.000160495	0.000225665	0.000167974	NA	NA	0.000124619	0.000116045	NA	NA	NA	NA	NA	NA	NA	8.94e-05	7.86e-05	NA	NA	NA	NA	NA	NA	NA	8.05e-05	6.13e-05	6.49e-05	NA	NA	NA	0.00012898	0.000103287	0.000102082	7.89e-05	5.54e-05	5.34e-05	NA	NA	NA	NA	NA	NA	25
722	P48059	LIM and senescent cell antigen-like-containing domain protein 1	LIMS1	17	17	54.5	325	NA	NA	NA	0.000689668	0.00238115	0.000437829	0.000391141	0.00408559	0.0041746	NA	NA	NA	NA	NA	0.000764152	NA	NA	NA	NA	NA	NA	NA	NA	0.000101996	0.000100094	0.000375645	0.00323713	0.0021862	0.00215256	NA	NA	NA	NA	NA	NA	0.00291502	0.00311564	0.00243852	NA	NA	NA	25
723	P48061	Stromal cell-derived factor 1;SDF-1-beta(3-72);SDF-1-alpha(3-67)	CXCL12	3	3	25.8	93	NA	NA	NA	NA	NA	NA	NA	NA	NA	NA	NA	NA	NA	NA	NA	NA	NA	NA	NA	NA	NA	NA	NA	NA	NA	NA	NA	NA	NA	NA	NA	NA	NA	NA	NA	NA	NA	NA	NA	NA	NA	41
724	P48426	Phosphatidylinositol 5-phosphate 4-kinase type-2 alpha	PIP4K2A	9	7	28.1	406	NA	8.65e-05	0.000104952	NA	NA	NA	NA	NA	NA	NA	NA	NA	NA	NA	NA	NA	NA	NA	NA	NA	NA	NA	NA	4.92e-05	5.63e-05	3.28e-05	NA	NA	NA	NA	0.000138017	0.000173287	9.5e-05	6.4e-05	7.97e-05	NA	NA	NA	NA	NA	NA	31
725	P48444	Coatomer subunit delta	ARCN1	4	4	8.4	511	NA	NA	NA	NA	NA	NA	NA	NA	NA	NA	NA	NA	NA	NA	NA	NA	NA	NA	NA	NA	NA	NA	NA	NA	NA	NA	NA	NA	NA	NA	NA	NA	NA	NA	NA	NA	NA	NA	NA	NA	NA	41
726	P48509	CD151 antigen	CD151	3	3	10.7	253	NA	NA	NA	NA	NA	0.000621736	0.000936875	NA	NA	NA	NA	NA	NA	NA	NA	NA	NA	NA	NA	NA	NA	NA	NA	NA	NA	NA	NA	NA	NA	NA	NA	NA	NA	NA	NA	NA	NA	NA	NA	NA	NA	39
727	P48594	Serpin B4	SERPINB4	5	2	13.8	390	NA	NA	NA	NA	NA	NA	NA	NA	NA	NA	NA	NA	NA	NA	NA	NA	NA	NA	NA	NA	NA	NA	NA	NA	NA	NA	NA	NA	NA	NA	NA	NA	NA	NA	NA	NA	NA	NA	NA	0.000337139	0.0003272	39
728	P48637	Glutathione synthetase	GSS	1	1	4.2	474	NA	NA	NA	NA	NA	NA	NA	NA	NA	NA	NA	NA	NA	NA	NA	NA	NA	NA	NA	NA	NA	NA	NA	NA	NA	NA	NA	NA	NA	NA	NA	NA	NA	NA	NA	NA	NA	NA	NA	NA	NA	41
729	P48643	T-complex protein 1 subunit epsilon	CCT5	12	12	31.8	541	0.000133806	0.000109119	0.00012873	NA	NA	NA	NA	NA	NA	NA	NA	NA	NA	NA	NA	NA	NA	NA	NA	NA	NA	NA	NA	9.91e-06	7.03e-06	7.9e-05	NA	NA	NA	NA	NA	0.000158563	NA	NA	NA	NA	NA	NA	NA	NA	NA	34
730	P48735	Isocitrate dehydrogenase [NADP], mitochondrial	IDH2	26	25	50.9	452	0.000590541	0.000563811	0.000745478	0.000363269	NA	4.42e-05	1.92e-05	NA	NA	NA	NA	NA	NA	NA	0.000310455	0.000303007	0.000273016	NA	NA	NA	NA	NA	NA	0.000343843	0.000271392	0.000307902	0.000412777	0.000386959	0.000479384	0.000573788	0.000333952	0.000310002	0.000283736	0.000199162	0.000302269	0.000204279	0.000146439	0.000171251	NA	NA	NA	17
731	P48740	Mannan-binding lectin serine protease 1;Mannan-binding lectin serine protease 1 heavy chain;Mannan-binding lectin serine protease 1 light chain	MASP1	10	9	21.6	699	NA	NA	NA	NA	NA	0.000146578	0.00014686	NA	NA	NA	NA	NA	NA	NA	5.7e-05	4e-05	NA	NA	NA	NA	NA	NA	NA	NA	NA	NA	NA	NA	NA	NA	NA	NA	NA	NA	NA	NA	NA	NA	NA	NA	NA	37
732	P48788	Troponin I, fast skeletal muscle	TNNI2	4	4	22	182	NA	NA	NA	NA	NA	NA	NA	NA	NA	NA	NA	NA	NA	NA	NA	NA	NA	NA	NA	NA	NA	NA	NA	5.52e-05	4.41e-05	4.54e-05	NA	NA	NA	NA	NA	NA	NA	NA	NA	NA	NA	NA	NA	NA	NA	38
733	P49257	Protein ERGIC-53	LMAN1	7	7	22	510	NA	NA	NA	NA	NA	0.000280009	0.000241677	NA	NA	NA	NA	NA	NA	NA	NA	NA	NA	NA	NA	NA	NA	NA	NA	NA	NA	NA	NA	NA	NA	NA	NA	NA	NA	NA	NA	NA	NA	NA	NA	NA	NA	39
734	P49321	Nuclear autoantigenic sperm protein	NASP	1	1	2.3	788	NA	NA	NA	NA	NA	NA	NA	NA	NA	NA	NA	NA	NA	NA	NA	NA	NA	NA	NA	NA	NA	NA	NA	NA	NA	NA	NA	NA	NA	NA	NA	NA	NA	NA	NA	NA	NA	NA	NA	NA	NA	41
735	P49327	Fatty acid synthase;[Acyl-carrier-protein] S-acetyltransferase;[Acyl-carrier-protein] S-malonyltransferase;3-oxoacyl-[acyl-carrier-protein] synthase;3-oxoacyl-[acyl-carrier-protein] reductase;3-hydroxyacyl-[acyl-carrier-protein] dehydratase;Enoyl-[acyl-carrier-protein] reductase;Oleoyl-[acyl-carrier-protein] hydrolase	FASN	21	21	12.9	2511	0.000143741	0.000180025	0.000328081	NA	NA	NA	NA	NA	NA	NA	NA	NA	NA	NA	NA	1.18e-05	1.31e-05	NA	NA	NA	NA	NA	NA	2.35e-05	NA	NA	NA	NA	NA	0.000664834	0.00049562	0.000469419	NA	NA	NA	NA	NA	NA	NA	NA	NA	32
736	P49368	T-complex protein 1 subunit gamma	CCT3	17	17	46.8	545	2.73e-05	5.41e-05	5.55e-05	NA	NA	NA	NA	NA	NA	NA	NA	NA	NA	NA	NA	NA	NA	NA	NA	NA	NA	NA	NA	3.39e-05	6.11e-05	0.000110681	NA	NA	NA	NA	5.86e-05	NA	NA	1.09e-05	NA	2.45e-05	5.88e-05	4.04e-05	NA	NA	NA	30
737	P49407	Beta-arrestin-1	ARRB1	3	3	10.3	418	NA	NA	NA	NA	NA	NA	NA	NA	NA	NA	NA	NA	NA	NA	NA	NA	NA	NA	NA	NA	NA	NA	NA	NA	NA	NA	NA	NA	NA	NA	NA	NA	NA	NA	NA	NA	NA	NA	NA	NA	NA	41
738	P49411	Elongation factor Tu, mitochondrial	TUFM	13	13	35.4	452	0.000183358	0.000115416	0.000375017	NA	NA	NA	NA	NA	NA	NA	NA	NA	NA	NA	7.83e-05	7.58e-05	9.44e-05	NA	NA	NA	NA	NA	NA	NA	4.36e-05	2.64e-05	NA	NA	NA	NA	NA	NA	NA	NA	NA	NA	NA	0.000160038	NA	NA	NA	32
739	P49588	Alanine--tRNA ligase, cytoplasmic	AARS	4	4	8.8	968	NA	NA	NA	NA	NA	NA	NA	NA	NA	NA	NA	NA	NA	NA	NA	NA	NA	NA	NA	NA	NA	NA	NA	NA	NA	NA	NA	NA	NA	NA	NA	NA	NA	NA	NA	NA	NA	NA	NA	NA	NA	41
740	P49720	Proteasome subunit beta type-3	PSMB3	3	3	23.9	205	NA	NA	NA	NA	NA	NA	NA	NA	NA	NA	NA	NA	NA	NA	NA	NA	NA	NA	NA	NA	NA	NA	NA	NA	NA	NA	NA	NA	NA	6.55e-05	7.72e-05	NA	NA	NA	NA	NA	NA	NA	NA	NA	NA	39
741	P49721	Proteasome subunit beta type-2	PSMB2	2	2	12.4	201	NA	NA	NA	NA	NA	NA	NA	NA	NA	NA	NA	NA	NA	NA	NA	NA	NA	NA	NA	NA	NA	NA	NA	NA	NA	NA	NA	NA	NA	NA	NA	NA	NA	NA	NA	NA	NA	NA	NA	NA	NA	41
742	P49736	DNA replication licensing factor MCM2	MCM2	1	1	3.1	904	NA	NA	NA	NA	NA	NA	NA	NA	NA	NA	NA	NA	NA	NA	NA	NA	NA	NA	NA	NA	NA	NA	NA	NA	NA	NA	NA	NA	NA	NA	NA	NA	NA	NA	NA	NA	NA	NA	NA	NA	NA	41
743	P49748	Very long-chain specific acyl-CoA dehydrogenase, mitochondrial	ACADVL	16	16	31.6	655	3.79e-05	7.61e-05	0.00013404	NA	NA	NA	NA	NA	NA	NA	NA	NA	NA	NA	NA	NA	NA	NA	NA	NA	NA	NA	NA	NA	NA	NA	NA	NA	NA	0.000153289	0.000158084	0.000105181	NA	NA	NA	NA	NA	NA	NA	NA	NA	35
744	P49755	Transmembrane emp24 domain-containing protein 10	TMED10	8	8	38.8	219	4.46e-05	4.23e-05	4.02e-05	NA	NA	NA	NA	NA	NA	NA	NA	NA	NA	NA	NA	NA	NA	NA	NA	NA	NA	NA	NA	NA	NA	NA	NA	NA	NA	NA	NA	NA	NA	NA	NA	NA	NA	NA	NA	NA	NA	38
745	P49773	Histidine triad nucleotide-binding protein 1	HINT1	3	3	50.8	126	NA	NA	NA	NA	NA	NA	NA	NA	NA	NA	NA	NA	NA	NA	NA	NA	NA	NA	NA	NA	NA	NA	NA	NA	NA	NA	NA	NA	NA	NA	NA	NA	NA	NA	NA	NA	NA	NA	NA	NA	NA	41
746	P49795	Regulator of G-protein signaling 19	RGS19	4	4	34.1	217	NA	NA	NA	NA	NA	NA	NA	NA	NA	NA	NA	NA	NA	NA	NA	NA	NA	NA	NA	NA	NA	NA	NA	NA	NA	NA	NA	NA	NA	NA	NA	NA	NA	NA	NA	NA	NA	NA	NA	NA	NA	41
747	P49908	Selenoprotein P	SEPP1	6	6	12.6	381	0.000636041	0.000578511	0.000793083	0.000615348	0.000538897	0.000186208	0.000168796	0.000768549	0.00228678	NA	NA	NA	NA	NA	NA	0.000198813	0.000175222	NA	NA	NA	NA	NA	0.00160298	NA	NA	NA	NA	0.000909426	0.000775182	0.000711173	0.000820636	0.00081261	NA	NA	NA	0.00128535	NA	NA	0.000171545	0.000233687	0.000270182	20
748	P49913	Cathelicidin antimicrobial peptide;Antibacterial protein FALL-39;Antibacterial protein LL-37	CAMP	12	12	41.8	170	0.000766737	NA	4.44e-05	0.00525031	0.00184573	0.00418466	0.00378902	0.00157525	0.00467548	NA	NA	NA	NA	NA	0.000262626	0.000259332	0.000249406	0.00450964	0.00679712	0.0015945	NA	NA	NA	0.000385292	0.000340844	0.000371183	NA	NA	NA	NA	NA	NA	0.000564155	0.000378885	0.000610923	0.000549185	NA	0.00264809	0.000967224	0.00120323	0.00133522	16
749	P50148	Guanine nucleotide-binding protein G(q) subunit alpha	GNAQ	20	17	58.5	359	0.000139895	8.5e-05	0.000267827	NA	7.98e-05	0.000112911	0.000185304	NA	NA	NA	NA	NA	NA	NA	5.08e-05	3.08e-05	0.000170358	NA	NA	NA	NA	NA	NA	0.000305298	0.000242175	0.000223505	0.000304049	0.00012853	0.000300976	0.000354847	0.000306867	0.000313115	0.000155342	0.000155229	0.000251243	0.000125643	0.000426264	0.000453291	NA	NA	NA	17
750	P50213	Isocitrate dehydrogenase [NAD] subunit alpha, mitochondrial	IDH3A	3	3	12.6	366	NA	NA	NA	NA	NA	NA	NA	NA	NA	NA	NA	NA	NA	NA	NA	NA	NA	NA	NA	NA	NA	NA	NA	NA	NA	NA	NA	NA	NA	NA	NA	NA	NA	NA	NA	NA	NA	NA	NA	NA	NA	41
751	P50395	Rab GDP dissociation inhibitor beta	GDI2	8	3	18.2	445	NA	NA	NA	NA	NA	NA	NA	NA	NA	NA	NA	NA	NA	NA	NA	NA	NA	NA	NA	NA	NA	NA	NA	NA	NA	NA	NA	NA	NA	NA	NA	NA	NA	NA	NA	NA	NA	NA	NA	NA	NA	41
752	P50402	Emerin	EMD	7	7	35	254	NA	NA	NA	NA	NA	NA	NA	NA	NA	NA	NA	NA	NA	NA	NA	NA	NA	NA	NA	NA	NA	NA	NA	5.3e-05	4.99e-05	5.83e-05	NA	NA	NA	NA	NA	NA	NA	NA	NA	NA	NA	NA	NA	NA	NA	38
753	P50416	Carnitine O-palmitoyltransferase 1, liver isoform	CPT1A	13	13	21	773	NA	NA	NA	NA	NA	NA	NA	NA	NA	NA	NA	NA	NA	NA	4.37e-05	3.55e-05	1.39e-05	NA	NA	NA	NA	NA	NA	NA	NA	NA	NA	NA	NA	0.00150738	0.000185106	NA	NA	NA	4.63e-05	NA	NA	0.000159036	NA	NA	NA	34
754	Q8IZP2;P50502;Q8NFI4	Putative protein FAM10A4;Hsc70-interacting protein;Putative protein FAM10A5	ST13P4;ST13;ST13P5	3	3	15.4	240	NA	NA	NA	NA	NA	1.21e-05	1.37e-05	NA	NA	NA	NA	NA	NA	NA	NA	NA	NA	NA	NA	NA	NA	NA	NA	NA	NA	NA	NA	NA	NA	NA	NA	NA	NA	NA	NA	NA	NA	NA	NA	NA	NA	39
755	P50552	Vasodilator-stimulated phosphoprotein	VASP	18	18	49.2	380	0.00014601	0.000131194	0.00113238	0.000292327	3.93e-05	NA	NA	NA	NA	NA	NA	NA	NA	NA	3.88e-05	1.44e-05	2.27e-05	NA	NA	NA	NA	NA	NA	0.000165746	0.000116606	0.000113667	NA	NA	NA	NA	0.00071127	NA	5.8e-05	8.09e-05	5.65e-05	NA	NA	NA	NA	NA	NA	26
756	P50570	Dynamin-2	DNM2	5	5	7.9	870	NA	NA	NA	NA	NA	NA	NA	NA	NA	NA	NA	NA	NA	NA	NA	NA	NA	NA	NA	NA	NA	NA	NA	NA	NA	NA	NA	NA	NA	NA	NA	NA	NA	NA	NA	NA	NA	NA	NA	NA	NA	41
757	P50851	Lipopolysaccharide-responsive and beige-like anchor protein	LRBA	28	28	12.3	2863	0.000187294	7.99e-05	0.000191056	NA	NA	0.000112595	3.21e-05	NA	NA	NA	NA	NA	NA	NA	NA	1.77e-05	1.21e-05	NA	NA	NA	NA	NA	NA	8.61e-05	4.2e-05	9.02e-05	NA	NA	NA	0.000701683	0.00157199	0.000456854	NA	NA	NA	0.000108723	9.16e-05	NA	NA	NA	NA	26
758	P50895	Basal cell adhesion molecule	BCAM	7	7	15.1	628	NA	NA	NA	NA	NA	NA	NA	NA	NA	NA	NA	NA	NA	NA	NA	NA	NA	NA	NA	NA	NA	NA	NA	NA	NA	NA	NA	NA	NA	NA	NA	NA	NA	NA	NA	NA	NA	NA	NA	NA	NA	41
759	P50990	T-complex protein 1 subunit theta	CCT8	11	11	23.2	548	NA	5.06e-05	6.1e-05	NA	NA	NA	NA	NA	NA	NA	NA	NA	NA	NA	1.02e-05	NA	NA	NA	NA	NA	NA	NA	NA	5.9e-05	1.82e-05	0.000110887	NA	NA	NA	NA	NA	5.86e-05	NA	NA	NA	4.01e-05	7.91e-05	NA	NA	NA	NA	32
760	P50991	T-complex protein 1 subunit delta	CCT4	6	6	12.8	539	NA	NA	NA	NA	NA	NA	NA	NA	NA	NA	NA	NA	NA	NA	3.12e-05	NA	NA	NA	NA	NA	NA	NA	NA	NA	NA	NA	NA	NA	NA	NA	NA	NA	1.9e-05	NA	2.04e-05	NA	NA	NA	NA	NA	NA	38
761	P50995	Annexin A11	ANXA11	2	2	4.6	505	NA	NA	NA	NA	NA	NA	NA	NA	NA	NA	NA	NA	NA	NA	NA	NA	NA	NA	NA	NA	NA	NA	NA	NA	NA	NA	NA	NA	NA	NA	NA	NA	NA	NA	NA	NA	NA	NA	NA	NA	NA	41
762	P51148	Ras-related protein Rab-5C	RAB5C	9	6	58.8	216	0.000286113	0.000243451	0.00052689	NA	NA	0.000920654	0.000184005	NA	NA	NA	NA	NA	NA	NA	5.52e-05	8.22e-05	7.65e-05	NA	NA	NA	NA	NA	NA	7.86e-05	6.53e-05	6.35e-05	NA	NA	NA	0.000323297	0.000142432	0.000133012	3.39e-05	3.64e-05	NA	NA	NA	0.00115487	NA	NA	NA	24
763	P51149	Ras-related protein Rab-7a	RAB7A	9	9	48.3	207	9.82e-05	NA	0.000160996	NA	NA	NA	NA	NA	NA	NA	NA	NA	NA	NA	NA	NA	7.03e-06	NA	NA	NA	NA	NA	NA	4.44e-05	9.01e-05	5.88e-05	NA	NA	NA	8.87e-05	0.000105703	0.000110834	NA	NA	NA	NA	NA	NA	NA	NA	NA	32
764	P51452	Dual specificity protein phosphatase 3	DUSP3	3	3	21.1	185	NA	NA	NA	NA	NA	NA	NA	NA	NA	NA	NA	NA	NA	NA	NA	NA	NA	NA	NA	NA	NA	NA	NA	NA	NA	NA	NA	NA	NA	NA	NA	NA	NA	NA	NA	NA	NA	NA	NA	NA	NA	41
765	P51571	Translocon-associated protein subunit delta	SSR4	3	3	24.9	173	NA	NA	NA	NA	NA	NA	NA	NA	NA	NA	NA	NA	NA	NA	NA	NA	NA	NA	NA	NA	NA	NA	NA	NA	NA	NA	NA	NA	NA	7.75e-05	NA	NA	NA	5.46e-05	NA	NA	NA	NA	NA	NA	NA	39
766	P51572	B-cell receptor-associated protein 31	BCAP31	12	12	37.4	246	NA	NA	NA	NA	NA	0.000577323	0.000343922	NA	NA	NA	NA	NA	NA	NA	0.00014787	7.69e-05	NA	NA	NA	NA	NA	NA	NA	0.000266821	0.000121269	0.000128413	NA	NA	NA	NA	NA	NA	NA	NA	NA	NA	NA	NA	NA	NA	NA	34
767	P51575	P2X purinoceptor 1	P2RX1	4	4	10.3	399	NA	NA	NA	NA	NA	NA	NA	NA	NA	NA	NA	NA	NA	NA	NA	NA	NA	NA	NA	NA	NA	NA	NA	NA	NA	NA	NA	NA	NA	NA	NA	NA	NA	NA	NA	NA	NA	NA	NA	NA	NA	41
768	P51659	Peroxisomal multifunctional enzyme type 2;(3R)-hydroxyacyl-CoA dehydrogenase;Enoyl-CoA hydratase 2	HSD17B4	16	16	30.7	736	8.72e-05	NA	0.000267381	NA	NA	NA	NA	NA	NA	NA	NA	NA	NA	NA	0.000115429	2.3e-05	0.000151031	NA	NA	NA	NA	NA	NA	2.26e-05	1.39e-05	2.03e-05	NA	NA	NA	0.000242591	0.00140105	0.000226699	9.8e-05	NA	NA	NA	NA	NA	NA	NA	NA	29
769	P51665	26S proteasome non-ATPase regulatory subunit 7	PSMD7	2	2	6.8	324	NA	NA	NA	NA	NA	NA	NA	NA	NA	NA	NA	NA	NA	NA	NA	NA	NA	NA	NA	NA	NA	NA	NA	NA	NA	NA	NA	NA	NA	NA	NA	NA	NA	NA	NA	NA	NA	NA	NA	NA	NA	41
770	P51809	Vesicle-associated membrane protein 7	VAMP7	5	5	34.5	220	NA	NA	NA	NA	NA	NA	NA	NA	NA	NA	NA	NA	NA	NA	NA	NA	NA	NA	NA	NA	NA	NA	NA	NA	NA	NA	NA	NA	NA	NA	NA	NA	NA	NA	NA	NA	NA	NA	NA	NA	NA	41
771	P51811	Membrane transport protein XK	XK	1	1	2	444	NA	NA	NA	NA	NA	NA	NA	NA	NA	NA	NA	NA	NA	NA	NA	NA	NA	NA	NA	NA	NA	NA	NA	NA	NA	NA	NA	NA	NA	NA	NA	NA	NA	NA	NA	NA	NA	NA	NA	NA	NA	41
772	P51884	Lumican	LUM	10	10	33.4	338	0.000134504	0.000255231	0.000231523	NA	NA	0.000104918	9.06e-05	NA	NA	0.000678409	NA	NA	NA	NA	NA	NA	NA	NA	NA	NA	NA	NA	NA	2.95e-05	1.6e-05	2.61e-05	NA	NA	NA	0.000461822	0.00143109	0.00108667	NA	NA	NA	NA	NA	NA	NA	NA	NA	29
773	P52209	6-phosphogluconate dehydrogenase, decarboxylating	PGD	2	2	7.7	483	NA	NA	NA	NA	NA	NA	NA	NA	NA	NA	NA	NA	NA	NA	NA	NA	NA	NA	NA	NA	NA	NA	NA	NA	NA	NA	NA	NA	NA	NA	NA	NA	NA	NA	NA	NA	NA	NA	NA	NA	NA	41
774	P52272	Heterogeneous nuclear ribonucleoprotein M	HNRNPM	1	1	2.2	730	NA	NA	NA	NA	NA	NA	NA	NA	NA	NA	NA	NA	NA	NA	NA	NA	NA	NA	NA	NA	NA	NA	NA	NA	NA	NA	NA	NA	NA	NA	NA	NA	NA	NA	NA	NA	NA	NA	NA	NA	NA	41
775	P52292	Importin subunit alpha-1	KPNA2	1	1	6.2	529	7.46e-05	7.14e-05	NA	NA	NA	NA	NA	NA	NA	NA	NA	NA	NA	NA	NA	NA	NA	NA	NA	NA	NA	NA	NA	NA	NA	NA	NA	NA	NA	NA	NA	NA	NA	NA	NA	NA	NA	NA	NA	NA	NA	39
776	P52566	Rho GDP-dissociation inhibitor 2	ARHGDIB	5	5	33.3	201	NA	NA	NA	NA	NA	0.000133233	0.000128864	NA	NA	NA	NA	NA	NA	NA	NA	NA	NA	NA	NA	NA	NA	NA	NA	NA	NA	NA	NA	NA	NA	NA	NA	NA	NA	NA	NA	NA	NA	NA	NA	NA	NA	39
777	P52597	Heterogeneous nuclear ribonucleoprotein F;Heterogeneous nuclear ribonucleoprotein F, N-terminally processed	HNRNPF	1	1	5.1	415	0.000132475	0.000181636	NA	NA	NA	NA	NA	NA	NA	NA	NA	NA	NA	NA	NA	NA	NA	NA	NA	NA	NA	NA	NA	NA	NA	NA	NA	NA	NA	NA	NA	NA	NA	NA	NA	NA	NA	NA	NA	NA	NA	39
778	P52907	F-actin-capping protein subunit alpha-1	CAPZA1	15	12	73.8	286	0.000365889	0.000249627	0.000295701	NA	0.000170709	0.000241769	0.000245573	NA	0.000259927	0.000241262	0.000246356	NA	NA	NA	0.000104096	0.000329558	0.000183632	NA	NA	NA	0.000416795	NA	NA	0.000262102	0.000237776	0.000203694	0.000512773	0.000327274	0.000503805	0.000311003	0.000352132	0.000505582	0.000252006	0.0001401	0.000151611	0.000254986	0.000247491	0.000182839	NA	NA	NA	13
779	P52943	Cysteine-rich protein 2	CRIP2	1	1	15.4	208	NA	NA	NA	NA	NA	NA	NA	NA	NA	NA	NA	NA	NA	NA	NA	NA	NA	NA	NA	NA	NA	NA	NA	NA	NA	NA	NA	NA	NA	NA	NA	NA	NA	NA	NA	NA	NA	NA	NA	NA	NA	41
780	P53007	Tricarboxylate transport protein, mitochondrial	SLC25A1	2	2	7.4	311	NA	NA	NA	NA	NA	NA	NA	NA	NA	NA	NA	NA	NA	NA	NA	NA	NA	NA	NA	NA	NA	NA	NA	NA	NA	NA	NA	NA	NA	NA	NA	NA	NA	NA	NA	NA	NA	NA	NA	NA	NA	41
781	P53396	ATP-citrate synthase	ACLY	20	20	26	1101	7.33e-05	6.48e-05	0.000106764	NA	NA	NA	NA	NA	NA	NA	NA	NA	NA	NA	NA	NA	NA	NA	NA	NA	NA	NA	NA	5.75e-05	3.55e-05	3.95e-05	NA	NA	NA	NA	NA	NA	NA	NA	NA	9.34e-05	0.000122473	6.01e-05	NA	NA	NA	32
782	P53618	Coatomer subunit beta	COPB1	4	4	6.5	953	NA	NA	NA	NA	NA	NA	NA	NA	NA	NA	NA	NA	NA	NA	NA	NA	NA	NA	NA	NA	NA	NA	NA	NA	NA	NA	NA	NA	NA	NA	NA	NA	NA	NA	NA	NA	NA	NA	NA	NA	NA	41
783	P53621	Coatomer subunit alpha;Xenin;Proxenin	COPA	12	12	13.2	1224	9.5e-05	7.97e-05	0.000118214	NA	NA	NA	NA	NA	NA	NA	NA	NA	NA	NA	NA	NA	NA	NA	NA	NA	NA	NA	NA	6.64e-05	1.17e-05	1.1e-05	NA	NA	NA	NA	NA	NA	NA	NA	NA	NA	NA	NA	NA	NA	NA	35
784	P53801	Pituitary tumor-transforming gene 1 protein-interacting protein	PTTG1IP	2	2	16.7	180	NA	NA	NA	NA	NA	NA	NA	NA	NA	NA	NA	NA	NA	NA	NA	NA	NA	NA	NA	NA	NA	NA	NA	NA	NA	NA	NA	NA	NA	NA	NA	NA	NA	NA	NA	NA	NA	NA	NA	NA	NA	41
785	P54709	Sodium/potassium-transporting ATPase subunit beta-3	ATP1B3	6	6	24.4	279	NA	NA	NA	NA	NA	NA	NA	NA	NA	NA	NA	NA	NA	NA	NA	NA	NA	NA	NA	NA	NA	NA	NA	NA	NA	NA	NA	NA	NA	NA	NA	NA	NA	NA	NA	NA	NA	NA	NA	NA	NA	41
786	P54819	Adenylate kinase 2, mitochondrial;Adenylate kinase 2, mitochondrial, N-terminally processed	AK2	5	5	36.8	239	NA	NA	NA	NA	NA	NA	NA	NA	NA	NA	NA	NA	NA	NA	NA	NA	NA	NA	NA	NA	NA	NA	NA	NA	NA	NA	NA	NA	NA	NA	NA	NA	NA	NA	NA	NA	NA	NA	NA	NA	NA	41
787	P54920	Alpha-soluble NSF attachment protein	NAPA	6	6	25.8	295	NA	NA	NA	NA	NA	6.45e-05	4.36e-05	NA	NA	NA	NA	NA	NA	NA	NA	NA	NA	NA	NA	NA	NA	NA	NA	NA	NA	NA	NA	NA	NA	NA	NA	NA	NA	NA	NA	NA	NA	NA	NA	NA	NA	39
788	P55056	Apolipoprotein C-IV	APOC4	14	14	59.8	127	0.0114111	0.00829972	0.0126987	NA	NA	0.00278615	0.00257098	0.00327271	0.00144638	0.00221261	0.00281852	0.00373125	0.00228898	0.00286241	0.00225467	0.00438696	0.00272269	0.00249577	NA	0.00150094	0.00328998	0.0102394	0.0120787	0.000866367	0.000715628	0.000847326	0.00649465	0.0060754	0.00700125	0.00268374	0.003257	0.00207635	0.0046648	0.00517366	0.00502666	0.00290446	0.00276218	0.0031777	0.00714604	0.00858394	0.00779389	3
789	P55058	Phospholipid transfer protein	PLTP	6	6	16.6	493	NA	NA	NA	NA	NA	NA	NA	NA	NA	NA	NA	NA	NA	NA	NA	1.63e-05	2.08e-05	NA	NA	NA	NA	NA	NA	NA	NA	NA	NA	NA	NA	NA	NA	NA	NA	NA	NA	NA	NA	NA	NA	NA	NA	39
790	P55072	Transitional endoplasmic reticulum ATPase	VCP	37	37	57.2	806	7e-05	5.91e-05	0.000103452	NA	NA	4.45e-05	5.49e-05	NA	NA	NA	NA	NA	NA	NA	3.46e-05	4.18e-05	2.17e-05	NA	NA	NA	NA	NA	NA	0.000148225	0.00010888	0.000201877	NA	NA	NA	9.32e-05	0.000105814	8.93e-05	9.61e-06	1.16e-05	9.95e-06	6.67e-05	7.78e-05	6.4e-05	NA	NA	NA	21
791	P55084	Trifunctional enzyme subunit beta, mitochondrial;3-ketoacyl-CoA thiolase	HADHB	9	9	25.7	474	0.000133001	0.000116969	0.000120659	NA	NA	NA	NA	NA	NA	NA	NA	NA	NA	NA	NA	NA	NA	NA	NA	NA	NA	NA	NA	NA	NA	NA	NA	NA	NA	NA	NA	NA	NA	NA	NA	NA	NA	NA	NA	NA	NA	38
792	P55103	Inhibin beta C chain	INHBC	3	3	11.9	352	NA	NA	NA	NA	NA	NA	NA	NA	NA	NA	NA	NA	NA	NA	NA	NA	NA	NA	NA	NA	NA	NA	NA	6.95e-05	5.78e-05	4.92e-05	NA	NA	NA	NA	NA	NA	NA	NA	NA	NA	NA	NA	NA	NA	NA	38
793	P55160	Nck-associated protein 1-like	NCKAP1L	6	6	8	1127	NA	NA	NA	NA	NA	NA	NA	NA	NA	NA	NA	NA	NA	NA	1.93e-05	2.17e-05	1.45e-05	NA	NA	NA	NA	NA	NA	2.3e-05	NA	NA	NA	NA	NA	NA	NA	NA	NA	NA	NA	NA	NA	NA	NA	NA	NA	37
794	P55209	Nucleosome assembly protein 1-like 1	NAP1L1	5	4	17.1	391	NA	NA	NA	NA	NA	NA	NA	NA	NA	NA	NA	NA	NA	NA	NA	NA	NA	NA	NA	NA	NA	NA	NA	9.09e-05	8.01e-05	NA	NA	NA	NA	NA	NA	NA	NA	NA	NA	NA	NA	NA	NA	NA	NA	39
795	P55263	Adenosine kinase	ADK	1	1	6.1	362	NA	NA	NA	NA	NA	NA	NA	NA	NA	NA	NA	NA	NA	NA	NA	NA	NA	NA	NA	NA	NA	NA	NA	NA	NA	NA	NA	NA	NA	NA	NA	NA	NA	NA	NA	NA	NA	NA	NA	NA	NA	41
796	P55774	C-C motif chemokine 18;CCL18(1-68);CCL18(3-69);CCL18(4-69)	CCL18	1	1	15.7	89	NA	NA	NA	NA	NA	NA	NA	NA	NA	NA	NA	NA	NA	NA	NA	NA	NA	NA	NA	NA	NA	NA	NA	NA	NA	NA	NA	NA	NA	NA	NA	NA	NA	NA	NA	NA	NA	NA	NA	NA	NA	41
797	P55795	Heterogeneous nuclear ribonucleoprotein H2	HNRNPH2	1	1	4.7	449	NA	NA	NA	NA	NA	NA	NA	NA	NA	NA	NA	NA	NA	NA	NA	NA	NA	NA	NA	NA	NA	NA	NA	NA	NA	NA	NA	NA	NA	NA	NA	NA	NA	NA	NA	NA	NA	NA	NA	NA	NA	41
798	P55809	Succinyl-CoA:3-ketoacid coenzyme A transferase 1, mitochondrial	OXCT1	2	2	7.9	520	5.49e-05	NA	5.14e-05	NA	NA	NA	NA	NA	NA	NA	NA	NA	NA	NA	NA	NA	NA	NA	NA	NA	NA	NA	NA	NA	NA	NA	NA	NA	NA	NA	NA	NA	NA	NA	NA	NA	NA	NA	NA	NA	NA	39
799	P56134	ATP synthase subunit f, mitochondrial	ATP5J2	3	3	39.4	94	NA	NA	NA	NA	NA	NA	NA	NA	NA	NA	NA	NA	NA	NA	NA	NA	NA	NA	NA	NA	NA	NA	NA	NA	NA	NA	NA	NA	NA	NA	NA	NA	NA	NA	NA	NA	NA	NA	NA	NA	NA	41
800	P56385	ATP synthase subunit e, mitochondrial	ATP5I	2	2	34.8	69	NA	NA	NA	NA	NA	NA	NA	NA	NA	NA	NA	NA	NA	NA	NA	NA	NA	NA	NA	NA	NA	NA	NA	NA	NA	NA	NA	NA	NA	NA	NA	NA	NA	NA	NA	NA	NA	NA	NA	NA	NA	41
801	P57088	Transmembrane protein 33	TMEM33	1	1	4.9	247	NA	NA	NA	NA	NA	NA	NA	NA	NA	NA	NA	NA	NA	NA	NA	NA	NA	NA	NA	NA	NA	NA	NA	NA	NA	NA	NA	NA	NA	NA	NA	NA	NA	NA	NA	NA	NA	NA	NA	NA	NA	41
802	P58166	Inhibin beta E chain	INHBE	3	3	11.7	350	NA	NA	NA	NA	NA	NA	NA	NA	NA	NA	NA	NA	NA	NA	NA	NA	NA	NA	NA	NA	NA	NA	NA	NA	NA	NA	NA	NA	NA	NA	NA	NA	NA	NA	NA	NA	NA	NA	NA	NA	NA	41
803	P58546	Myotrophin	MTPN	5	5	44.9	118	NA	NA	NA	NA	NA	NA	NA	NA	NA	NA	NA	NA	NA	NA	NA	NA	NA	NA	NA	NA	NA	NA	NA	NA	NA	NA	NA	NA	NA	NA	NA	NA	NA	NA	NA	8.04e-05	8.08e-05	7.54e-05	NA	NA	NA	38
804	P59666;P59665	Neutrophil defensin 3;HP 3-56;Neutrophil defensin 2;Neutrophil defensin 1;HP 1-56;Neutrophil defensin 2	DEFA3;DEFA1	3	3	20.2	94	NA	NA	NA	NA	NA	NA	NA	NA	NA	NA	NA	NA	NA	NA	NA	NA	NA	0.00120734	NA	0.000777583	NA	NA	NA	NA	NA	NA	NA	NA	NA	NA	NA	NA	NA	NA	NA	NA	NA	NA	NA	NA	NA	39
805	P59768	Guanine nucleotide-binding protein G(I)/G(S)/G(O) subunit gamma-2	GNG2	2	2	39.4	71	NA	NA	NA	NA	NA	NA	NA	NA	NA	NA	NA	NA	NA	NA	NA	NA	NA	NA	NA	NA	NA	NA	NA	NA	NA	NA	NA	NA	NA	NA	NA	NA	NA	NA	NA	NA	NA	NA	NA	NA	NA	41
806	P59998	Actin-related protein 2/3 complex subunit 4	ARPC4	6	6	42.9	168	NA	0.000489386	0.000821848	NA	NA	0.000166683	0.000175305	NA	NA	NA	NA	NA	NA	NA	0.000130872	0.000130539	0.000135261	NA	NA	NA	NA	NA	NA	0.000133492	7.12e-05	6.97e-05	NA	NA	NA	0.000274745	0.000279145	0.000345054	0.000192045	NA	0.000126155	0.00028367	0.000211776	0.000285951	NA	NA	NA	23
807	P60006	Anaphase-promoting complex subunit 15	ANAPC15	1	1	9.1	121	NA	NA	NA	NA	NA	NA	NA	NA	NA	NA	NA	NA	NA	NA	NA	NA	NA	NA	NA	NA	NA	NA	NA	NA	NA	NA	NA	NA	NA	NA	NA	NA	NA	NA	NA	NA	NA	NA	NA	NA	NA	41
808	P60174	Triosephosphate isomerase	TPI1	6	6	35.7	249	NA	NA	NA	NA	NA	NA	NA	NA	NA	NA	NA	NA	NA	NA	NA	NA	NA	NA	NA	NA	NA	NA	NA	4.09e-05	3.45e-05	NA	NA	NA	NA	NA	NA	NA	NA	NA	NA	NA	NA	NA	NA	NA	NA	39
809	P60468	Protein transport protein Sec61 subunit beta	SEC61B	2	2	26	96	NA	NA	NA	NA	NA	NA	NA	NA	NA	NA	NA	NA	NA	NA	NA	NA	NA	NA	NA	NA	NA	NA	NA	NA	NA	NA	NA	NA	NA	NA	NA	NA	NA	NA	NA	NA	NA	NA	NA	NA	NA	41
810	P60660	Myosin light polypeptide 6	MYL6	15	15	67.5	151	0.00598152	0.0057235	0.00675273	0.0101192	0.00867078	0.00131135	0.00135082	0.00357793	0.00568787	0.00263779	0.00336109	0.00527973	0.00564299	0.00544477	0.00259275	0.00267224	0.00195347	0.0039106	0.00310461	0.00301731	0.00747548	NA	NA	0.00614724	0.00537235	0.00565819	0.000966629	0.000588987	0.00100972	0.00380482	0.00422418	0.00446865	0.00246533	0.00238856	0.00217523	0.00569662	0.00378493	0.00527332	0.00417105	0.00843339	0.00830426	2
811	P60709	Actin, cytoplasmic 1;Actin, cytoplasmic 1, N-terminally processed	ACTB	49	2	97.6	375	0.0388447	0.0357087	0.0437746	0.100092	0.0514682	0.0447697	0.0441493	0.0229992	0.0377452	0.00671223	0.00664073	0.0156981	0.0179576	0.0163927	0.0161515	0.0172344	0.0180299	0.0395302	0.0407141	0.0124323	0.0374699	0.0318417	0.0328278	0.0374742	0.0357511	0.0378383	0.0341757	0.0341164	0.034909	0.0264322	0.0248437	0.0227263	0.0182563	0.0197552	0.0209842	0.0247661	0.0196791	0.0307116	0.0159067	0.0183635	0.0167544	0
812	P60842	Eukaryotic initiation factor 4A-I	EIF4A1	2	1	8.9	406	NA	NA	NA	NA	NA	NA	NA	NA	NA	NA	NA	NA	NA	NA	NA	NA	NA	NA	NA	NA	NA	NA	NA	NA	NA	NA	NA	NA	NA	NA	NA	NA	NA	NA	NA	NA	NA	NA	NA	NA	NA	41
813	P60900	Proteasome subunit alpha type-6	PSMA6	7	7	31.3	246	NA	NA	NA	NA	NA	0.000109032	0.000125192	NA	NA	NA	NA	NA	NA	NA	NA	NA	NA	NA	NA	NA	NA	NA	NA	NA	NA	NA	NA	NA	NA	NA	NA	NA	NA	NA	NA	NA	NA	NA	NA	NA	NA	39
814	P60953	Cell division control protein 42 homolog	CDC42	9	8	38.2	191	NA	0.000146908	0.000184696	NA	NA	NA	NA	NA	NA	NA	NA	NA	NA	NA	NA	NA	NA	NA	NA	NA	NA	NA	NA	2.12e-05	2.26e-05	6.32e-05	NA	NA	NA	NA	NA	NA	NA	NA	NA	NA	NA	NA	NA	NA	NA	36
815	P60981	Destrin	DSTN	6	6	46.7	165	NA	NA	NA	NA	NA	NA	NA	NA	NA	NA	NA	NA	NA	NA	NA	NA	NA	NA	NA	NA	NA	NA	NA	NA	NA	NA	NA	NA	NA	NA	NA	NA	NA	NA	NA	NA	NA	NA	NA	NA	NA	41
816	P60985	Keratinocyte differentiation-associated protein	KRTDAP	9	9	44.4	99	0.000244366	0.000263644	0.00045302	NA	NA	NA	NA	NA	NA	0.000812516	0.000910259	0.000429886	0.000389535	0.00036013	NA	0.000228129	NA	NA	NA	0.000571069	0.00227986	NA	0.00270421	0.000278096	0.000216751	0.000251645	NA	NA	NA	0.000760008	0.000692634	0.000562064	0.000878655	0.000408321	0.00155853	5.08e-05	7.66e-05	2.46e-05	NA	NA	NA	17
817	P61006	Ras-related protein Rab-8A	RAB8A	8	5	36.2	207	NA	NA	NA	NA	NA	NA	NA	NA	NA	NA	NA	NA	NA	NA	NA	NA	NA	NA	NA	NA	NA	NA	NA	2.44e-05	2.08e-05	NA	NA	NA	NA	NA	NA	NA	NA	NA	NA	NA	NA	NA	NA	NA	NA	39
818	P61009	Signal peptidase complex subunit 3	SPCS3	3	3	17.8	180	NA	NA	NA	NA	NA	NA	NA	NA	NA	NA	NA	NA	NA	NA	NA	NA	NA	NA	NA	NA	NA	NA	NA	NA	NA	NA	NA	NA	NA	NA	NA	NA	NA	NA	NA	NA	NA	NA	NA	NA	NA	41
819	P61020	Ras-related protein Rab-5B	RAB5B	8	5	47.9	215	NA	NA	NA	NA	NA	NA	NA	NA	NA	NA	NA	NA	NA	NA	NA	NA	NA	NA	NA	NA	NA	NA	NA	2.42e-05	2.1e-05	NA	NA	NA	NA	NA	NA	NA	NA	NA	NA	NA	NA	NA	NA	NA	NA	39
820	P61026	Ras-related protein Rab-10	RAB10	11	9	51.5	200	0.000174792	0.000149174	NA	NA	NA	0.000227073	NA	NA	NA	NA	NA	NA	NA	NA	0.000103037	4.87e-05	9e-05	NA	NA	NA	NA	NA	NA	0.000408205	0.000239511	0.000357643	NA	NA	0.00375895	0.000152039	0.00220694	0.00112051	0.000674402	0.000108366	0.000170764	0.00025402	0.000302042	7.59e-05	NA	NA	NA	22
821	P61088;Q5JXB2	Ubiquitin-conjugating enzyme E2 N;Putative ubiquitin-conjugating enzyme E2 N-like	UBE2N;UBE2NL	3	3	23.7	152	NA	NA	NA	NA	NA	NA	NA	NA	NA	NA	NA	NA	NA	NA	NA	NA	NA	NA	NA	NA	NA	NA	NA	NA	NA	NA	NA	NA	NA	NA	NA	NA	NA	NA	NA	NA	NA	NA	NA	NA	NA	41
822	P61106	Ras-related protein Rab-14	RAB14	11	11	61.9	215	0.000177636	0.000141319	0.000306618	NA	NA	NA	NA	NA	NA	NA	2e-05	NA	NA	NA	0.000112161	6.54e-05	9.99e-05	NA	NA	NA	NA	NA	NA	0.00018746	0.000197228	0.000248111	NA	NA	NA	0.000331924	0.000160933	0.000179172	NA	NA	NA	7.54e-05	NA	NA	NA	NA	NA	27
823	P61158	Actin-related protein 3	ACTR3	22	19	62	418	7.64e-05	7.96e-05	0.000261687	NA	NA	0.000210286	0.000158172	NA	NA	NA	NA	NA	NA	NA	6.35e-05	3.29e-05	0.00029365	NA	NA	NA	NA	NA	NA	0.000185656	0.000177212	0.000117171	0.000271088	0.000280576	NA	0.000350195	0.000353674	NA	0.000152753	0.000113403	5.71e-05	NA	NA	NA	NA	NA	NA	23
824	P61160	Actin-related protein 2	ACTR2	12	12	35	394	0.000793511	NA	0.000678639	NA	NA	1.79e-05	2.84e-05	NA	NA	NA	NA	NA	NA	NA	0.000170268	8.56e-05	0.00014881	NA	NA	NA	NA	NA	NA	0.000128245	9.03e-05	5.29e-05	NA	NA	NA	0.000158937	0.000182324	0.000290981	5.99e-05	7.11e-05	5.73e-05	NA	0.000206245	0.000201121	NA	NA	NA	23
825	P61163	Alpha-centractin	ACTR1A	8	4	38.8	376	7.89e-05	NA	NA	NA	NA	NA	NA	NA	NA	NA	NA	NA	NA	NA	NA	NA	NA	NA	NA	NA	NA	NA	NA	NA	NA	NA	NA	NA	NA	0.000417578	0.000146511	0.00030739	NA	NA	NA	NA	NA	NA	NA	NA	NA	37
826	P84077;P61204	ADP-ribosylation factor 1;ADP-ribosylation factor 3	ARF1;ARF3	9	4	58.6	181	0.000165774	0.000246799	0.000212754	NA	NA	NA	NA	NA	NA	NA	NA	NA	NA	NA	0.00010272	4e-05	6.7e-05	NA	NA	NA	NA	NA	NA	2.16e-05	1.12e-05	4.7e-05	NA	NA	NA	0.00193802	0.000968548	0.000404094	2.51e-05	NA	3.41e-05	NA	NA	NA	NA	NA	NA	27
827	P61224;A6NIZ1	Ras-related protein Rap-1b;Ras-related protein Rap-1b-like protein	RAP1B	19	6	85.9	184	0.000894969	0.000785434	0.000401851	0.000536756	0.00110412	0.00179646	0.0023697	0.00061381	0.00113353	0.00032143	0.00035286	0.000319265	NA	0.000736404	0.000789181	0.000836902	0.00093184	NA	NA	NA	NA	NA	NA	0.00110454	0.00103016	0.000848166	0.00148319	0.00144447	0.00147306	0.00116616	0.00125964	0.00102729	0.00101203	0.000910574	0.000971867	0.000616474	0.000658832	0.000340012	NA	NA	NA	10
828	P61225	Ras-related protein Rap-2b	RAP2B	12	7	63.9	183	0.000392718	0.000325638	0.000381651	NA	NA	0.000248331	0.000219212	NA	NA	NA	NA	NA	NA	NA	0.000202512	0.000228284	0.000277796	NA	NA	NA	NA	NA	NA	0.000267388	0.000153646	0.000132879	NA	NA	NA	0.000234319	0.00219853	NA	NA	NA	NA	NA	NA	NA	NA	NA	NA	28
829	P61421	V-type proton ATPase subunit d 1	ATP6V0D1	3	3	13.7	351	NA	NA	NA	NA	NA	NA	NA	NA	NA	NA	NA	NA	NA	NA	NA	NA	NA	NA	NA	NA	NA	NA	NA	NA	NA	NA	NA	NA	NA	NA	NA	NA	NA	NA	NA	NA	NA	NA	NA	NA	NA	41
830	P61586;P08134	Transforming protein RhoA;Rho-related GTP-binding protein RhoC	RHOA;RHOC	8	8	52.3	193	NA	NA	NA	NA	NA	NA	NA	NA	NA	NA	NA	NA	NA	NA	NA	NA	NA	NA	NA	NA	NA	NA	NA	NA	3.94e-05	4.01e-05	NA	NA	NA	NA	NA	NA	NA	NA	NA	NA	NA	NA	NA	NA	NA	39
831	P61604	10 kDa heat shock protein, mitochondrial	HSPE1	8	8	64.7	102	NA	NA	NA	0.000431	NA	NA	NA	NA	NA	NA	NA	NA	NA	NA	NA	NA	NA	NA	NA	NA	NA	NA	NA	6.34e-05	0.000148547	0.000169213	NA	NA	NA	NA	NA	NA	0.000178179	0.000131809	0.000145965	NA	NA	NA	NA	NA	NA	34
832	P61626	Lysozyme C	LYZ	9	9	44.6	148	NA	NA	NA	NA	NA	0.000311751	0.000166978	NA	NA	NA	NA	NA	NA	NA	NA	NA	NA	NA	NA	NA	NA	NA	NA	NA	NA	NA	NA	NA	NA	NA	NA	NA	NA	NA	NA	NA	NA	NA	NA	0.00136087	0.00140834	37
833	P61769	Beta-2-microglobulin;Beta-2-microglobulin form pI 5.3	B2M	7	7	58.8	119	0.000838792	0.000859956	NA	0.00143381	0.000409952	0.00159632	0.00250702	NA	0.00458734	NA	NA	NA	NA	NA	0.000350211	NA	NA	0.00393766	0.00315292	0.00178456	NA	NA	0.00361065	0.000673234	0.000516735	0.000565289	NA	NA	NA	0.00317597	NA	NA	NA	0.000209364	0.000311994	NA	NA	NA	0.00119142	0.00218316	0.00287964	20
834	P61803	Dolichyl-diphosphooligosaccharide--protein glycosyltransferase subunit DAD1	DAD1	3	3	28.3	113	NA	NA	NA	NA	NA	NA	NA	NA	NA	NA	NA	NA	NA	NA	NA	NA	NA	NA	NA	NA	NA	NA	NA	NA	NA	NA	NA	NA	NA	NA	NA	NA	NA	NA	NA	NA	NA	NA	NA	NA	NA	41
835	P61952	Guanine nucleotide-binding protein G(I)/G(S)/G(O) subunit gamma-11	GNG11	3	3	27.4	73	NA	NA	NA	NA	NA	NA	NA	NA	NA	NA	NA	NA	NA	NA	NA	NA	NA	NA	NA	NA	NA	NA	NA	NA	NA	NA	NA	NA	NA	NA	NA	NA	NA	NA	NA	NA	NA	NA	NA	NA	NA	41
836	P61978	Heterogeneous nuclear ribonucleoprotein K	HNRNPK	3	3	12.3	463	NA	NA	NA	NA	NA	NA	NA	NA	NA	NA	NA	NA	NA	NA	NA	NA	NA	NA	NA	NA	NA	NA	NA	NA	NA	NA	NA	NA	NA	NA	NA	NA	NA	NA	NA	NA	NA	NA	NA	NA	NA	41
837	P61981	14-3-3 protein gamma;14-3-3 protein gamma, N-terminally processed	YWHAG	16	9	50.2	247	0.000540059	NA	0.00227384	0.00018379	NA	NA	NA	NA	NA	0.000149442	0.000145208	NA	NA	NA	NA	NA	NA	NA	NA	NA	NA	NA	NA	0.000140398	0.000127272	9.37e-05	NA	NA	NA	0.00260495	0.00241736	NA	NA	NA	NA	NA	NA	NA	NA	NA	NA	31
838	P62136;P36873	Serine/threonine-protein phosphatase PP1-alpha catalytic subunit;Serine/threonine-protein phosphatase PP1-gamma catalytic subunit	PPP1CA;PPP1CC	6	3	23	330	7.19e-05	8.62e-05	NA	NA	NA	NA	NA	NA	NA	NA	NA	NA	NA	NA	NA	NA	NA	NA	NA	NA	NA	NA	NA	NA	NA	NA	NA	NA	NA	NA	NA	NA	NA	NA	NA	NA	NA	NA	NA	NA	NA	39
839	P62140	Serine/threonine-protein phosphatase PP1-beta catalytic subunit	PPP1CB	4	1	16.5	327	NA	NA	NA	NA	NA	NA	NA	NA	NA	NA	NA	NA	NA	NA	NA	NA	NA	NA	NA	NA	NA	NA	NA	NA	NA	NA	NA	NA	NA	NA	NA	NA	NA	NA	NA	NA	NA	NA	NA	NA	NA	41
840	P62191	26S protease regulatory subunit 4	PSMC1	3	3	12.7	440	NA	NA	NA	NA	NA	NA	NA	NA	NA	NA	NA	NA	NA	NA	NA	NA	NA	NA	NA	NA	NA	NA	NA	NA	NA	NA	NA	NA	NA	NA	NA	NA	NA	NA	NA	NA	NA	NA	NA	NA	NA	41
841	P62195	26S protease regulatory subunit 8	PSMC5	2	2	6.7	406	NA	NA	NA	NA	NA	NA	NA	NA	NA	NA	NA	NA	NA	NA	NA	NA	NA	NA	NA	NA	NA	NA	NA	NA	NA	NA	NA	NA	NA	NA	NA	NA	NA	NA	NA	NA	NA	NA	NA	NA	NA	41
842	P62258	14-3-3 protein epsilon	YWHAE	17	14	63.5	255	0.000270257	0.00022942	0.000157151	NA	NA	8.49e-05	0.000564271	NA	NA	0.000137559	0.000183783	NA	NA	NA	0.000339252	NA	6.05e-05	NA	NA	NA	NA	NA	NA	0.000247106	0.000129185	0.000223549	NA	NA	NA	0.000299129	0.00157333	0.0016845	NA	4.35e-05	NA	0.000179359	NA	0.000143734	NA	0.000182877	NA	22
843	P62318	Small nuclear ribonucleoprotein Sm D3	SNRPD3	1	1	16.7	126	NA	NA	NA	NA	NA	NA	NA	NA	NA	NA	NA	NA	NA	NA	NA	NA	NA	NA	NA	NA	NA	NA	NA	NA	NA	NA	NA	NA	NA	NA	NA	NA	NA	NA	NA	NA	NA	NA	NA	NA	NA	41
844	P62328	Thymosin beta-4;Hematopoietic system regulatory peptide	TMSB4X	7	7	86.4	44	NA	NA	NA	NA	NA	NA	NA	NA	NA	0.000209134	NA	NA	NA	NA	4.75e-05	NA	4.44e-05	NA	NA	NA	NA	NA	NA	0.000268976	0.000273632	0.000324313	NA	NA	NA	NA	NA	NA	NA	6.57e-05	6.27e-05	NA	NA	NA	NA	0.000989796	NA	32
845	P62330	ADP-ribosylation factor 6	ARF6	3	3	24.6	175	NA	NA	NA	NA	NA	NA	NA	NA	NA	NA	NA	NA	NA	NA	NA	NA	NA	NA	NA	NA	NA	NA	NA	NA	NA	NA	NA	NA	NA	NA	NA	NA	NA	NA	NA	NA	NA	NA	NA	NA	NA	41
846	P62333	26S protease regulatory subunit 10B	PSMC6	1	1	3.9	389	NA	NA	NA	NA	NA	NA	NA	NA	NA	NA	NA	NA	NA	NA	NA	NA	NA	NA	NA	NA	NA	NA	NA	NA	NA	NA	NA	NA	NA	NA	NA	NA	NA	NA	NA	NA	NA	NA	NA	NA	NA	41
847	Q15907;P62491	Ras-related protein Rab-11B;Ras-related protein Rab-11A	RAB11B;RAB11A	9	9	44.5	218	0.000134181	0.000212648	NA	NA	NA	0.000575297	0.000474378	NA	NA	NA	NA	NA	NA	NA	NA	NA	0.000128665	NA	NA	NA	NA	NA	NA	0.000123435	2.42e-05	5.6e-05	NA	NA	NA	0.000401803	0.000499776	NA	NA	NA	NA	NA	NA	NA	NA	NA	NA	31
848	P62714;P67775	Serine/threonine-protein phosphatase 2A catalytic subunit beta isoform;Serine/threonine-protein phosphatase 2A catalytic subunit alpha isoform	PPP2CB;PPP2CA	3	3	12.6	309	NA	NA	NA	NA	NA	NA	NA	NA	NA	NA	NA	NA	NA	NA	NA	NA	NA	NA	NA	NA	NA	NA	NA	NA	NA	NA	NA	NA	NA	NA	NA	NA	NA	NA	NA	NA	NA	NA	NA	NA	NA	41
849	P62753	40S ribosomal protein S6	RPS6	1	1	6.8	249	9.27e-05	5.58e-05	NA	NA	NA	NA	NA	NA	NA	NA	NA	NA	NA	NA	NA	NA	NA	NA	NA	NA	NA	NA	NA	NA	NA	NA	NA	NA	NA	NA	NA	NA	NA	NA	NA	NA	NA	NA	NA	NA	NA	39
850	P62805	Histone H4	HIST1H4A	6	6	57.3	103	NA	NA	NA	NA	NA	NA	4.5e-05	NA	NA	NA	NA	NA	NA	NA	NA	NA	NA	NA	NA	NA	NA	NA	NA	0.00011448	9.91e-05	5.4e-05	NA	NA	NA	NA	NA	NA	NA	NA	NA	NA	NA	NA	NA	NA	NA	37
851	P62820	Ras-related protein Rab-1A	RAB1A	9	2	51.7	205	NA	NA	NA	NA	NA	NA	NA	NA	NA	NA	NA	NA	NA	NA	NA	NA	NA	NA	NA	NA	NA	NA	NA	NA	NA	NA	NA	NA	NA	NA	NA	NA	NA	NA	NA	NA	NA	NA	NA	NA	NA	41
852	P62826	GTP-binding nuclear protein Ran	RAN	6	6	26.4	216	NA	NA	NA	NA	NA	6.31e-05	NA	NA	NA	NA	NA	NA	NA	NA	NA	NA	NA	NA	NA	NA	NA	NA	NA	5.81e-05	4.14e-05	5.36e-05	NA	NA	NA	NA	NA	NA	NA	NA	NA	NA	NA	NA	NA	NA	NA	37
853	P62834	Ras-related protein Rap-1A	RAP1A	14	1	64.7	184	NA	NA	NA	NA	NA	NA	NA	NA	NA	NA	NA	NA	NA	NA	NA	NA	NA	NA	NA	NA	NA	NA	NA	NA	NA	NA	NA	NA	NA	NA	NA	NA	NA	NA	NA	NA	NA	NA	NA	NA	NA	41
854	P62873	Guanine nucleotide-binding protein G(I)/G(S)/G(T) subunit beta-1	GNB1	14	8	52.1	340	0.000452344	0.000260641	0.000383978	0.000261992	0.000709501	0.000582881	0.00061097	NA	NA	NA	NA	NA	NA	NA	0.000144463	0.000181974	0.000317167	NA	NA	NA	NA	NA	NA	0.00015967	0.000144253	0.000218493	0.00209519	0.000693658	0.00110202	NA	NA	NA	NA	0.000130277	0.000147975	NA	NA	NA	NA	NA	NA	23
855	P62879	Guanine nucleotide-binding protein G(I)/G(S)/G(T) subunit beta-2	GNB2	11	2	38.2	340	NA	NA	NA	NA	NA	NA	NA	0.000143952	NA	NA	NA	NA	NA	NA	NA	NA	NA	NA	NA	NA	NA	NA	NA	0.000189492	0.000150727	0.00015189	NA	NA	NA	NA	NA	NA	NA	NA	NA	NA	NA	NA	NA	NA	NA	37
856	P62937	Peptidyl-prolyl cis-trans isomerase A;Peptidyl-prolyl cis-trans isomerase A, N-terminally processed	PPIA	11	11	70.9	165	0.000374074	0.000233559	8.51e-05	NA	NA	0.000270595	7e-05	NA	NA	0.000161097	0.000155017	NA	NA	NA	0.000267349	0.00026649	0.000265994	NA	NA	NA	NA	NA	NA	0.000372882	0.0005332	0.000322215	NA	0.000374864	NA	0.000663786	0.000760473	0.000705488	0.000195748	0.000103249	0.000166324	NA	0.000217812	7.16e-05	NA	0.000326328	0.000356829	17
857	P63000;P60763	Ras-related C3 botulinum toxin substrate 1;Ras-related C3 botulinum toxin substrate 3	RAC1;RAC3	9	4	50	192	0.000966723	0.000685296	0.00087319	0.000423656	0.000435692	0.00104207	0.00102747	0.000641546	0.00160756	NA	NA	NA	NA	NA	9.89e-05	9.43e-05	NA	NA	NA	NA	NA	NA	NA	0.000222745	0.000195406	0.000281905	NA	NA	NA	0.00292153	NA	NA	0.000570742	0.000138892	0.000281614	NA	NA	NA	NA	NA	NA	23
858	P63010	AP-2 complex subunit beta	AP2B1	5	4	9	937	NA	NA	NA	NA	NA	7.05e-05	5.25e-05	NA	NA	NA	NA	NA	NA	NA	NA	NA	NA	NA	NA	NA	NA	NA	NA	NA	NA	NA	NA	NA	NA	NA	NA	NA	NA	NA	NA	NA	NA	NA	NA	NA	NA	39
859	P63092;Q5JWF2	Guanine nucleotide-binding protein G(s) subunit alpha isoforms short;Guanine nucleotide-binding protein G(s) subunit alpha isoforms XLas	GNAS	5	3	16.8	394	NA	NA	NA	NA	NA	NA	NA	NA	NA	NA	NA	NA	NA	NA	NA	NA	NA	NA	NA	NA	NA	NA	NA	NA	NA	NA	NA	NA	NA	NA	NA	NA	NA	NA	NA	NA	NA	NA	NA	NA	NA	41
860	P63104	14-3-3 protein zeta/delta	YWHAZ	23	18	79.2	245	0.000990185	0.000711204	0.000543525	0.00215699	0.000666631	0.00183988	0.0016641	0.000812009	0.000939177	NA	0.000496785	NA	0.000596901	NA	0.000475187	0.000477436	0.000351961	0.000639357	0.000750307	0.00116018	NA	0.000538325	0.000456194	0.00115009	0.000996524	0.00109071	0.000181724	0.000198057	0.00020355	0.000562665	0.000425703	0.000606814	0.000357778	0.000353973	0.000407802	0.00148796	0.00138916	0.00125495	0.00013688	0.00040326	0.000388427	4
861	P63167;Q96FJ2	Dynein light chain 1, cytoplasmic;Dynein light chain 2, cytoplasmic	DYNLL1;DYNLL2	2	2	37.1	89	NA	NA	NA	NA	NA	NA	NA	NA	NA	NA	NA	NA	NA	NA	NA	NA	NA	NA	NA	NA	NA	NA	NA	NA	NA	NA	NA	NA	NA	NA	NA	NA	NA	NA	NA	NA	NA	NA	NA	NA	NA	41
862	P63208	S-phase kinase-associated protein 1	SKP1	1	1	7.4	163	NA	NA	NA	NA	NA	NA	NA	NA	NA	NA	NA	NA	NA	NA	NA	NA	NA	NA	NA	NA	NA	NA	NA	NA	NA	NA	NA	NA	NA	NA	NA	NA	NA	NA	NA	NA	NA	NA	NA	NA	NA	41
863	P63218	Guanine nucleotide-binding protein G(I)/G(S)/G(O) subunit gamma-5	GNG5	4	4	39.7	68	NA	NA	NA	NA	NA	NA	NA	NA	NA	NA	NA	NA	NA	NA	NA	NA	NA	NA	NA	NA	NA	NA	NA	NA	NA	NA	NA	NA	NA	NA	NA	NA	NA	NA	NA	NA	NA	NA	NA	NA	NA	41
864	P63241;Q6IS14	Eukaryotic translation initiation factor 5A-1;Eukaryotic translation initiation factor 5A-1-like	EIF5A;EIF5AL1	5	5	48.7	154	8.11e-06	1.21e-05	NA	NA	NA	NA	NA	NA	NA	NA	NA	NA	NA	NA	NA	NA	NA	NA	NA	NA	NA	NA	NA	NA	NA	NA	NA	NA	NA	NA	NA	NA	NA	NA	NA	NA	NA	NA	NA	NA	NA	39
865	P63244	Guanine nucleotide-binding protein subunit beta-2-like 1;Guanine nucleotide-binding protein subunit beta-2-like 1, N-terminally processed	GNB2L1	1	1	5	317	NA	NA	NA	NA	NA	NA	NA	NA	NA	NA	NA	NA	NA	NA	NA	NA	NA	NA	NA	NA	NA	NA	NA	NA	NA	NA	NA	NA	NA	NA	NA	NA	NA	NA	NA	NA	NA	NA	NA	NA	NA	41
866	P63261	Actin, cytoplasmic 2;Actin, cytoplasmic 2, N-terminally processed	ACTG1	49	2	97.6	375	NA	NA	NA	NA	NA	NA	NA	NA	NA	NA	NA	NA	NA	NA	NA	NA	NA	0.00110958	0.0159671	NA	NA	NA	NA	NA	NA	NA	0.00218844	0.00199242	0.00210595	NA	NA	NA	NA	NA	NA	NA	1.41e-05	1.82e-05	NA	NA	NA	34
867	P67936	Tropomyosin alpha-4 chain	TPM4	38	22	76.2	248	0.00169308	0.00116828	0.00163706	0.00563781	0.00145127	0.00041239	0.000421933	0.0017489	0.0015727	0.00119359	0.000631083	0.00131611	0.00190021	0.00186102	0.00048783	0.000619529	0.000631036	0.000913205	0.00111982	0.00165275	0.000142304	NA	4.23e-05	0.00317685	0.00278596	0.00277509	0.00116902	0.00147421	0.0014594	0.00110028	0.0011595	0.001062	0.000538081	0.000477665	0.000670829	0.00183523	0.00212453	0.00226265	0.00104587	0.0012088	0.0011531	1
868	P68133;P68032;P63267;P62736	Actin, alpha skeletal muscle;Actin, alpha cardiac muscle 1;Actin, gamma-enteric smooth muscle;Actin, aortic smooth muscle	ACTA1;ACTC1;ACTG2;ACTA2	30	7	49.3	377	0.0159228	0.0142197	0.0236241	NA	NA	NA	NA	0.00387055	NA	0.00163486	0.00164749	0.00374056	0.0190698	0.00309838	0.000461003	0.0064687	0.0101012	NA	NA	NA	NA	NA	NA	0.0119939	0.0123543	0.0113473	0.0093248	0.00916958	0.0101161	0.00478121	0.0179039	0.013222	0.00252267	0.00431386	0.0047209	0.0107066	0.0062345	0.0068483	0.00252619	0.00241962	0.00243379	11
869	P68036;A0A1B0GUS4	Ubiquitin-conjugating enzyme E2 L3	UBE2L3	5	5	55.2	154	NA	3.93e-05	0.000101615	NA	NA	NA	NA	NA	NA	NA	NA	NA	NA	NA	NA	NA	NA	NA	NA	NA	NA	NA	NA	NA	NA	NA	NA	NA	NA	0.00012939	NA	NA	NA	NA	NA	NA	NA	NA	NA	NA	NA	38
870	P68104;Q5VTE0;Q05639	Elongation factor 1-alpha 1;Putative elongation factor 1-alpha-like 3;Elongation factor 1-alpha 2	EEF1A1;EEF1A1P5;EEF1A2	10	10	32.7	462	0.000324741	0.000606554	0.000685546	NA	NA	8.23e-05	NA	NA	NA	NA	NA	NA	NA	NA	NA	NA	NA	NA	NA	NA	NA	NA	NA	0.000130756	0.000169304	0.000173527	NA	NA	NA	NA	NA	NA	NA	7.82e-05	7.15e-05	NA	NA	NA	NA	NA	NA	32
871	P68363	Tubulin alpha-1B chain	TUBA1B	34	0	70.3	451	0.00267171	0.00231409	0.00376106	0.00521386	0.00380961	NA	NA	0.00134853	0.00208982	0.000947944	0.000965198	0.00176507	0.00164809	0.00160467	0.00126391	0.00160741	0.00143041	NA	NA	0.000361934	0.00329509	NA	NA	0.00303369	0.00278555	0.00274726	0.00322662	0.00346109	0.00307632	0.00217135	0.00321762	0.00257618	0.00166085	0.00189979	0.00198452	0.000456906	0.00053333	0.000641737	NA	NA	NA	9
872	P68366	Tubulin alpha-4A chain	TUBA4A	36	11	69.6	448	0.00409718	0.00401998	0.00325531	0.00296271	0.00554794	0.000162081	0.000222459	0.004481	0.00374788	0.000355784	0.000338734	0.00404125	0.00338827	0.00431829	0.00287652	0.00186059	0.00217117	0.000198364	NA	NA	0.00107255	0.00127135	0.000186598	0.00566129	0.00462476	0.00565179	0.0054606	0.0052723	0.00557583	0.00573141	0.00803744	0.0059098	0.00448254	0.00361387	0.00336793	0.00340942	0.00395908	0.00365063	9.84e-05	9.91e-05	1.26e-05	2
873	P68371	Tubulin beta-4B chain	TUBB4B	30	2	68.5	445	0.00229589	0.00195929	0.00313401	0.00304089	0.00440019	0.000133123	0.000134835	0.00220419	0.000956843	0.00045474	0.000298824	0.00143736	0.00112085	0.0012727	0.00150673	0.00148882	0.000937324	0.000597214	NA	0.000691731	0.000188933	0.000126934	0.000271743	0.00246425	0.00223974	0.00232428	0.00332144	0.00356549	0.00331761	0.00298738	0.00304085	0.00284565	0.00223434	0.00196383	0.00222143	0.00243054	0.00248074	0.00235	NA	NA	NA	4
874	P68871	Hemoglobin subunit beta;LVV-hemorphin-7;Spinorphin	HBB	17	10	85.7	147	0.00227248	0.00203444	0.00236056	0.000197463	0.0007356	0.00315802	0.00293587	0.00123754	0.00128337	0.00273137	0.00275649	0.000909931	0.00066474	0.00073119	0.00266079	0.00367959	0.00331762	0.000482136	NA	0.000289924	0.00113072	0.000535881	NA	0.0017838	0.00170132	0.00178636	0.00152903	0.0014561	0.00162839	0.00221045	0.0031229	0.00305671	0.00311479	0.00236756	0.0026306	0.00143007	0.00169818	0.00143323	0.00279713	0.00463627	0.00287894	2
875	P69905	Hemoglobin subunit alpha	HBA1	13	9	91.5	142	0.0054296	0.00399519	0.00550308	0.00342365	0.00227128	0.00110153	0.00137546	0.000760294	NA	0.0021384	0.00197109	0.00289326	0.00228819	0.00254962	0.00127019	0.000997816	0.000624024	0.00457267	0.00422262	0.00210944	NA	NA	0.00471039	0.00431777	0.00419013	0.00478639	0.000913841	0.000294554	0.000819081	0.00221517	0.00268795	0.00237367	0.00226932	0.00234442	0.00293349	0.00461223	0.00843963	0.00389112	0.00161849	0.00201886	0.00183971	3
876	P78371	T-complex protein 1 subunit beta	CCT2	20	20	46.4	535	8.58e-05	7.62e-05	8.09e-05	NA	NA	NA	NA	NA	NA	NA	NA	NA	NA	NA	NA	NA	NA	NA	NA	NA	NA	NA	NA	0.000115622	5.16e-05	8.01e-05	NA	NA	NA	0.000158336	0.000127724	0.00013824	NA	NA	6.53e-06	NA	NA	NA	NA	NA	NA	31
877	P78417	Glutathione S-transferase omega-1	GSTO1	8	8	32.4	241	NA	NA	NA	NA	NA	0.00011371	8.93e-05	NA	NA	NA	NA	NA	NA	NA	NA	NA	NA	NA	NA	NA	NA	NA	NA	NA	6.71e-05	6.9e-05	NA	NA	NA	NA	NA	NA	NA	NA	NA	NA	NA	NA	NA	NA	NA	37
878	P78549	Endonuclease III-like protein 1	NTHL1	2	2	4.8	312	NA	NA	NA	NA	NA	NA	NA	NA	NA	NA	NA	NA	NA	NA	NA	NA	NA	NA	NA	NA	NA	NA	NA	NA	NA	NA	NA	NA	NA	NA	NA	NA	NA	NA	NA	NA	NA	NA	NA	NA	NA	41
879	P79483;Q30154	HLA class II histocompatibility antigen, DR beta 3 chain;HLA class II histocompatibility antigen, DR beta 5 chain	HLA-DRB3;HLA-DRB5	2	1	7.9	266	NA	NA	NA	NA	NA	NA	NA	NA	NA	NA	NA	NA	NA	NA	NA	NA	NA	NA	NA	NA	NA	NA	NA	NA	NA	NA	NA	NA	NA	NA	NA	NA	NA	NA	NA	NA	NA	NA	NA	NA	NA	41
880	P80108	Phosphatidylinositol-glycan-specific phospholipase D	GPLD1	15	15	21.9	840	0.000126209	0.00013032	0.000125516	NA	NA	0.00022542	0.000266155	NA	NA	NA	NA	NA	NA	NA	4.46e-05	4.8e-05	3.75e-05	NA	NA	NA	NA	NA	NA	0.000104931	0.000124247	0.000126083	NA	NA	NA	0.000150113	0.000157672	0.000153128	3.27e-05	3.8e-05	NA	NA	NA	NA	NA	NA	NA	25
881	P80723	Brain acid soluble protein 1	BASP1	10	10	64.3	227	NA	NA	NA	0.000186297	NA	NA	NA	NA	NA	NA	NA	NA	NA	NA	NA	NA	NA	NA	NA	NA	NA	NA	NA	5.06e-05	3.79e-05	4.8e-05	NA	NA	NA	NA	NA	NA	NA	NA	NA	NA	NA	NA	NA	NA	NA	37
882	P80748;A0A075B6K5	Ig lambda chain V-III region LOI	IGLV3-9	3	3	41.9	117	NA	NA	NA	NA	NA	NA	NA	NA	NA	NA	NA	NA	NA	NA	0.000166958	0.000173317	0.000147306	NA	NA	NA	NA	NA	NA	NA	NA	NA	NA	NA	NA	NA	0.000302587	0.00023309	NA	NA	NA	NA	NA	NA	NA	NA	NA	36
883	P81172	Hepcidin;Hepcidin-25;Hepcidin-20	HAMP	1	1	19	84	NA	NA	NA	NA	NA	NA	NA	NA	NA	NA	NA	NA	NA	NA	NA	NA	NA	NA	NA	NA	NA	NA	NA	NA	NA	NA	NA	NA	NA	NA	NA	NA	NA	NA	NA	NA	NA	NA	NA	NA	NA	41
884	P81605	Dermcidin;Survival-promoting peptide;DCD-1	DCD	5	5	46.4	110	NA	NA	NA	NA	NA	NA	NA	NA	NA	NA	NA	NA	NA	NA	NA	0.000132249	0.000125488	NA	NA	NA	NA	NA	NA	3.49e-05	5.62e-05	6.59e-05	NA	NA	NA	0.000174185	0.000202471	0.000203102	NA	NA	6.6e-05	0.00034033	0.000469336	0.000355903	0.0148586	0.0182894	0.0196219	26
885	P84095	Rho-related GTP-binding protein RhoG	RHOG	6	5	40.8	191	NA	NA	NA	NA	NA	NA	NA	NA	NA	NA	NA	NA	NA	NA	NA	NA	NA	NA	NA	NA	NA	NA	NA	NA	NA	NA	NA	NA	NA	NA	NA	NA	NA	NA	NA	NA	NA	NA	NA	NA	NA	41
886	P98194	Calcium-transporting ATPase type 2C member 1	ATP2C1	3	3	4.6	919	NA	NA	NA	NA	NA	NA	NA	NA	NA	NA	NA	NA	NA	NA	NA	NA	NA	NA	NA	NA	NA	NA	NA	NA	NA	NA	NA	NA	NA	NA	NA	NA	NA	NA	NA	NA	NA	NA	NA	NA	NA	41
887	Q00013	55 kDa erythrocyte membrane protein	MPP1	18	18	50	466	0.000221833	0.000136579	0.00021545	NA	NA	NA	NA	NA	NA	NA	NA	NA	NA	NA	6.71e-05	5.52e-05	1.23e-05	NA	NA	NA	NA	NA	NA	0.000169571	0.000150097	0.000155069	NA	2.64e-05	NA	0.000190641	0.000172822	0.000210174	NA	2.91e-05	NA	6.86e-05	7.08e-05	6.63e-05	NA	NA	NA	24
888	Q00325	Phosphate carrier protein, mitochondrial	SLC25A3	6	6	18	362	NA	NA	0.00024676	NA	NA	NA	NA	NA	NA	NA	NA	NA	NA	NA	NA	7.23e-05	NA	NA	NA	NA	NA	NA	NA	NA	NA	NA	NA	NA	NA	0.000431288	NA	NA	4.79e-05	0.000240317	8.02e-05	NA	NA	NA	NA	NA	NA	35
889	Q00610	Clathrin heavy chain 1	CLTC	68	68	50.6	1675	0.000505509	0.000400771	0.000492554	5.66e-05	4.61e-05	3.38e-05	4.36e-05	0.000186024	0.00013154	1.28e-05	1.64e-05	NA	NA	NA	0.000202324	0.000175442	0.000184168	NA	NA	NA	NA	NA	NA	0.000387696	0.000345748	0.00043939	0.000253782	0.000164684	0.000215256	0.000603212	0.000447824	0.000450534	0.000236369	0.000155355	0.000201874	0.000211758	0.000230149	0.000185046	NA	NA	NA	12
890	Q00765	Receptor expression-enhancing protein 5	REEP5	5	5	21.7	189	NA	NA	NA	NA	NA	NA	NA	NA	NA	NA	NA	NA	NA	NA	NA	NA	NA	NA	NA	NA	NA	NA	NA	NA	3.07e-05	3.61e-05	NA	NA	NA	NA	NA	NA	NA	NA	NA	NA	NA	NA	NA	NA	NA	39
891	Q00796	Sorbitol dehydrogenase	SORD	2	2	8.1	357	NA	NA	NA	NA	NA	NA	NA	NA	NA	NA	NA	NA	NA	NA	NA	NA	NA	NA	NA	NA	NA	NA	NA	NA	NA	NA	NA	NA	NA	NA	NA	NA	NA	NA	NA	NA	NA	NA	NA	NA	NA	41
892	Q01082	Spectrin beta chain, non-erythrocytic 1	SPTBN1	27	17	12.3	2364	5.41e-05	NA	8.35e-05	NA	NA	NA	NA	NA	NA	NA	NA	NA	NA	NA	NA	NA	NA	NA	NA	NA	NA	NA	NA	NA	NA	1.3e-05	NA	NA	NA	NA	NA	NA	NA	NA	NA	NA	NA	NA	NA	NA	NA	38
893	Q01433	AMP deaminase 2	AMPD2	14	14	17.6	879	NA	NA	NA	NA	NA	NA	NA	NA	NA	NA	NA	NA	NA	NA	NA	NA	NA	NA	NA	NA	NA	NA	NA	5.85e-05	4.66e-05	NA	NA	NA	NA	NA	NA	NA	NA	NA	NA	NA	NA	NA	NA	NA	NA	39
894	Q01469	Fatty acid-binding protein, epidermal	FABP5	5	5	43	135	NA	NA	NA	NA	NA	NA	NA	NA	NA	NA	NA	NA	NA	NA	NA	NA	NA	NA	NA	NA	NA	NA	NA	NA	NA	NA	NA	NA	NA	NA	NA	NA	NA	NA	NA	NA	NA	NA	NA	0.000978178	0.00101278	39
895	Q01518	Adenylyl cyclase-associated protein 1	CAP1	24	24	52.2	475	0.000102014	0.000140601	0.000156636	NA	NA	9.36e-05	8.47e-05	NA	NA	5.53e-05	0.000213298	NA	NA	NA	NA	6.68e-05	6.55e-05	NA	NA	NA	NA	NA	NA	0.00033597	0.000140726	0.000180597	NA	NA	NA	0.000162098	0.000275415	0.000260003	NA	NA	NA	NA	NA	NA	NA	NA	NA	26
896	Q01813	ATP-dependent 6-phosphofructokinase, platelet type	PFKP	18	16	30	784	0.000100609	5.53e-05	0.000147806	NA	NA	NA	NA	NA	NA	NA	NA	NA	NA	NA	NA	1.99e-05	5.68e-05	NA	NA	NA	NA	NA	NA	7.32e-05	3.43e-05	4.15e-05	NA	NA	NA	0.000327364	0.000339463	9.71e-05	5.55e-05	3.72e-05	3.8e-05	NA	NA	NA	NA	NA	NA	27
897	Q01814	Plasma membrane calcium-transporting ATPase 2	ATP2B2	6	2	6.1	1243	NA	NA	NA	NA	NA	NA	NA	NA	NA	NA	NA	NA	NA	NA	NA	NA	NA	NA	NA	NA	NA	NA	NA	NA	NA	NA	NA	NA	NA	NA	NA	NA	NA	NA	NA	NA	NA	NA	NA	NA	NA	41
898	Q02094	Ammonium transporter Rh type A	RHAG	3	3	12.5	409	NA	NA	NA	NA	NA	NA	NA	NA	NA	NA	NA	NA	NA	NA	NA	NA	NA	NA	NA	NA	NA	NA	NA	NA	NA	NA	0.000371028	0.000336855	0.000361784	NA	NA	NA	NA	NA	NA	NA	NA	NA	NA	NA	NA	38
899	Q02108	Guanylate cyclase soluble subunit alpha-3	GUCY1A3	2	2	4.1	690	NA	NA	NA	NA	NA	NA	NA	NA	NA	NA	NA	NA	NA	NA	NA	NA	NA	NA	NA	NA	NA	NA	NA	NA	NA	NA	NA	NA	NA	NA	NA	NA	NA	NA	NA	NA	NA	NA	NA	NA	NA	41
900	Q02153	Guanylate cyclase soluble subunit beta-1	GUCY1B3	2	2	3.7	619	NA	NA	NA	NA	NA	NA	NA	NA	NA	NA	NA	NA	NA	NA	NA	NA	NA	NA	NA	NA	NA	NA	NA	NA	NA	NA	NA	NA	NA	NA	NA	NA	NA	NA	NA	NA	NA	NA	NA	NA	NA	41
901	Q02161	Blood group Rh(D) polypeptide	RHD	5	1	13.2	417	NA	NA	NA	NA	NA	NA	NA	NA	NA	NA	NA	NA	NA	NA	NA	NA	NA	NA	NA	NA	NA	NA	NA	NA	NA	NA	NA	NA	NA	NA	NA	NA	NA	NA	NA	NA	NA	NA	NA	NA	NA	41
902	Q02413	Desmoglein-1	DSG1	19	19	23.4	1049	NA	NA	NA	NA	NA	NA	NA	NA	NA	NA	NA	NA	NA	NA	NA	NA	3.6e-05	NA	NA	NA	NA	NA	0.00113807	NA	NA	NA	NA	NA	NA	0.00064074	0.000516032	0.000572781	NA	0.000109503	6.11e-05	0.00059283	0.000257601	0.000520699	0.000976038	0.000718538	0.00075823	28
903	Q02978	Mitochondrial 2-oxoglutarate/malate carrier protein	SLC25A11	5	5	20.1	314	NA	0.000103272	0.000120914	NA	NA	NA	NA	NA	NA	NA	NA	NA	NA	NA	NA	NA	NA	NA	NA	NA	NA	NA	NA	NA	NA	NA	NA	NA	NA	NA	NA	NA	NA	NA	NA	NA	NA	NA	NA	NA	NA	39
904	Q03154	Aminoacylase-1	ACY1	2	2	6.4	408	NA	NA	NA	NA	NA	NA	NA	NA	NA	NA	NA	NA	NA	NA	NA	NA	NA	NA	NA	NA	NA	NA	NA	NA	NA	NA	NA	NA	NA	NA	NA	NA	NA	NA	NA	NA	NA	NA	NA	NA	NA	41
905	Q03518	Antigen peptide transporter 1	TAP1	4	4	9.5	748	NA	NA	NA	NA	NA	NA	NA	NA	NA	NA	NA	NA	NA	NA	NA	NA	NA	NA	NA	NA	NA	NA	NA	NA	NA	NA	NA	NA	NA	NA	NA	NA	NA	NA	NA	NA	NA	NA	NA	NA	NA	41
906	Q03591	Complement factor H-related protein 1	CFHR1	14	3	44.8	330	NA	NA	NA	0.000584639	NA	0.000537592	0.000749526	NA	NA	NA	NA	NA	NA	NA	0.000107969	9.92e-05	0.000153587	NA	NA	NA	NA	NA	NA	NA	NA	NA	NA	NA	NA	NA	NA	NA	NA	NA	NA	NA	NA	NA	0.000545608	NA	NA	34
907	Q03721	Potassium voltage-gated channel subfamily C member 4	KCNC4	1	1	2.2	635	NA	NA	NA	NA	NA	NA	NA	NA	NA	NA	NA	NA	NA	NA	NA	NA	NA	NA	NA	NA	NA	NA	NA	NA	NA	NA	NA	NA	NA	NA	NA	NA	NA	NA	NA	NA	NA	NA	NA	NA	NA	41
908	Q04837	Single-stranded DNA-binding protein, mitochondrial	SSBP1	3	3	21.6	148	NA	NA	NA	NA	NA	0.000144669	0.000128404	NA	NA	NA	NA	NA	NA	NA	NA	NA	NA	NA	NA	NA	NA	NA	NA	NA	NA	NA	NA	NA	NA	NA	NA	NA	NA	NA	NA	NA	NA	NA	NA	NA	NA	39
909	Q04917	14-3-3 protein eta	YWHAH	19	15	67.5	246	0.000676066	0.000691167	0.000442747	0.00050023	0.000157801	0.000379886	0.000569481	NA	NA	NA	NA	NA	NA	NA	7.19e-05	8.7e-05	0.000101444	NA	NA	NA	NA	NA	NA	0.000453489	0.000472646	0.000269624	NA	NA	NA	0.000421121	NA	0.000414048	5.78e-05	0.000102799	0.000226132	0.000356981	0.00025233	0.000219386	NA	NA	NA	20
910	Q04941	Proteolipid protein 2	PLP2	1	1	8.6	152	NA	NA	NA	NA	NA	NA	NA	NA	NA	NA	NA	NA	NA	NA	NA	NA	NA	NA	NA	NA	NA	NA	NA	NA	NA	NA	NA	NA	NA	NA	NA	NA	NA	NA	NA	NA	NA	NA	NA	NA	NA	41
911	Q05209	Tyrosine-protein phosphatase non-receptor type 12	PTPN12	11	11	20.8	780	4.77e-05	NA	4.34e-05	NA	NA	NA	NA	NA	NA	NA	NA	NA	NA	NA	NA	NA	NA	NA	NA	NA	NA	NA	NA	NA	NA	NA	NA	NA	NA	NA	NA	NA	NA	NA	NA	NA	NA	NA	NA	NA	NA	39
912	Q05682	Caldesmon	CALD1	26	26	24.3	793	0.000153035	NA	0.000770357	4.57e-05	NA	4.52e-05	4.67e-05	NA	NA	NA	NA	NA	NA	NA	1.75e-05	1.72e-05	NA	NA	NA	NA	NA	NA	NA	0.000324582	0.000140747	4.98e-05	NA	NA	NA	0.000293774	0.000310943	0.00371137	NA	NA	1.17e-05	NA	NA	NA	NA	NA	NA	27
913	Q06033	Inter-alpha-trypsin inhibitor heavy chain H3	ITIH3	21	21	29.2	890	6.76e-05	NA	NA	NA	NA	NA	NA	NA	NA	NA	NA	NA	NA	NA	NA	NA	2.27e-05	NA	NA	NA	NA	NA	NA	5.04e-05	0.000122484	9.52e-05	NA	NA	NA	NA	NA	NA	NA	NA	NA	NA	NA	NA	NA	NA	NA	36
914	Q06187	Tyrosine-protein kinase BTK	BTK	4	4	5.5	659	NA	NA	NA	NA	NA	NA	NA	NA	NA	NA	NA	NA	NA	NA	NA	NA	NA	NA	NA	NA	NA	NA	NA	NA	NA	NA	NA	NA	NA	NA	NA	NA	NA	NA	NA	NA	NA	NA	NA	NA	NA	41
915	Q06830	Peroxiredoxin-1	PRDX1	12	7	48.7	199	0.000189079	NA	NA	NA	NA	0.000101669	0.000105871	NA	NA	NA	0.000387521	NA	NA	NA	6.65e-05	8.31e-05	5.64e-05	NA	NA	NA	NA	NA	NA	NA	NA	0.000173894	NA	NA	NA	0.000422384	0.000472124	0.000199346	NA	5.82e-05	0.000193134	0.000557312	0.000745518	0.000448466	NA	NA	NA	25
916	Q07021	Complement component 1 Q subcomponent-binding protein, mitochondrial	C1QBP	5	5	22	282	NA	NA	NA	NA	NA	NA	NA	NA	NA	NA	NA	NA	NA	NA	NA	NA	NA	NA	NA	NA	NA	NA	NA	NA	NA	NA	NA	NA	NA	NA	NA	NA	NA	NA	NA	NA	NA	NA	NA	NA	NA	41
917	Q07812	Apoptosis regulator BAX	BAX	3	3	19.3	192	NA	NA	NA	NA	NA	NA	NA	NA	NA	NA	NA	NA	NA	NA	NA	NA	NA	NA	NA	NA	NA	NA	NA	NA	NA	NA	NA	NA	NA	NA	NA	NA	NA	NA	NA	NA	NA	NA	NA	NA	NA	41
918	Q07866	Kinesin light chain 1	KLC1	2	2	3.8	573	NA	NA	NA	NA	NA	NA	NA	NA	NA	NA	NA	NA	NA	NA	NA	NA	NA	NA	NA	NA	NA	NA	NA	NA	NA	NA	NA	NA	NA	NA	NA	NA	NA	NA	NA	NA	NA	NA	NA	NA	NA	41
919	Q08188	Protein-glutamine gamma-glutamyltransferase E;Protein-glutamine gamma-glutamyltransferase E 50 kDa catalytic chain;Protein-glutamine gamma-glutamyltransferase E 27 kDa non-catalytic chain	TGM3	4	4	9.4	693	NA	NA	NA	NA	NA	NA	NA	NA	NA	NA	NA	NA	NA	NA	NA	NA	NA	NA	NA	NA	NA	NA	NA	NA	NA	NA	NA	NA	NA	NA	NA	NA	NA	NA	NA	NA	NA	NA	NA	NA	NA	41
920	Q08209;P48454;P16298	Serine/threonine-protein phosphatase 2B catalytic subunit alpha isoform;Serine/threonine-protein phosphatase 2B catalytic subunit gamma isoform;Serine/threonine-protein phosphatase 2B catalytic subunit beta isoform	PPP3CA;PPP3CC;PPP3CB	2	2	5	521	NA	NA	NA	NA	NA	NA	NA	NA	NA	NA	NA	NA	NA	NA	NA	NA	NA	NA	NA	NA	NA	NA	NA	NA	NA	NA	NA	NA	NA	NA	NA	NA	NA	NA	NA	NA	NA	NA	NA	NA	NA	41
921	Q08211	ATP-dependent RNA helicase A	DHX9	1	1	1.4	1270	NA	NA	NA	NA	NA	NA	NA	NA	NA	NA	NA	NA	NA	NA	NA	NA	NA	NA	NA	NA	NA	NA	NA	NA	NA	NA	NA	NA	NA	NA	NA	NA	NA	NA	NA	NA	NA	NA	NA	NA	NA	41
922	Q08380	Galectin-3-binding protein	LGALS3BP	12	12	27.4	585	NA	NA	NA	NA	NA	0.000424996	0.000552714	NA	NA	NA	NA	NA	NA	NA	NA	NA	6.29e-05	NA	NA	NA	NA	NA	NA	NA	NA	NA	NA	NA	NA	NA	NA	NA	NA	NA	NA	NA	NA	NA	NA	NA	NA	38
923	Q08431	Lactadherin;Lactadherin short form;Medin	MFGE8	12	12	40.1	387	NA	NA	NA	NA	NA	0.00022064	0.000210707	NA	NA	NA	NA	NA	NA	NA	NA	NA	NA	NA	NA	NA	NA	NA	NA	NA	NA	NA	NA	NA	NA	NA	NA	NA	NA	NA	NA	NA	NA	NA	NA	NA	NA	39
924	Q08495	Dematin	DMTN	20	20	52.8	405	0.00028688	0.000598694	0.000273446	3.96e-05	NA	1e-05	NA	0.000355342	0.000728333	0.000289609	5.78e-05	NA	NA	NA	3.13e-05	4.32e-05	3.71e-05	NA	NA	2.51e-05	NA	0.000737263	NA	0.000351602	0.000280452	0.000277045	NA	NA	NA	0.000240696	0.000221006	0.000176802	9.02e-05	NA	0.000145333	0.000291222	0.000378066	0.000418952	NA	NA	0.000783109	15
925	Q08554	Desmocollin-1	DSC1	13	13	16.3	894	NA	NA	NA	NA	NA	NA	NA	NA	NA	NA	NA	NA	NA	NA	NA	6.15e-05	NA	NA	NA	NA	NA	NA	NA	NA	NA	NA	NA	NA	NA	NA	NA	NA	NA	NA	NA	0.000363324	0.000366765	0.000426285	0.000602016	0.000801011	0.000859258	34
926	Q08722	Leukocyte surface antigen CD47	CD47	5	5	11.5	323	NA	NA	NA	NA	NA	NA	0.00267097	NA	NA	NA	NA	NA	NA	NA	NA	NA	NA	NA	NA	NA	NA	NA	NA	NA	NA	NA	NA	NA	NA	NA	NA	NA	0.000439316	0.000344632	0.000443384	NA	NA	NA	NA	NA	NA	37
927	Q09327	Beta-1,4-mannosyl-glycoprotein 4-beta-N-acetylglucosaminyltransferase	MGAT3	2	2	5.3	533	NA	NA	NA	NA	NA	NA	NA	NA	NA	NA	NA	NA	NA	NA	NA	NA	NA	NA	NA	NA	NA	NA	NA	NA	NA	NA	NA	NA	NA	NA	NA	NA	NA	NA	NA	NA	NA	NA	NA	NA	NA	41
928	Q09666	Neuroblast differentiation-associated protein AHNAK	AHNAK	7	7	7.9	5890	NA	NA	NA	NA	NA	NA	NA	NA	NA	NA	NA	NA	NA	NA	NA	NA	NA	NA	NA	NA	NA	NA	NA	NA	NA	NA	NA	NA	NA	NA	NA	NA	NA	NA	NA	NA	NA	NA	NA	NA	NA	41
929	Q0ZGT2	Nexilin	NEXN	5	5	8.4	675	NA	NA	NA	NA	NA	NA	NA	NA	NA	NA	NA	NA	NA	NA	NA	NA	NA	NA	NA	NA	NA	NA	NA	NA	NA	NA	NA	NA	NA	NA	NA	NA	NA	NA	NA	NA	NA	NA	NA	NA	NA	41
930	Q10567	AP-1 complex subunit beta-1	AP1B1	2	1	3.1	949	NA	NA	NA	NA	NA	NA	NA	NA	NA	NA	NA	NA	NA	NA	NA	NA	NA	NA	NA	NA	NA	NA	NA	NA	NA	NA	NA	NA	NA	NA	NA	NA	NA	NA	NA	NA	NA	NA	NA	NA	NA	41
931	Q12846	Syntaxin-4	STX4	5	5	22.2	297	NA	NA	NA	NA	NA	0.000103327	0.000111715	NA	NA	NA	NA	NA	NA	NA	NA	NA	NA	NA	NA	NA	NA	NA	NA	NA	NA	NA	NA	NA	NA	NA	NA	NA	NA	NA	NA	NA	NA	NA	NA	NA	NA	39
932	Q12907	Vesicular integral-membrane protein VIP36	LMAN2	9	9	28.7	356	NA	NA	NA	NA	NA	NA	NA	NA	NA	NA	NA	NA	NA	NA	NA	NA	NA	NA	NA	NA	NA	NA	NA	NA	NA	NA	NA	NA	NA	0.000128669	0.000156137	NA	NA	NA	NA	NA	NA	NA	NA	NA	NA	39
933	Q12913	Receptor-type tyrosine-protein phosphatase eta	PTPRJ	24	24	24.3	1337	0.000143886	5.51e-05	6.6e-05	NA	NA	0.000148524	0.00020996	NA	NA	NA	NA	NA	NA	NA	8.21e-05	5.27e-05	0.000113305	NA	NA	NA	NA	NA	NA	5e-05	5.46e-05	7.76e-05	NA	NA	NA	0.000114795	0.000208491	NA	0.000219175	3.8e-05	0.000130463	NA	NA	NA	NA	0.000745702	NA	24
934	Q12986	Transcriptional repressor NF-X1	NFX1	1	1	0.8	1120	NA	NA	NA	NA	NA	NA	NA	NA	NA	NA	NA	NA	NA	NA	NA	NA	NA	NA	NA	NA	NA	NA	NA	NA	NA	NA	NA	NA	NA	NA	NA	NA	NA	NA	NA	NA	NA	NA	NA	NA	NA	41
935	Q13011	Delta(3,5)-Delta(2,4)-dienoyl-CoA isomerase, mitochondrial	ECH1	8	8	29	328	NA	NA	NA	NA	NA	NA	NA	NA	NA	NA	NA	NA	NA	NA	NA	NA	NA	NA	NA	NA	NA	NA	NA	5.25e-05	4.01e-05	5.12e-05	NA	NA	NA	NA	NA	NA	NA	NA	NA	NA	NA	NA	NA	NA	NA	38
936	Q13045	Protein flightless-1 homolog	FLII	18	18	20.1	1269	0.000155042	0.000154695	8.27e-05	NA	NA	NA	NA	NA	NA	NA	NA	NA	NA	NA	NA	NA	NA	NA	NA	NA	NA	NA	NA	1e-05	NA	2.1e-05	NA	NA	NA	NA	NA	NA	NA	NA	NA	NA	NA	NA	NA	NA	NA	36
937	Q13094	Lymphocyte cytosolic protein 2	LCP2	2	2	5.1	533	NA	NA	NA	NA	NA	NA	NA	NA	NA	NA	NA	NA	NA	NA	NA	NA	NA	NA	NA	NA	NA	NA	NA	NA	NA	NA	NA	NA	NA	NA	NA	NA	NA	NA	NA	NA	NA	NA	NA	NA	NA	41
938	Q13103	Secreted phosphoprotein 24	SPP2	7	7	28.9	211	NA	NA	NA	0.00135662	0.000200824	0.000578538	0.000472869	NA	0.000501556	NA	NA	NA	NA	NA	NA	0.000145858	NA	NA	NA	NA	NA	NA	NA	0.000149445	NA	NA	NA	NA	NA	0.00083953	0.000815676	NA	NA	5.65e-05	NA	0.000571245	0.000337819	0.000394577	NA	NA	NA	28
939	Q13162	Peroxiredoxin-4	PRDX4	8	4	27.7	271	NA	NA	NA	NA	NA	NA	NA	NA	NA	NA	NA	NA	NA	NA	NA	NA	NA	NA	NA	NA	NA	NA	NA	NA	NA	NA	NA	NA	NA	NA	NA	NA	NA	NA	NA	NA	NA	NA	NA	NA	NA	41
940	Q13200	26S proteasome non-ATPase regulatory subunit 2	PSMD2	2	2	2.6	908	NA	NA	NA	NA	NA	NA	NA	NA	NA	NA	NA	NA	NA	NA	NA	NA	NA	NA	NA	NA	NA	NA	NA	NA	NA	NA	NA	NA	NA	NA	NA	NA	NA	NA	NA	NA	NA	NA	NA	NA	NA	41
941	Q13201	Multimerin-1;Platelet glycoprotein Ia*;155 kDa platelet multimerin	MMRN1	53	53	44.8	1228	0.000930121	0.000829051	0.00082066	0.00105014	0.000828514	8.49e-05	0.000109682	0.00087888	0.000985371	8.62e-05	0.000108235	0.000381698	0.000190045	0.000166234	0.000516627	0.000520803	0.00052992	NA	NA	NA	NA	NA	NA	0.000987606	0.000881005	0.000947096	0.000468604	0.000535272	0.000486107	0.00070766	0.000637062	0.000709543	0.00062088	0.000465907	0.000395484	0.000633837	0.000799735	0.000660179	9.33e-06	NA	NA	8
942	Q13217	DnaJ homolog subfamily C member 3	DNAJC3	4	4	7.5	504	NA	NA	NA	NA	NA	NA	NA	NA	NA	NA	NA	NA	NA	NA	NA	NA	NA	NA	NA	NA	NA	NA	NA	NA	NA	NA	NA	NA	NA	NA	NA	NA	NA	NA	NA	NA	NA	NA	NA	NA	NA	41
943	Q13336	Urea transporter 1	SLC14A1	5	5	8.7	389	NA	NA	NA	NA	NA	0.000388636	0.00035806	NA	NA	NA	NA	NA	NA	NA	NA	NA	NA	NA	NA	NA	NA	NA	NA	NA	NA	NA	NA	NA	NA	NA	NA	NA	NA	NA	NA	NA	NA	NA	NA	NA	NA	39
944	Q15819;Q13404	Ubiquitin-conjugating enzyme E2 variant 2;Ubiquitin-conjugating enzyme E2 variant 1	UBE2V2;UBE2V1	1	1	14.5	145	NA	NA	NA	NA	NA	NA	NA	NA	NA	NA	NA	NA	NA	NA	NA	NA	NA	NA	NA	NA	NA	NA	NA	NA	NA	NA	NA	NA	NA	NA	NA	NA	NA	NA	NA	NA	NA	NA	NA	NA	NA	41
945	Q13418	Integrin-linked protein kinase	ILK	27	27	56	452	0.000575183	0.000267413	0.000670148	0.000805718	0.000434907	6.27e-05	6.71e-05	0.000639881	0.000955743	4.6e-05	4.46e-05	NA	NA	NA	0.000403324	0.000353174	0.000321242	NA	NA	NA	1.8e-05	NA	NA	0.000724098	0.000625796	0.000650062	0.00011694	0.0001471	0.000136505	0.00064074	0.000698298	0.000743529	0.000617938	0.000463673	0.000463793	0.000744139	0.000831787	0.000677331	NA	NA	NA	11
946	Q13423	NAD(P) transhydrogenase, mitochondrial	NNT	17	17	21.6	1086	0.000812319	0.000303874	0.000289512	NA	NA	NA	NA	NA	NA	NA	NA	NA	NA	NA	NA	4.41e-05	NA	NA	NA	NA	NA	NA	NA	6.48e-05	8.28e-05	5.03e-05	NA	NA	NA	NA	0.000964727	0.00124061	NA	NA	9.69e-05	NA	NA	NA	NA	NA	NA	31
947	Q13464	Rho-associated protein kinase 1	ROCK1	21	15	16.4	1354	NA	NA	NA	NA	NA	NA	NA	NA	NA	NA	NA	NA	NA	NA	NA	NA	NA	NA	NA	NA	NA	NA	NA	NA	2.21e-05	2.27e-05	NA	NA	NA	NA	NA	NA	NA	NA	NA	NA	NA	NA	NA	NA	NA	39
948	Q13535	Serine/threonine-protein kinase ATR	ATR	3	3	1.3	2644	NA	NA	NA	NA	NA	NA	NA	NA	NA	NA	NA	NA	NA	NA	NA	NA	NA	NA	NA	NA	NA	NA	NA	NA	NA	NA	NA	NA	NA	NA	NA	NA	NA	NA	NA	NA	NA	NA	NA	NA	NA	41
949	Q13561	Dynactin subunit 2	DCTN2	9	9	29.2	401	NA	NA	NA	NA	NA	NA	NA	NA	NA	NA	NA	NA	NA	NA	NA	NA	NA	NA	NA	NA	NA	NA	NA	3.22e-05	NA	3.45e-05	NA	NA	NA	NA	NA	NA	NA	NA	NA	NA	NA	NA	NA	NA	NA	39
950	Q13576	Ras GTPase-activating-like protein IQGAP2	IQGAP2	47	46	38.5	1575	0.00023813	0.000294563	0.000274387	NA	NA	NA	NA	NA	NA	NA	NA	NA	NA	NA	5.35e-05	7.59e-05	5.24e-05	NA	NA	NA	NA	NA	NA	0.000158638	0.000134122	0.00010345	NA	NA	NA	0.000332602	0.000282792	0.000228856	6.85e-05	2.57e-05	2.61e-05	2.83e-05	6.11e-05	3.47e-05	NA	NA	NA	23
951	Q13586	Stromal interaction molecule 1	STIM1	20	20	38.8	685	0.000286743	0.000208927	0.000246047	6.85e-05	NA	0.000106383	0.000100555	NA	NA	1.93e-05	NA	NA	NA	NA	1.77e-05	1.5e-05	7.3e-05	NA	NA	NA	NA	NA	NA	0.000187816	0.000175206	0.000272451	NA	0.000139291	NA	0.000206031	0.000322221	0.000209069	NA	NA	NA	NA	NA	0.000448877	NA	NA	NA	23
952	Q13617	Cullin-2	CUL2	2	2	5.5	745	NA	NA	NA	NA	NA	NA	NA	NA	NA	NA	NA	NA	NA	NA	NA	NA	NA	NA	NA	NA	NA	NA	NA	NA	NA	NA	NA	NA	NA	NA	NA	NA	NA	NA	NA	NA	NA	NA	NA	NA	NA	41
953	Q13637	Ras-related protein Rab-32	RAB32	9	9	47.6	225	8.43e-05	0.000159013	8.17e-05	NA	NA	7.1e-05	6.63e-05	NA	NA	NA	NA	NA	NA	NA	NA	2.52e-05	8.22e-05	NA	NA	NA	NA	NA	NA	NA	NA	NA	NA	NA	NA	0.000580289	NA	0.000455946	NA	NA	NA	NA	NA	NA	NA	NA	NA	32
954	Q13642	Four and a half LIM domains protein 1	FHL1	8	8	33.7	323	0.000491328	NA	NA	0.000467641	0.000475355	0.000239209	0.000239405	0.000368603	NA	NA	NA	NA	NA	NA	0.000209079	9.9e-05	0.000191247	NA	NA	NA	NA	NA	NA	NA	0.000302123	0.000310155	0.000532006	0.00046821	0.000387371	NA	NA	0.000413136	NA	NA	NA	0.000444013	NA	NA	NA	NA	NA	25
955	Q13790	Apolipoprotein F	APOF	5	5	18.1	326	0.000391239	0.000426252	0.000503719	NA	NA	NA	NA	0.000377413	NA	0.000233751	0.000204828	NA	NA	NA	NA	NA	0.000142307	NA	NA	0.00026201	NA	NA	NA	0.000265006	0.000156798	0.000215242	NA	NA	NA	0.000782376	NA	NA	0.000134833	0.000103431	0.000124136	0.000130351	0.000110839	0.000181572	0.000436942	0.000622482	0.000540352	20
956	Q13813	Spectrin alpha chain, non-erythrocytic 1	SPTAN1	4	4	2.7	2472	NA	NA	NA	NA	NA	NA	NA	NA	NA	NA	NA	NA	NA	NA	NA	NA	NA	NA	NA	NA	NA	NA	NA	NA	NA	NA	NA	NA	NA	NA	NA	NA	NA	NA	NA	NA	NA	NA	NA	NA	NA	41
957	Q13835	Plakophilin-1	PKP1	1	1	2	747	NA	NA	NA	NA	NA	NA	NA	NA	NA	NA	NA	NA	NA	NA	NA	NA	NA	NA	NA	NA	NA	NA	NA	NA	NA	NA	NA	NA	NA	NA	NA	NA	NA	NA	NA	NA	NA	NA	NA	NA	NA	41
958	Q13867	Bleomycin hydrolase	BLMH	4	4	13.8	455	NA	NA	NA	NA	NA	NA	NA	NA	NA	NA	NA	NA	NA	NA	NA	NA	NA	NA	NA	NA	NA	NA	NA	NA	NA	NA	NA	NA	NA	NA	NA	NA	NA	NA	NA	NA	NA	NA	NA	NA	NA	41
959	Q13884	Beta-1-syntrophin	SNTB1	2	2	7.4	538	NA	NA	NA	NA	NA	NA	NA	NA	NA	NA	NA	NA	NA	NA	NA	NA	NA	NA	NA	NA	NA	NA	NA	NA	NA	NA	NA	NA	NA	NA	NA	NA	NA	NA	NA	NA	NA	NA	NA	NA	NA	41
960	Q9BVA1;Q13885	Tubulin beta-2B chain;Tubulin beta-2A chain	TUBB2B;TUBB2A	22	1	52.1	445	NA	NA	NA	NA	NA	NA	NA	NA	NA	NA	NA	NA	NA	NA	NA	NA	NA	NA	NA	NA	NA	NA	NA	NA	NA	NA	NA	NA	NA	NA	NA	NA	NA	NA	NA	NA	NA	NA	NA	NA	NA	41
961	Q14005	Pro-interleukin-16;Interleukin-16	IL16	2	2	2.3	1332	NA	NA	NA	NA	NA	NA	NA	NA	NA	NA	NA	NA	NA	NA	NA	NA	NA	NA	NA	NA	NA	NA	NA	NA	NA	NA	NA	NA	NA	NA	NA	NA	NA	NA	NA	NA	NA	NA	NA	NA	NA	41
962	Q14008	Cytoskeleton-associated protein 5	CKAP5	7	7	4.5	2032	4.69e-05	4.55e-05	5.09e-05	NA	NA	NA	NA	NA	NA	NA	NA	NA	NA	NA	NA	NA	NA	NA	NA	NA	NA	NA	NA	NA	NA	NA	NA	NA	NA	NA	NA	NA	NA	NA	NA	NA	NA	NA	NA	NA	NA	38
963	Q14012	Calcium/calmodulin-dependent protein kinase type 1	CAMK1	4	4	17	370	NA	NA	NA	NA	NA	NA	NA	NA	NA	NA	NA	NA	NA	NA	NA	NA	NA	NA	NA	NA	NA	NA	NA	NA	NA	2.33e-05	NA	NA	NA	5.2e-05	NA	NA	NA	NA	NA	NA	NA	NA	NA	NA	NA	39
964	Q14019	Coactosin-like protein	COTL1	5	5	28.9	142	NA	NA	NA	NA	NA	NA	NA	NA	NA	NA	NA	NA	NA	NA	NA	NA	NA	NA	NA	NA	NA	NA	NA	NA	NA	NA	NA	NA	NA	NA	NA	NA	NA	NA	NA	NA	NA	NA	NA	NA	NA	41
965	Q14141	Septin-6	2023-09-06	8	5	30.2	434	NA	0.000314402	0.000114287	NA	NA	NA	NA	NA	NA	NA	NA	NA	NA	NA	5.46e-05	3.15e-05	4.59e-05	NA	NA	NA	NA	NA	NA	NA	NA	NA	NA	NA	NA	NA	0.000169637	NA	NA	NA	NA	NA	NA	NA	NA	NA	NA	35
966	Q14165	Malectin	MLEC	10	10	39	292	0.000236069	0.000240501	0.000242794	NA	NA	0.000114818	NA	NA	NA	NA	NA	NA	NA	NA	0.000138957	0.000101613	8.79e-06	NA	NA	NA	NA	NA	NA	NA	8.62e-05	7.11e-05	NA	NA	NA	8.59e-05	8.7e-05	9.98e-05	8.32e-05	4e-05	3.5e-05	NA	NA	NA	NA	NA	NA	26
967	Q14183	Double C2-like domain-containing protein alpha	DOC2A	1	1	5	400	NA	NA	NA	NA	NA	NA	NA	NA	NA	NA	NA	NA	NA	NA	NA	NA	NA	NA	NA	NA	NA	NA	NA	NA	NA	NA	NA	NA	NA	NA	NA	NA	NA	NA	NA	NA	NA	NA	NA	NA	NA	41
968	Q14203	Dynactin subunit 1	DCTN1	13	13	12	1278	NA	NA	NA	NA	NA	NA	NA	NA	NA	NA	NA	NA	NA	NA	NA	NA	NA	NA	NA	NA	NA	NA	NA	NA	NA	NA	NA	NA	NA	NA	NA	NA	NA	NA	NA	NA	NA	NA	NA	NA	NA	41
969	Q14204	Cytoplasmic dynein 1 heavy chain 1	DYNC1H1	7	7	2.7	4646	NA	NA	NA	NA	NA	NA	NA	NA	NA	NA	NA	NA	NA	NA	NA	NA	NA	NA	NA	NA	NA	NA	NA	NA	NA	NA	NA	NA	NA	NA	NA	NA	NA	NA	NA	NA	NA	NA	NA	NA	NA	41
970	Q14240	Eukaryotic initiation factor 4A-II;Eukaryotic initiation factor 4A-II, N-terminally processed	EIF4A2	2	1	8.8	407	NA	NA	NA	NA	NA	NA	NA	NA	NA	NA	NA	NA	NA	NA	NA	NA	NA	NA	NA	NA	NA	NA	NA	NA	NA	NA	NA	NA	NA	NA	NA	NA	NA	NA	NA	NA	NA	NA	NA	NA	NA	41
971	Q14247	Src substrate cortactin	CTTN	19	19	40.2	550	NA	NA	NA	0.000175627	NA	NA	NA	NA	NA	NA	0.000270827	NA	NA	NA	NA	NA	NA	NA	NA	NA	NA	NA	NA	0.000140992	8.89e-05	0.000119969	NA	NA	NA	NA	NA	NA	NA	NA	NA	NA	NA	NA	NA	NA	NA	36
972	Q14254	Flotillin-2	FLOT2	28	28	66.1	428	0.000265745	0.000259452	0.000362911	0.000152943	5.4e-05	0.000172873	0.000187284	NA	NA	4.41e-05	5.14e-05	NA	NA	NA	6.29e-05	3.82e-05	6.24e-05	NA	NA	NA	NA	NA	NA	0.00026791	0.000312716	0.000205157	NA	NA	NA	0.000147959	0.000173127	0.00012257	3.06e-05	9.22e-05	6.48e-05	2.12e-05	4.16e-05	4e-05	NA	NA	NA	17
973	Q14315	Filamin-C	FLNC	16	1	4.8	2725	NA	NA	NA	NA	NA	NA	NA	NA	NA	NA	NA	NA	NA	NA	NA	NA	NA	NA	NA	NA	NA	NA	NA	NA	NA	NA	NA	NA	NA	NA	NA	NA	NA	NA	NA	NA	NA	NA	NA	NA	NA	41
974	Q14344	Guanine nucleotide-binding protein subunit alpha-13	GNA13	16	15	46.4	377	0.000123419	0.00011022	0.000181161	NA	NA	9.35e-05	4.15e-05	0.000107838	NA	NA	NA	NA	NA	NA	1.42e-05	1.61e-05	1.64e-05	NA	NA	NA	NA	NA	NA	3.62e-05	3.96e-05	4.23e-05	NA	NA	NA	0.000275466	0.000512378	0.000234649	0.000298272	0.000341994	NA	0.000341285	NA	NA	NA	NA	NA	23
975	Q14432	cGMP-inhibited 3,5-cyclic phosphodiesterase A	PDE3A	6	6	7.4	1141	NA	NA	NA	NA	NA	NA	NA	NA	NA	NA	NA	NA	NA	NA	1.21e-05	NA	2.09e-05	NA	NA	NA	NA	NA	NA	NA	NA	NA	NA	NA	NA	NA	NA	NA	NA	NA	NA	NA	NA	NA	NA	NA	NA	39
976	Q14520	Hyaluronan-binding protein 2;Hyaluronan-binding protein 2 50 kDa heavy chain;Hyaluronan-binding protein 2 50 kDa heavy chain alternate form;Hyaluronan-binding protein 2 27 kDa light chain;Hyaluronan-binding protein 2 27 kDa light chain alternate form	HABP2	24	24	41.4	560	0.000351324	NA	0.00029528	0.000535602	0.000557978	0.000676325	0.000590924	0.000555321	0.00263878	NA	NA	NA	NA	NA	0.000152993	0.000202695	0.000296784	NA	NA	NA	NA	NA	NA	0.000140795	4.99e-05	0.000226531	0.00146092	0.000447165	0.000323017	0.00110007	0.00140478	NA	NA	NA	NA	NA	0.000365022	NA	0.000302494	0.000477918	0.000419555	18
977	Q14624	Inter-alpha-trypsin inhibitor heavy chain H4;70 kDa inter-alpha-trypsin inhibitor heavy chain H4;35 kDa inter-alpha-trypsin inhibitor heavy chain H4	ITIH4	91	88	69.9	930	0.00883225	0.00690196	0.00893193	0.0156336	0.00922235	0.0180521	0.0174055	0.00629673	0.00883499	0.00889027	0.00820097	0.00773635	0.00684665	0.00758641	0.00616687	0.00673365	0.00714801	0.0104802	0.0129329	0.00502723	0.000590628	0.000490036	0.00240855	0.00734057	0.00651563	0.00704176	0.0102229	0.00932742	0.00935325	0.0169191	0.0174005	0.0163903	0.00749398	0.00661517	0.00728773	0.0080842	0.00885328	0.00851673	0.00537627	0.00661918	0.00609886	0
978	Q14643	Inositol 1,4,5-trisphosphate receptor type 1	ITPR1	8	7	3.8	2758	NA	NA	NA	NA	NA	NA	NA	NA	NA	NA	NA	NA	NA	NA	NA	NA	NA	NA	NA	NA	NA	NA	NA	NA	NA	NA	NA	NA	NA	NA	NA	NA	NA	NA	NA	NA	NA	NA	NA	NA	NA	41
979	Q14644	Ras GTPase-activating protein 3	RASA3	24	24	37.4	834	0.000112313	7.16e-05	0.000140961	NA	NA	NA	NA	NA	NA	NA	NA	NA	NA	NA	NA	6.68e-05	NA	NA	NA	NA	NA	NA	NA	8.24e-05	6.33e-05	2.37e-05	NA	NA	NA	0.000142074	NA	0.00227867	NA	NA	NA	NA	NA	NA	NA	NA	NA	32
980	Q14677	Clathrin interactor 1	CLINT1	9	9	19	625	NA	NA	NA	NA	NA	NA	NA	NA	NA	NA	NA	NA	NA	NA	NA	NA	NA	NA	NA	NA	NA	NA	NA	NA	3e-05	3.29e-05	NA	NA	NA	NA	NA	NA	NA	NA	NA	NA	NA	NA	NA	NA	NA	39
981	Q14697	Neutral alpha-glucosidase AB	GANAB	22	22	27	944	0.000384477	NA	0.000459704	NA	NA	NA	NA	NA	NA	NA	NA	NA	NA	NA	5.18e-05	5.45e-05	0.000168072	NA	NA	NA	NA	NA	NA	4.53e-05	9.02e-05	4.24e-05	NA	NA	NA	NA	NA	0.00088087	NA	0.000241114	NA	NA	NA	NA	NA	NA	NA	31
982	Q14761	Protein tyrosine phosphatase receptor type C-associated protein	PTPRCAP	4	4	19.9	206	NA	NA	NA	NA	NA	0.000159981	0.000165566	NA	NA	NA	NA	NA	NA	NA	NA	NA	NA	NA	NA	NA	NA	NA	NA	NA	NA	NA	NA	NA	NA	NA	NA	NA	NA	NA	NA	NA	NA	NA	NA	NA	NA	39
983	Q14766	Latent-transforming growth factor beta-binding protein 1	LTBP1	48	48	36	1721	0.000338676	0.000669577	0.000186491	0.000179127	0.000422553	NA	NA	0.000692451	0.000836429	NA	NA	NA	NA	NA	0.000338539	0.000333028	0.000212501	NA	NA	0.000313588	NA	NA	NA	0.000422748	0.000236848	0.000257211	0.000431015	0.000347865	0.000466266	0.000286315	0.000299165	0.00128261	NA	NA	NA	0.000383194	0.000398572	0.000304282	NA	1.95e-05	NA	17
984	Q14833	Metabotropic glutamate receptor 4	GRM4	2	2	2.6	912	NA	NA	NA	NA	NA	NA	NA	NA	NA	NA	NA	NA	NA	NA	NA	NA	NA	NA	NA	NA	NA	NA	NA	NA	NA	NA	NA	NA	NA	NA	NA	NA	NA	NA	NA	NA	NA	NA	NA	NA	NA	41
985	Q14847	LIM and SH3 domain protein 1	LASP1	7	7	29.5	261	NA	NA	NA	NA	NA	NA	NA	NA	NA	NA	NA	NA	NA	NA	NA	NA	NA	NA	NA	NA	NA	NA	NA	NA	2.73e-05	2.99e-05	NA	NA	NA	NA	NA	NA	NA	NA	NA	NA	NA	NA	NA	NA	NA	39
986	Q14974	Importin subunit beta-1	KPNB1	3	3	4.5	876	NA	NA	NA	NA	NA	NA	NA	NA	NA	NA	NA	NA	NA	NA	NA	NA	NA	NA	NA	NA	NA	NA	NA	NA	NA	NA	NA	NA	NA	NA	NA	NA	NA	NA	NA	NA	NA	NA	NA	NA	NA	41
987	Q14BN4	Sarcolemmal membrane-associated protein	SLMAP	7	7	9.3	828	3.44e-05	NA	9.23e-05	NA	NA	NA	NA	NA	NA	NA	NA	NA	NA	NA	NA	NA	NA	NA	NA	NA	NA	NA	NA	2e-05	NA	NA	NA	NA	NA	NA	NA	NA	NA	NA	NA	NA	NA	NA	NA	NA	NA	38
988	Q14D04	Ventricular zone-expressed PH domain-containing protein homolog 1	VEPH1	2	2	4.1	833	NA	NA	NA	NA	NA	NA	NA	NA	NA	NA	NA	NA	NA	NA	NA	NA	NA	NA	NA	NA	NA	NA	NA	NA	NA	NA	NA	NA	NA	NA	NA	NA	NA	NA	NA	NA	NA	NA	NA	NA	NA	41
989	Q15005	Signal peptidase complex subunit 2	SPCS2	7	7	34.5	226	NA	NA	NA	NA	NA	0.000230006	0.00018407	NA	NA	NA	NA	NA	NA	NA	NA	NA	NA	NA	NA	NA	NA	NA	NA	NA	NA	NA	NA	NA	NA	NA	NA	NA	NA	NA	NA	NA	NA	NA	NA	NA	NA	39
990	Q15006	ER membrane protein complex subunit 2	EMC2	2	2	7.4	297	NA	NA	NA	NA	NA	NA	NA	NA	NA	NA	NA	NA	NA	NA	NA	NA	NA	NA	NA	NA	NA	NA	NA	NA	NA	NA	NA	NA	NA	NA	NA	NA	NA	NA	NA	NA	NA	NA	NA	NA	NA	41
991	Q15019	Septin-2	2023-09-02	7	7	31	361	NA	NA	NA	NA	NA	NA	NA	NA	NA	NA	NA	NA	NA	NA	NA	NA	NA	NA	NA	NA	NA	NA	NA	4.65e-05	5.09e-05	6.96e-05	NA	NA	NA	NA	NA	NA	NA	NA	NA	NA	NA	NA	NA	NA	NA	38
992	Q15027	Arf-GAP with coiled-coil, ANK repeat and PH domain-containing protein 1	ACAP1	1	1	2.2	740	NA	NA	NA	NA	NA	NA	NA	NA	NA	NA	NA	NA	NA	NA	NA	NA	NA	NA	NA	NA	NA	NA	NA	0.00014712	0.000114762	0.000107739	NA	NA	NA	NA	NA	NA	NA	NA	NA	NA	NA	NA	NA	NA	NA	38
993	Q15067	Peroxisomal acyl-coenzyme A oxidase 1	ACOX1	3	3	6.1	660	NA	NA	NA	NA	NA	NA	NA	NA	NA	NA	NA	NA	NA	NA	NA	NA	NA	NA	NA	NA	NA	NA	NA	NA	NA	NA	NA	NA	NA	NA	NA	NA	NA	NA	NA	NA	NA	NA	NA	NA	NA	41
994	Q15084	Protein disulfide-isomerase A6	PDIA6	14	14	40.9	440	4.79e-05	4.35e-05	5.9e-05	NA	NA	NA	NA	NA	NA	NA	NA	NA	NA	NA	NA	NA	NA	NA	NA	NA	NA	NA	NA	NA	NA	NA	NA	NA	NA	NA	NA	NA	NA	NA	NA	NA	NA	NA	NA	NA	NA	38
995	Q15113	Procollagen C-endopeptidase enhancer 1	PCOLCE	10	10	34.3	449	NA	NA	NA	NA	NA	NA	NA	NA	NA	NA	NA	NA	NA	NA	NA	NA	NA	NA	NA	NA	NA	NA	NA	NA	NA	NA	NA	NA	NA	0.000242203	0.000250749	0.000287645	NA	NA	NA	NA	NA	NA	NA	NA	NA	38
996	Q15149	Plectin	PLEC	45	45	14.1	4684	0.000232118	8.46e-05	0.000664603	NA	NA	NA	NA	NA	NA	NA	NA	NA	NA	NA	NA	NA	NA	NA	NA	NA	NA	NA	NA	4.79e-05	1.41e-05	1.54e-05	NA	NA	NA	0.000369729	0.000348077	NA	NA	NA	NA	NA	NA	NA	NA	NA	NA	33
997	Q15166	Serum paraoxonase/lactonase 3	PON3	4	4	13.6	354	NA	NA	NA	NA	NA	NA	NA	NA	NA	NA	NA	NA	NA	NA	NA	NA	NA	NA	NA	NA	NA	NA	NA	NA	NA	NA	NA	NA	NA	NA	NA	NA	NA	NA	NA	NA	NA	NA	NA	NA	NA	41
998	Q15363	Transmembrane emp24 domain-containing protein 2	TMED2	4	4	24.4	201	NA	NA	NA	NA	NA	NA	NA	NA	NA	NA	NA	NA	NA	NA	NA	NA	NA	NA	NA	NA	NA	NA	NA	NA	NA	NA	NA	NA	NA	NA	NA	NA	NA	NA	NA	NA	NA	NA	NA	NA	NA	41
999	Q15365	Poly(rC)-binding protein 1	PCBP1	10	7	44.9	356	NA	NA	NA	NA	NA	4.59e-05	5.15e-05	NA	NA	NA	NA	NA	NA	NA	NA	NA	NA	NA	NA	NA	NA	NA	NA	NA	NA	NA	NA	NA	NA	NA	NA	NA	NA	NA	NA	NA	0.000365927	0.000298879	NA	NA	NA	37
1000	Q15366;P57721	Poly(rC)-binding protein 2;Poly(rC)-binding protein 3	PCBP2;PCBP3	7	4	27.4	365	NA	NA	NA	NA	NA	NA	NA	NA	NA	NA	NA	NA	NA	NA	NA	NA	NA	NA	NA	NA	NA	NA	NA	NA	NA	NA	NA	NA	NA	NA	NA	NA	NA	NA	NA	NA	NA	NA	NA	NA	NA	41
1001	Q15404	Ras suppressor protein 1	RSU1	12	12	45.8	277	0.000168454	NA	NA	NA	NA	NA	NA	NA	NA	NA	NA	NA	NA	NA	6.4e-05	0.000108438	5.86e-05	NA	NA	NA	NA	NA	NA	8.71e-05	7.77e-05	8.85e-05	NA	NA	NA	NA	NA	NA	NA	NA	NA	NA	NA	NA	NA	NA	NA	34
1002	Q15485	Ficolin-2	FCN2	8	8	28.4	313	9.87e-05	NA	9.86e-05	NA	NA	NA	NA	NA	NA	NA	NA	NA	NA	NA	NA	NA	NA	NA	NA	NA	NA	NA	NA	0.000101885	5.48e-05	1.28e-05	NA	NA	NA	0.00227229	0.000583535	0.000490327	NA	NA	NA	NA	NA	NA	NA	NA	NA	33
1003	Q15517	Corneodesmosin	CDSN	3	3	8.9	529	NA	NA	NA	NA	NA	NA	NA	NA	NA	NA	NA	NA	NA	NA	NA	NA	NA	NA	NA	NA	NA	NA	NA	NA	NA	NA	NA	NA	NA	NA	NA	NA	NA	NA	NA	NA	NA	NA	NA	NA	NA	41
1004	Q15555	Microtubule-associated protein RP/EB family member 2	MAPRE2	4	4	17.4	327	NA	NA	NA	NA	NA	NA	NA	NA	NA	NA	NA	NA	NA	NA	NA	NA	NA	NA	NA	NA	NA	NA	NA	NA	NA	NA	NA	NA	NA	NA	NA	NA	NA	NA	NA	NA	NA	NA	NA	NA	NA	41
1005	Q15582	Transforming growth factor-beta-induced protein ig-h3	TGFBI	6	6	11.6	683	NA	NA	0.000257677	NA	NA	NA	NA	NA	NA	NA	NA	NA	NA	NA	NA	NA	NA	NA	NA	NA	NA	NA	NA	NA	5.45e-05	3.39e-05	NA	NA	NA	NA	0.000137786	0.000125756	NA	NA	NA	NA	NA	NA	NA	NA	NA	36
1006	Q15599	Na(+)/H(+) exchange regulatory cofactor NHE-RF2	SLC9A3R2	3	3	12.2	337	NA	NA	NA	NA	NA	NA	NA	NA	NA	NA	NA	NA	NA	NA	NA	NA	NA	NA	NA	NA	NA	NA	NA	NA	NA	NA	NA	NA	NA	NA	NA	NA	NA	NA	NA	NA	NA	NA	NA	NA	NA	41
1007	Q15746	Myosin light chain kinase, smooth muscle;Myosin light chain kinase, smooth muscle, deglutamylated form	MYLK	15	15	9.5	1914	NA	0.000321524	0.000393806	NA	NA	7.36e-05	6.71e-05	NA	NA	NA	NA	NA	NA	NA	NA	NA	6.17e-05	NA	NA	NA	NA	NA	NA	1.84e-05	8.84e-05	6.97e-05	NA	NA	NA	0.000135616	0.00104751	0.00105398	NA	NA	NA	NA	NA	NA	NA	NA	NA	30
1008	Q15762	CD226 antigen	CD226	2	2	9.2	336	0.000167071	0.000141246	0.000202225	NA	NA	NA	NA	NA	NA	NA	NA	NA	NA	NA	7.48e-05	5.91e-05	NA	NA	NA	NA	NA	NA	NA	NA	NA	NA	NA	NA	NA	0.000162246	0.000178154	NA	NA	NA	NA	0.000141724	NA	8.19e-05	NA	NA	NA	32
1009	Q15833	Syntaxin-binding protein 2	STXBP2	16	16	28.2	593	NA	NA	NA	NA	NA	0.000294932	0.000316133	NA	NA	NA	NA	NA	NA	NA	NA	NA	NA	NA	NA	NA	NA	NA	NA	0.000101118	0.000113652	0.000137169	NA	NA	NA	NA	NA	NA	NA	NA	NA	NA	NA	0.00025935	NA	NA	NA	35
1010	Q15836;P63027	Vesicle-associated membrane protein 3;Vesicle-associated membrane protein 2	VAMP3;VAMP2	6	6	53	100	NA	NA	NA	NA	NA	NA	NA	NA	NA	NA	NA	NA	NA	NA	NA	NA	NA	NA	NA	NA	NA	NA	NA	3.73e-05	3.81e-05	4.48e-05	NA	NA	NA	NA	NA	NA	NA	NA	NA	NA	NA	NA	NA	NA	NA	38
1011	Q15942	Zyxin	ZYX	22	22	60.8	572	0.000387461	0.000183946	0.000250671	0.000610793	0.00034354	NA	NA	0.000106097	0.000712475	4e-05	5.92e-05	NA	NA	NA	0.000113511	9.17e-05	9.74e-05	NA	NA	0.000150853	NA	NA	NA	0.000391258	0.000357511	0.000340547	0.000455739	0.000705178	0.000189219	8.24e-05	0.0001555	0.000148493	0.000178895	0.000239961	0.000188137	0.000359736	0.000253423	0.000472717	NA	NA	NA	13
1012	Q16181	Septin-7	2023-09-07	16	16	37.5	437	NA	0.000164849	NA	NA	NA	NA	NA	NA	NA	NA	NA	NA	NA	NA	NA	NA	NA	NA	NA	NA	NA	NA	NA	5.81e-05	0.000103563	4.85e-05	NA	NA	NA	NA	NA	NA	NA	NA	NA	NA	NA	NA	NA	NA	NA	37
1013	Q16363	Laminin subunit alpha-4	LAMA4	1	1	0.7	1823	NA	NA	NA	NA	NA	NA	NA	NA	NA	NA	NA	NA	NA	NA	NA	NA	NA	NA	NA	NA	NA	NA	NA	NA	NA	NA	NA	NA	NA	NA	NA	NA	NA	NA	NA	NA	NA	NA	NA	NA	NA	41
1014	Q16543	Hsp90 co-chaperone Cdc37;Hsp90 co-chaperone Cdc37, N-terminally processed	CDC37	2	2	8.5	378	2.17e-05	NA	3.78e-05	NA	NA	NA	NA	NA	NA	NA	NA	NA	NA	NA	NA	NA	NA	NA	NA	NA	NA	NA	NA	NA	NA	NA	NA	NA	NA	NA	NA	NA	NA	NA	NA	NA	NA	NA	NA	NA	NA	39
1015	Q16555	Dihydropyrimidinase-related protein 2	DPYSL2	17	17	44.8	572	NA	NA	0.000138218	NA	NA	NA	NA	NA	NA	NA	NA	NA	NA	NA	NA	NA	NA	NA	NA	NA	NA	NA	NA	4.53e-05	4.25e-05	0.000192836	NA	NA	NA	NA	0.000704298	NA	NA	NA	NA	NA	NA	NA	NA	NA	NA	36
1016	Q16610	Extracellular matrix protein 1	ECM1	12	12	25.6	540	NA	NA	NA	NA	NA	0.000142983	0.000287403	NA	NA	NA	NA	NA	NA	NA	2.47e-05	5.35e-05	2.39e-05	NA	NA	NA	NA	NA	NA	NA	NA	NA	NA	NA	NA	0.000667114	0.00296775	NA	NA	NA	NA	NA	NA	NA	NA	NA	NA	34
1017	Q16643	Drebrin	DBN1	15	15	25.9	649	9.95e-05	9.92e-05	0.000112097	0.000128646	NA	NA	NA	NA	NA	NA	NA	NA	NA	NA	NA	NA	1.32e-05	NA	NA	NA	NA	NA	NA	0.000100126	0.000110776	6.47e-05	NA	NA	NA	NA	NA	NA	NA	NA	NA	NA	NA	NA	NA	NA	NA	33
1018	Q16698	2,4-dienoyl-CoA reductase, mitochondrial	DECR1	5	5	20.6	335	8.69e-05	9.87e-05	0.000114733	NA	NA	NA	NA	NA	NA	NA	NA	NA	NA	NA	NA	NA	1.88e-05	NA	NA	NA	NA	NA	NA	4.78e-05	4.01e-05	NA	NA	NA	NA	NA	NA	NA	NA	NA	NA	NA	NA	NA	NA	NA	NA	35
1019	Q16762	Thiosulfate sulfurtransferase	TST	8	8	34	297	NA	NA	NA	NA	NA	NA	NA	NA	NA	NA	NA	NA	NA	NA	NA	NA	NA	NA	NA	NA	NA	NA	NA	NA	NA	NA	NA	NA	NA	NA	NA	0.000108512	0.000114812	6.45e-05	0.000135617	NA	NA	NA	NA	NA	NA	37
1020	Q16795	NADH dehydrogenase [ubiquinone] 1 alpha subcomplex subunit 9, mitochondrial	NDUFA9	2	2	8.8	377	NA	NA	NA	NA	NA	NA	NA	NA	NA	NA	NA	NA	NA	NA	NA	NA	NA	NA	NA	NA	NA	NA	NA	NA	NA	NA	NA	NA	NA	NA	NA	NA	NA	NA	NA	NA	NA	NA	NA	NA	NA	41
1021	Q16799	Reticulon-1	RTN1	5	5	9.4	776	NA	NA	NA	NA	NA	NA	NA	NA	NA	NA	NA	NA	NA	NA	NA	NA	NA	NA	NA	NA	NA	NA	NA	NA	NA	NA	NA	NA	NA	NA	NA	NA	NA	NA	NA	NA	NA	NA	NA	NA	NA	41
1022	Q16836	Hydroxyacyl-coenzyme A dehydrogenase, mitochondrial	HADH	4	4	22	314	NA	NA	NA	NA	NA	NA	NA	NA	NA	NA	NA	NA	NA	NA	NA	NA	NA	NA	NA	NA	NA	NA	NA	NA	NA	NA	NA	NA	NA	NA	NA	NA	NA	NA	NA	NA	NA	NA	NA	NA	NA	41
1023	Q16851	UTP--glucose-1-phosphate uridylyltransferase	UGP2	9	9	25	508	0.000206526	NA	8.76e-05	NA	NA	0.000163637	0.000231906	NA	NA	NA	NA	NA	NA	NA	NA	NA	NA	NA	NA	NA	NA	NA	NA	9.83e-05	6.54e-05	5.63e-05	NA	NA	NA	NA	NA	NA	NA	NA	NA	NA	NA	NA	NA	NA	NA	34
1024	Q16891	MICOS complex subunit MIC60	IMMT	12	12	19.4	758	9.99e-05	0.000128821	0.000112436	NA	NA	NA	NA	NA	NA	NA	NA	NA	NA	NA	0.000107506	NA	NA	NA	NA	NA	NA	NA	NA	8e-06	3.56e-05	7.55e-06	NA	NA	NA	NA	NA	0.00014998	NA	NA	NA	NA	3.58e-05	NA	NA	NA	NA	32
1025	Q27J81	Inverted formin-2	INF2	31	30	35.5	1249	0.000268833	0.000123213	3.33e-05	NA	NA	NA	NA	0.000226917	NA	NA	NA	NA	NA	NA	1.64e-05	3.69e-05	4.17e-05	NA	NA	NA	NA	NA	NA	0.00018292	6.35e-05	2.64e-05	NA	5.12e-05	NA	0.000927187	0.000505038	0.000469415	1.79e-05	4.66e-05	NA	0.000152369	0.000302526	0.000317247	NA	NA	NA	22
1026	Q32MZ4	Leucine-rich repeat flightless-interacting protein 1	LRRFIP1	4	3	6.8	808	NA	NA	NA	NA	NA	NA	NA	NA	NA	NA	NA	NA	NA	NA	NA	NA	NA	NA	NA	NA	NA	NA	NA	NA	NA	NA	NA	NA	NA	NA	NA	NA	NA	NA	NA	NA	NA	NA	NA	NA	NA	41
1027	Q3LXA3	Bifunctional ATP-dependent dihydroxyacetone kinase/FAD-AMP lyase (cyclizing);ATP-dependent dihydroxyacetone kinase;FAD-AMP lyase (cyclizing)	DAK	2	2	4.9	575	NA	NA	NA	NA	NA	NA	NA	NA	NA	NA	NA	NA	NA	NA	NA	NA	NA	NA	NA	NA	NA	NA	NA	NA	NA	NA	NA	NA	NA	NA	NA	NA	NA	NA	NA	NA	NA	NA	NA	NA	NA	41
1028	Q3SYG4	Protein PTHB1	BBS9	1	1	2.6	887	NA	NA	NA	NA	NA	NA	NA	NA	NA	NA	NA	NA	NA	NA	NA	NA	NA	NA	NA	NA	NA	NA	NA	NA	NA	NA	NA	NA	NA	NA	NA	NA	NA	NA	NA	NA	NA	NA	NA	NA	NA	41
1029	Q4KMQ2	Anoctamin-6	ANO6	12	12	15.2	910	NA	7.43e-05	0.000102333	NA	NA	NA	NA	NA	NA	NA	NA	NA	NA	NA	NA	NA	NA	NA	NA	NA	NA	NA	NA	NA	NA	NA	NA	NA	NA	0.000208776	NA	NA	NA	NA	NA	NA	NA	NA	NA	NA	NA	38
1030	Q4V328	GRIP1-associated protein 1	GRIPAP1	3	3	3.8	841	NA	NA	NA	NA	NA	NA	NA	NA	NA	NA	NA	NA	NA	NA	NA	NA	NA	NA	NA	NA	NA	NA	NA	NA	NA	NA	NA	NA	NA	NA	NA	NA	NA	NA	NA	NA	NA	NA	NA	NA	NA	41
1031	Q53GQ0	Very-long-chain 3-oxoacyl-CoA reductase	HSD17B12	9	9	29.5	312	9.67e-05	NA	9.42e-05	NA	NA	NA	NA	NA	NA	NA	NA	NA	NA	NA	NA	NA	NA	NA	NA	NA	NA	NA	NA	NA	NA	NA	NA	NA	NA	NA	NA	NA	NA	NA	NA	7.18e-05	8.3e-05	NA	NA	NA	NA	37
1032	Q53TN4	Cytochrome b reductase 1	CYBRD1	2	2	4.5	286	NA	NA	NA	NA	NA	NA	NA	NA	NA	NA	NA	NA	NA	NA	NA	NA	NA	NA	NA	NA	NA	NA	NA	NA	NA	NA	NA	NA	NA	NA	NA	NA	NA	NA	NA	NA	NA	NA	NA	NA	NA	41
1033	Q562R1	Beta-actin-like protein 2	ACTBL2	14	3	27.1	376	NA	NA	NA	NA	NA	NA	NA	NA	NA	NA	NA	NA	NA	NA	NA	NA	NA	NA	NA	NA	NA	NA	NA	NA	NA	NA	NA	NA	NA	NA	NA	NA	NA	NA	NA	NA	NA	NA	NA	NA	NA	41
1034	Q5JSH3	WD repeat-containing protein 44	WDR44	11	11	14.9	913	9.37e-05	7.7e-05	NA	NA	NA	NA	NA	NA	NA	NA	NA	NA	NA	NA	NA	NA	NA	NA	NA	NA	NA	NA	NA	NA	NA	NA	NA	NA	NA	NA	NA	NA	NA	NA	NA	NA	NA	NA	NA	NA	NA	39
1035	Q5JSL3	Dedicator of cytokinesis protein 11	DOCK11	2	2	2	2073	NA	NA	NA	NA	NA	NA	NA	NA	NA	NA	NA	NA	NA	NA	NA	NA	NA	NA	NA	NA	NA	NA	NA	NA	NA	NA	NA	NA	NA	NA	NA	NA	NA	NA	NA	NA	NA	NA	NA	NA	NA	41
1036	Q5M775	Cytospin-B	SPECC1	2	2	2.1	1068	NA	NA	NA	NA	NA	NA	NA	NA	NA	NA	NA	NA	NA	NA	NA	NA	NA	NA	NA	NA	NA	NA	NA	NA	NA	NA	NA	NA	NA	NA	NA	NA	NA	NA	NA	NA	NA	NA	NA	NA	NA	41
1037	Q5SQ64	Lymphocyte antigen 6 complex locus protein G6f	LY6G6F	6	5	27.6	297	NA	NA	NA	NA	NA	NA	NA	NA	NA	NA	NA	NA	NA	NA	NA	NA	NA	NA	NA	NA	NA	NA	NA	NA	NA	NA	NA	NA	NA	NA	NA	NA	NA	5.29e-05	4.78e-05	NA	NA	NA	NA	NA	NA	39
1038	Q5T4S7	E3 ubiquitin-protein ligase UBR4	UBR4	6	6	2.2	5183	NA	NA	NA	NA	NA	NA	NA	NA	NA	NA	NA	NA	NA	NA	NA	NA	NA	NA	NA	NA	NA	NA	NA	NA	NA	NA	NA	NA	NA	NA	NA	NA	NA	NA	NA	NA	NA	NA	NA	NA	NA	41
1039	Q5T749	Keratinocyte proline-rich protein	KPRP	14	14	39.7	579	NA	NA	NA	0.000759387	NA	NA	NA	NA	NA	NA	NA	NA	NA	NA	0.000162146	0.000275638	0.000150471	NA	NA	NA	NA	NA	NA	NA	NA	NA	NA	NA	NA	NA	NA	NA	NA	NA	NA	0.000287148	0.000462644	0.000452099	NA	NA	NA	34
1040	Q9Y4E1;Q641Q2	WASH complex subunit FAM21C;WASH complex subunit FAM21A	FAM21C;FAM21A	1	1	0.9	1320	NA	NA	NA	NA	NA	NA	NA	NA	NA	NA	NA	NA	NA	NA	NA	NA	NA	NA	NA	NA	NA	NA	NA	NA	NA	NA	NA	NA	NA	NA	NA	NA	NA	NA	NA	NA	NA	NA	NA	NA	NA	41
1041	Q658P3	Metalloreductase STEAP3	STEAP3	2	2	5.7	488	NA	NA	NA	NA	NA	NA	NA	NA	NA	NA	NA	NA	NA	NA	NA	NA	NA	NA	NA	NA	NA	NA	NA	NA	NA	NA	NA	NA	NA	NA	NA	NA	NA	NA	NA	NA	NA	NA	NA	NA	NA	41
1042	Q684P5	Rap1 GTPase-activating protein 2	RAP1GAP2	6	6	11.9	730	NA	NA	NA	NA	NA	NA	NA	NA	NA	NA	NA	NA	NA	NA	NA	NA	NA	NA	NA	NA	NA	NA	NA	NA	NA	NA	NA	NA	NA	NA	NA	NA	NA	NA	NA	NA	NA	NA	NA	NA	NA	41
1043	Q6DD88	Atlastin-3	ATL3	11	11	29.6	541	0.000554924	NA	0.000183775	NA	NA	NA	NA	NA	NA	NA	NA	NA	NA	NA	NA	NA	NA	NA	NA	NA	NA	NA	NA	1.64e-05	1.01e-05	6.89e-05	NA	NA	NA	0.000405284	NA	0.000931462	NA	NA	NA	NA	NA	NA	NA	NA	NA	34
1044	Q6IAA8	Ragulator complex protein LAMTOR1	LAMTOR1	1	1	8.1	161	NA	NA	NA	NA	NA	NA	NA	NA	NA	NA	NA	NA	NA	NA	NA	NA	NA	NA	NA	NA	NA	NA	NA	NA	NA	NA	NA	NA	NA	NA	NA	NA	NA	NA	NA	NA	NA	NA	NA	NA	NA	41
1045	Q6IBS0	Twinfilin-2	TWF2	4	4	20.1	349	NA	NA	NA	NA	NA	NA	NA	NA	NA	NA	NA	NA	NA	NA	NA	NA	NA	NA	NA	NA	NA	NA	NA	NA	NA	NA	NA	NA	NA	NA	NA	NA	NA	NA	NA	NA	NA	NA	NA	NA	NA	41
1046	Q6P1A2	Lysophospholipid acyltransferase 5	LPCAT3	3	3	10.1	487	NA	NA	NA	NA	NA	NA	NA	NA	NA	NA	NA	NA	NA	NA	NA	NA	NA	NA	NA	NA	NA	NA	NA	NA	NA	NA	NA	NA	NA	NA	NA	NA	NA	NA	NA	NA	NA	NA	NA	NA	NA	41
1047	Q6P1M0	Long-chain fatty acid transport protein 4	SLC27A4	3	3	6.7	643	NA	NA	NA	NA	NA	NA	NA	NA	NA	NA	NA	NA	NA	NA	NA	NA	NA	NA	NA	NA	NA	NA	NA	NA	NA	NA	NA	NA	NA	NA	NA	NA	NA	NA	NA	NA	NA	NA	NA	NA	NA	41
1048	Q6P2E9	Enhancer of mRNA-decapping protein 4	EDC4	1	1	1.5	1401	NA	NA	NA	NA	NA	NA	NA	NA	NA	NA	NA	NA	NA	NA	NA	NA	NA	NA	NA	NA	NA	NA	NA	NA	NA	NA	NA	NA	NA	NA	NA	NA	NA	NA	NA	NA	NA	NA	NA	NA	NA	41
1049	Q6PJW8	Consortin	CNST	10	10	21.2	725	NA	NA	NA	NA	NA	NA	NA	NA	NA	NA	NA	NA	NA	NA	NA	NA	NA	NA	NA	NA	NA	NA	NA	5.21e-05	5.03e-05	4.48e-05	NA	NA	NA	NA	NA	NA	NA	NA	NA	NA	NA	NA	NA	NA	NA	38
1050	Q6Q788	Apolipoprotein A-V	APOA5	26	26	70.5	366	0.000269706	0.000325434	0.000469532	0.000968436	0.00028641	0.000161062	0.000146659	NA	NA	0.000247489	0.000216263	NA	NA	NA	0.000307459	0.000316156	0.000260291	NA	NA	NA	NA	NA	NA	0.00059907	0.000396354	0.000416949	NA	4.88e-05	NA	0.000354939	0.000423155	0.000381192	0.000185345	0.000187097	0.000165356	0.000154749	0.000156326	NA	NA	NA	NA	17
1051	Q6S8J3;A5A3E0	POTE ankyrin domain family member E;POTE ankyrin domain family member F	POTEE;POTEF	12	0	9.5	1075	NA	NA	NA	NA	NA	NA	NA	NA	NA	NA	NA	NA	NA	NA	NA	NA	NA	NA	NA	NA	NA	NA	NA	NA	NA	NA	NA	NA	NA	NA	NA	NA	NA	NA	NA	NA	NA	NA	NA	NA	NA	41
1052	Q6UWL2	Sushi domain-containing protein 1	SUSD1	3	3	4.7	747	NA	NA	NA	NA	NA	4.01e-05	3.95e-05	NA	NA	NA	NA	NA	NA	NA	NA	NA	NA	NA	NA	NA	NA	NA	NA	NA	NA	NA	NA	NA	NA	NA	NA	NA	NA	NA	NA	NA	NA	NA	NA	NA	NA	39
1053	Q6UWP8	Suprabasin	SBSN	14	14	45.6	590	NA	NA	NA	NA	NA	NA	NA	NA	NA	NA	NA	NA	NA	NA	NA	NA	NA	NA	NA	NA	NA	NA	NA	NA	NA	NA	NA	NA	NA	3.32e-05	2.14e-05	1.95e-05	NA	NA	NA	0.000177094	0.000128702	0.00010597	0.000731755	0.00082703	0.000790898	32
1054	Q6UY14	ADAMTS-like protein 4	ADAMTSL4	12	12	14.8	1074	NA	NA	NA	0.00032766	0.00022937	NA	NA	0.000354903	NA	NA	NA	NA	NA	NA	3.39e-05	4.54e-05	3.37e-05	NA	NA	NA	NA	NA	NA	NA	NA	NA	NA	0.000124997	NA	NA	NA	NA	NA	NA	NA	0.000163462	0.000237725	0.000366661	NA	NA	NA	31
1055	Q6XQN6	Nicotinate phosphoribosyltransferase	NAPRT	3	3	9.5	538	NA	NA	NA	NA	NA	NA	NA	NA	NA	NA	NA	NA	NA	NA	NA	NA	NA	NA	NA	NA	NA	NA	NA	NA	NA	NA	NA	NA	NA	NA	NA	NA	NA	NA	NA	NA	NA	NA	NA	NA	NA	41
1056	Q6ZNJ1	Neurobeachin-like protein 2	NBEAL2	14	14	8.1	2754	NA	3.12e-05	0.000114896	NA	NA	NA	NA	NA	NA	NA	NA	NA	NA	NA	NA	NA	NA	NA	NA	NA	NA	NA	NA	NA	NA	NA	NA	NA	NA	0.000424448	NA	0.000151979	NA	NA	NA	NA	NA	NA	NA	NA	NA	37
1057	Q6ZUX7	Lipoma HMGIC fusion partner-like 2 protein	LHFPL2	2	2	14.9	228	NA	NA	NA	NA	NA	NA	NA	NA	NA	NA	NA	NA	NA	NA	NA	NA	NA	NA	NA	NA	NA	NA	NA	NA	NA	NA	NA	NA	NA	NA	NA	NA	NA	NA	NA	NA	NA	NA	NA	NA	NA	41
1058	Q70J99	Protein unc-13 homolog D	UNC13D	20	20	25.2	1090	0.000363178	0.000172336	0.000499733	NA	NA	NA	NA	NA	NA	NA	NA	NA	NA	NA	NA	9.17e-05	NA	NA	NA	NA	NA	NA	NA	8.7e-05	4.94e-05	9.37e-05	NA	NA	NA	0.000882819	0.0029645	NA	4.46e-05	1.93e-05	3.31e-05	4.4e-05	NA	NA	NA	NA	NA	28
1059	Q71U36	Tubulin alpha-1A chain	TUBA1A	34	0	70.3	451	NA	NA	NA	NA	NA	NA	NA	0.00089635	NA	NA	NA	NA	NA	NA	NA	NA	NA	NA	NA	NA	NA	NA	NA	NA	NA	NA	NA	NA	NA	NA	NA	NA	NA	NA	NA	0.000408152	0.000565122	0.000174349	NA	NA	NA	37
1060	Q7L576	Cytoplasmic FMR1-interacting protein 1	CYFIP1	25	14	24.5	1253	0.000352474	0.00025217	0.000170756	9.41e-05	0.000157032	NA	NA	NA	NA	NA	NA	NA	NA	NA	3.79e-05	6.18e-05	0.000124097	NA	NA	NA	NA	NA	NA	6.17e-05	0.000148194	0.000223748	NA	NA	NA	0.00025193	0.000251349	0.000205969	1.75e-05	3.32e-05	5.68e-05	0.000114365	0.000214061	0.00016632	NA	NA	NA	21
1061	Q7L591	Docking protein 3	DOK3	6	6	18.8	496	NA	NA	NA	NA	NA	NA	NA	NA	NA	NA	NA	NA	NA	NA	NA	NA	NA	NA	NA	NA	NA	NA	NA	4.38e-05	NA	4.31e-05	NA	NA	NA	NA	7.29e-05	NA	NA	NA	NA	NA	NA	NA	NA	NA	NA	38
1062	Q7LDG7	RAS guanyl-releasing protein 2	RASGRP2	13	13	29.7	609	0.0001676	0.000170744	0.000190573	NA	NA	NA	NA	NA	NA	NA	NA	NA	NA	NA	1.99e-05	1.58e-05	5.36e-05	NA	NA	NA	NA	NA	NA	0.000112604	1.29e-05	0.000120504	NA	NA	NA	0.000295173	0.000491899	0.000370186	0.000133799	NA	4.84e-05	NA	NA	NA	NA	NA	NA	27
1063	Q7Z406	Myosin-14	MYH14	17	4	6.5	1995	NA	NA	NA	NA	NA	NA	NA	NA	NA	NA	NA	NA	NA	NA	NA	NA	NA	NA	NA	NA	NA	NA	NA	0.00111204	0.00107683	NA	NA	NA	NA	NA	NA	NA	0.00161747	0.00112558	0.00115241	NA	NA	NA	NA	NA	NA	36
1064	Q7Z434	Mitochondrial antiviral-signaling protein	MAVS	9	9	34.1	540	0.000340921	NA	NA	NA	NA	NA	NA	NA	NA	NA	NA	NA	NA	NA	NA	NA	NA	NA	NA	NA	NA	NA	NA	0.000152161	0.000101016	0.000327538	NA	NA	NA	NA	NA	NA	NA	NA	NA	NA	NA	NA	NA	NA	NA	37
1065	Q7Z5G4	Golgin subfamily A member 7	GOLGA7	2	2	16.1	137	NA	NA	NA	NA	NA	NA	NA	NA	NA	NA	NA	NA	NA	NA	NA	NA	NA	NA	NA	NA	NA	NA	NA	NA	NA	NA	NA	NA	NA	NA	NA	NA	NA	NA	NA	NA	NA	NA	NA	NA	NA	41
1066	Q7Z5L0	Vitelline membrane outer layer protein 1 homolog	VMO1	1	1	8.4	202	NA	NA	NA	NA	NA	0.00025538	0.000116677	NA	NA	NA	NA	NA	NA	NA	NA	NA	NA	NA	NA	NA	NA	NA	NA	0.000675026	0.000661551	0.000626472	NA	NA	NA	NA	NA	NA	NA	NA	NA	NA	NA	NA	0.0227241	0.0166715	NA	34
1067	Q7Z6Z7	E3 ubiquitin-protein ligase HUWE1	HUWE1	2	2	0.9	4374	NA	NA	NA	NA	NA	NA	NA	NA	NA	NA	NA	NA	NA	NA	NA	NA	NA	NA	NA	NA	NA	NA	NA	NA	NA	NA	NA	NA	NA	NA	NA	NA	NA	NA	NA	NA	NA	NA	NA	NA	NA	41
1068	Q7Z7H5	Transmembrane emp24 domain-containing protein 4	TMED4	2	2	8.8	227	NA	NA	NA	NA	NA	0.000107982	0.000117649	NA	NA	NA	NA	NA	NA	NA	NA	NA	NA	NA	NA	NA	NA	NA	NA	NA	NA	NA	NA	NA	NA	NA	NA	NA	NA	NA	NA	NA	NA	NA	NA	NA	NA	39
1069	Q86TP1	Protein prune homolog	PRUNE	2	2	5.7	453	NA	NA	NA	NA	NA	NA	NA	NA	NA	NA	NA	NA	NA	NA	NA	NA	NA	NA	NA	NA	NA	NA	NA	NA	NA	NA	NA	NA	NA	NA	NA	NA	NA	NA	NA	NA	NA	NA	NA	NA	NA	41
1070	Q86U42	Polyadenylate-binding protein 2	PABPN1	1	1	5.2	306	NA	NA	NA	NA	NA	NA	NA	NA	NA	NA	NA	NA	NA	NA	NA	NA	NA	NA	NA	NA	NA	NA	NA	NA	NA	NA	NA	NA	NA	NA	NA	NA	NA	NA	NA	NA	NA	NA	NA	NA	NA	41
1071	Q86UD1	Out at first protein homolog	OAF	1	1	9.2	273	NA	NA	NA	NA	NA	NA	NA	NA	NA	NA	NA	NA	NA	NA	NA	NA	NA	NA	NA	NA	NA	NA	NA	NA	NA	NA	NA	NA	NA	NA	NA	NA	NA	NA	NA	NA	NA	NA	NA	NA	NA	41
1072	Q86UE4	Protein LYRIC	MTDH	2	2	4.6	582	NA	NA	NA	NA	NA	NA	NA	NA	NA	NA	NA	NA	NA	NA	NA	NA	NA	NA	NA	NA	NA	NA	NA	NA	NA	NA	NA	NA	NA	NA	NA	NA	NA	NA	NA	NA	NA	NA	NA	NA	NA	41
1073	Q86UF1	Tetraspanin-33	TSPAN33	3	3	11.3	283	NA	NA	NA	NA	NA	NA	NA	NA	NA	NA	NA	NA	NA	NA	NA	NA	NA	NA	NA	NA	NA	NA	NA	NA	NA	NA	NA	NA	NA	NA	NA	NA	NA	NA	NA	NA	NA	NA	NA	NA	NA	41
1074	Q86UP3	Zinc finger homeobox protein 4	ZFHX4	1	1	0.8	3567	NA	NA	NA	NA	NA	NA	NA	NA	NA	NA	NA	NA	NA	NA	NA	NA	NA	NA	NA	NA	NA	NA	NA	NA	NA	NA	NA	NA	NA	NA	NA	NA	NA	NA	NA	NA	NA	NA	NA	NA	NA	41
1075	Q86UX7	Fermitin family homolog 3	FERMT3	45	45	75.6	667	0.00110117	0.00108813	0.00133034	0.000673205	0.000822415	0.00039395	0.000412989	0.000309246	0.00011258	5.63e-05	4.73e-05	NA	NA	0.000385465	0.000552815	0.000534431	0.000502977	NA	NA	NA	NA	NA	0.000108245	0.00054292	0.000535157	0.000494807	0.000872812	0.000790134	0.000911022	0.000732063	0.000718844	0.000619752	0.000458168	0.000469532	0.000412709	0.000528022	0.000514552	0.000456457	0.000104389	0.00011218	4.11e-05	7
1076	Q86VP6	Cullin-associated NEDD8-dissociated protein 1	CAND1	5	5	5.4	1230	3.48e-05	NA	3.42e-05	NA	NA	NA	NA	NA	NA	NA	NA	NA	NA	NA	NA	NA	NA	NA	NA	NA	NA	NA	NA	NA	NA	NA	NA	NA	NA	NA	NA	NA	NA	NA	NA	NA	NA	NA	NA	NA	NA	39
1077	Q86YW5	Trem-like transcript 1 protein	TREML1	8	8	35.7	311	0.00024902	NA	NA	NA	NA	NA	NA	NA	NA	NA	NA	NA	NA	NA	NA	NA	NA	NA	NA	NA	NA	NA	NA	NA	0.000250629	0.000299	NA	NA	NA	NA	NA	NA	NA	NA	NA	NA	NA	NA	NA	NA	NA	38
1078	Q8IUB2	WAP four-disulfide core domain protein 3	WFDC3	1	1	3.9	231	NA	NA	NA	NA	NA	NA	NA	NA	NA	NA	NA	NA	NA	NA	NA	NA	NA	NA	NA	NA	NA	NA	NA	NA	NA	NA	NA	NA	NA	NA	NA	NA	NA	NA	NA	NA	NA	NA	NA	NA	NA	41
1079	Q8IUI8	Cytokine receptor-like factor 3	CRLF3	3	3	10	442	NA	NA	NA	NA	NA	NA	NA	NA	NA	NA	NA	NA	NA	NA	NA	NA	NA	NA	NA	NA	NA	NA	NA	NA	NA	NA	NA	NA	NA	NA	NA	NA	NA	NA	NA	NA	NA	NA	NA	NA	NA	41
1080	Q8IVB4	Sodium/hydrogen exchanger 9	SLC9A9	3	3	5.7	645	NA	NA	NA	NA	NA	NA	NA	NA	NA	NA	NA	NA	NA	NA	4.22e-05	4.49e-05	NA	NA	NA	NA	NA	NA	NA	NA	NA	NA	NA	NA	NA	NA	NA	NA	NA	NA	NA	NA	NA	NA	NA	NA	NA	39
1081	Q8IVT5	Kinase suppressor of Ras 1	KSR1	2	2	3.3	923	NA	NA	NA	NA	NA	NA	NA	NA	NA	NA	NA	NA	NA	NA	NA	NA	NA	NA	NA	NA	NA	NA	NA	NA	NA	NA	NA	NA	NA	NA	NA	NA	NA	NA	NA	NA	NA	NA	NA	NA	NA	41
1082	Q8IWA5	Choline transporter-like protein 2	SLC44A2	2	2	2.8	706	NA	NA	NA	NA	NA	NA	NA	NA	NA	NA	NA	NA	NA	NA	NA	NA	NA	NA	NA	NA	NA	NA	NA	NA	NA	NA	NA	NA	NA	NA	NA	NA	NA	NA	NA	NA	NA	NA	NA	NA	NA	41
1083	Q8IWZ3	Ankyrin repeat and KH domain-containing protein 1	ANKHD1	1	1	0.9	2542	NA	NA	NA	NA	NA	NA	NA	NA	NA	NA	NA	NA	NA	NA	NA	NA	NA	NA	NA	NA	NA	NA	NA	NA	NA	NA	NA	NA	NA	NA	NA	NA	NA	NA	NA	NA	NA	NA	NA	NA	NA	41
1084	Q8IY22	C-Maf-inducing protein	CMIP	4	4	8	773	NA	NA	NA	NA	NA	NA	NA	NA	NA	NA	NA	NA	NA	NA	NA	NA	NA	NA	NA	NA	NA	NA	NA	8.4e-05	6.24e-05	7.24e-05	NA	NA	NA	NA	NA	NA	NA	NA	NA	NA	NA	NA	NA	NA	NA	38
1085	Q8IYA6	Cytoskeleton-associated protein 2-like	CKAP2L	1	1	2	745	NA	NA	NA	NA	NA	NA	NA	NA	NA	NA	NA	NA	NA	NA	NA	NA	NA	NA	NA	NA	NA	NA	NA	NA	NA	NA	NA	NA	NA	NA	NA	NA	NA	NA	NA	NA	NA	NA	NA	NA	NA	41
1086	Q8IYT4	Katanin p60 ATPase-containing subunit A-like 2	KATNAL2	2	2	4.3	538	NA	NA	NA	NA	NA	NA	NA	NA	NA	NA	NA	NA	NA	NA	NA	NA	NA	NA	NA	NA	NA	NA	NA	NA	NA	NA	NA	NA	NA	NA	NA	NA	NA	NA	NA	NA	NA	NA	NA	NA	NA	41
1087	Q8IZ83	Aldehyde dehydrogenase family 16 member A1	ALDH16A1	10	10	20.2	802	3.44e-05	NA	4.71e-05	NA	NA	NA	NA	NA	NA	NA	NA	NA	NA	NA	NA	NA	NA	NA	NA	NA	NA	NA	NA	NA	NA	NA	NA	NA	NA	NA	NA	NA	NA	NA	NA	NA	NA	NA	NA	NA	NA	39
1088	Q8IZP0	Abl interactor 1	ABI1	8	8	16.7	508	NA	NA	0.000225421	NA	NA	0.00020677	0.000213742	NA	NA	NA	NA	NA	NA	NA	NA	NA	NA	NA	NA	NA	NA	NA	NA	0.000116425	3.68e-05	4.99e-05	NA	NA	NA	NA	NA	NA	NA	NA	NA	NA	NA	NA	NA	NA	NA	35
1089	Q8N4L2	Type 2 phosphatidylinositol 4,5-bisphosphate 4-phosphatase	TMEM55A	2	2	21	257	NA	NA	NA	NA	NA	NA	NA	NA	NA	NA	NA	NA	NA	NA	NA	NA	NA	NA	NA	NA	NA	NA	NA	NA	NA	NA	NA	NA	NA	NA	NA	NA	NA	NA	NA	NA	NA	NA	NA	NA	NA	41
1090	Q8N5D0	WD and tetratricopeptide repeats protein 1	WDTC1	1	1	1.9	677	NA	NA	NA	NA	NA	NA	NA	NA	NA	NA	NA	NA	NA	NA	NA	NA	NA	NA	NA	NA	NA	NA	NA	NA	NA	NA	NA	NA	NA	NA	NA	NA	NA	NA	NA	NA	NA	NA	NA	NA	NA	41
1091	Q8N5K1	CDGSH iron-sulfur domain-containing protein 2	CISD2	3	3	27.4	135	NA	NA	NA	NA	NA	NA	NA	NA	NA	NA	NA	NA	NA	NA	NA	NA	NA	NA	NA	NA	NA	NA	NA	NA	NA	NA	NA	NA	NA	NA	NA	NA	NA	NA	NA	NA	NA	NA	NA	NA	NA	41
1092	Q8N699	Myc target protein 1	MYCT1	4	4	22.1	235	NA	NA	NA	NA	NA	8.25e-05	8.36e-05	NA	NA	NA	NA	NA	NA	NA	NA	NA	NA	NA	NA	NA	NA	NA	NA	NA	NA	NA	NA	NA	NA	NA	NA	NA	3.69e-05	4.78e-05	4.79e-05	NA	NA	NA	NA	NA	NA	36
1093	Q8N9T8	Protein KRI1 homolog	KRI1	1	1	1.7	703	NA	NA	NA	NA	NA	NA	NA	NA	NA	NA	NA	NA	NA	NA	NA	NA	NA	NA	NA	NA	NA	NA	NA	NA	NA	NA	NA	NA	NA	NA	NA	NA	NA	NA	NA	NA	NA	NA	NA	NA	NA	41
1094	Q8N9U0	Tandem C2 domains nuclear protein	TC2N	2	2	6.1	490	NA	NA	NA	NA	NA	NA	NA	NA	NA	NA	NA	NA	NA	NA	NA	NA	NA	NA	NA	NA	NA	NA	NA	NA	NA	NA	NA	NA	NA	NA	NA	NA	NA	NA	NA	NA	NA	NA	NA	NA	NA	41
1095	Q8NBJ4	Golgi membrane protein 1	GOLM1	11	11	32.7	401	0.000174107	0.00014946	0.000133374	NA	NA	NA	NA	NA	NA	NA	NA	NA	NA	NA	NA	NA	NA	NA	NA	NA	NA	NA	NA	5.88e-05	3.56e-05	8.16e-05	NA	NA	NA	NA	NA	NA	NA	NA	NA	NA	NA	NA	NA	NA	NA	35
1096	Q8NBJ7	Sulfatase-modifying factor 2	SUMF2	4	4	17.3	301	NA	NA	NA	NA	NA	NA	NA	NA	NA	NA	NA	NA	NA	NA	NA	NA	NA	NA	NA	NA	NA	NA	NA	NA	NA	NA	NA	NA	NA	NA	NA	NA	NA	NA	NA	NA	NA	NA	NA	NA	NA	41
1097	Q8NBX0	Saccharopine dehydrogenase-like oxidoreductase	SCCPDH	3	3	9.3	429	NA	NA	NA	NA	NA	NA	NA	NA	NA	NA	NA	NA	NA	NA	NA	NA	NA	NA	NA	NA	NA	NA	NA	NA	NA	NA	NA	NA	NA	NA	NA	NA	NA	NA	NA	NA	NA	NA	NA	NA	NA	41
1098	Q8NDH2	Coiled-coil domain-containing protein 168	CCDC168	1	1	0.1	7081	NA	NA	NA	NA	NA	NA	NA	NA	NA	NA	NA	NA	NA	NA	NA	NA	NA	NA	NA	NA	NA	NA	NA	NA	NA	NA	NA	NA	NA	NA	NA	NA	NA	NA	NA	NA	NA	NA	NA	NA	NA	41
1099	Q8NE86	Calcium uniporter protein, mitochondrial	MCU	6	6	21.1	351	NA	NA	NA	NA	NA	NA	NA	NA	NA	NA	NA	NA	NA	NA	NA	NA	NA	NA	NA	NA	NA	NA	NA	NA	NA	NA	NA	NA	NA	NA	NA	NA	NA	NA	NA	NA	NA	NA	NA	NA	NA	41
1100	Q8NEU8	DCC-interacting protein 13-beta	APPL2	3	3	5	664	NA	NA	NA	NA	NA	NA	NA	NA	NA	NA	NA	NA	NA	NA	NA	NA	NA	NA	NA	NA	NA	NA	NA	NA	NA	NA	NA	NA	NA	NA	NA	NA	NA	NA	NA	NA	NA	NA	NA	NA	NA	41
1101	Q8NG06	E3 ubiquitin-protein ligase TRIM58	TRIM58	5	5	14.6	486	NA	NA	NA	NA	NA	NA	NA	NA	NA	NA	NA	NA	NA	NA	NA	NA	NA	NA	NA	NA	NA	NA	NA	NA	3.11e-05	4.19e-05	NA	NA	NA	NA	NA	NA	NA	NA	NA	NA	NA	NA	NA	NA	NA	39
1102	Q8NG11	Tetraspanin-14	TSPAN14	3	3	14.1	270	NA	NA	NA	NA	NA	NA	NA	NA	NA	NA	NA	NA	NA	NA	NA	NA	NA	NA	NA	NA	NA	NA	NA	NA	NA	NA	NA	NA	NA	NA	NA	NA	NA	NA	NA	NA	NA	NA	NA	NA	NA	41
1103	Q8NG48	Protein Lines homolog	LINS	1	1	1.7	757	NA	NA	NA	NA	NA	NA	NA	NA	NA	NA	NA	NA	NA	NA	NA	NA	NA	NA	NA	NA	NA	NA	NA	NA	NA	NA	NA	NA	NA	NA	NA	NA	NA	NA	NA	NA	NA	NA	NA	NA	NA	41
1104	Q8NI99	Angiopoietin-related protein 6	ANGPTL6	8	8	24.3	470	NA	NA	NA	NA	NA	NA	NA	NA	NA	NA	NA	NA	NA	NA	5.67e-06	NA	NA	NA	NA	NA	NA	NA	NA	0.000117284	0.000113458	1.29e-05	NA	NA	NA	NA	0.000111622	0.000145843	NA	NA	NA	NA	NA	NA	NA	NA	NA	35
1105	Q8TB52	F-box only protein 30	FBXO30	1	1	1.9	745	NA	NA	NA	NA	NA	NA	NA	NA	NA	NA	NA	NA	NA	NA	NA	NA	NA	NA	NA	NA	NA	NA	NA	NA	NA	NA	NA	NA	NA	NA	NA	NA	NA	NA	NA	NA	NA	NA	NA	NA	NA	41
1106	Q8TC12	Retinol dehydrogenase 11	RDH11	11	10	39.9	318	0.000493792	0.000434907	0.000432127	7.68e-05	NA	0.000169908	0.000170792	NA	NA	NA	NA	NA	NA	NA	0.000173094	0.000117445	2.21e-05	NA	NA	NA	NA	NA	NA	0.000104759	0.000263341	0.000317223	0.00121518	NA	NA	0.000199983	0.000209989	0.000584994	NA	0.000129338	9.5e-05	0.000325231	0.000395965	0.000370509	NA	NA	NA	20
1107	Q8TCJ2	Dolichyl-diphosphooligosaccharide--protein glycosyltransferase subunit STT3B	STT3B	3	3	4.5	826	NA	NA	NA	NA	NA	NA	NA	NA	NA	NA	NA	NA	NA	NA	NA	NA	NA	NA	NA	NA	NA	NA	NA	NA	NA	NA	NA	NA	NA	NA	NA	NA	NA	NA	NA	NA	NA	NA	NA	NA	NA	41
1108	Q8TD55	Pleckstrin homology domain-containing family O member 2	PLEKHO2	8	8	21.8	490	NA	NA	6.39e-05	NA	NA	NA	NA	NA	NA	NA	NA	NA	NA	NA	NA	NA	NA	NA	NA	NA	NA	NA	NA	4.42e-05	5.87e-05	2.57e-05	NA	NA	NA	NA	NA	NA	NA	NA	NA	NA	NA	NA	NA	NA	NA	37
1109	Q8TDX9	Polycystic kidney disease protein 1-like 1	PKD1L1	1	1	0.7	2849	NA	NA	NA	NA	NA	NA	NA	NA	NA	NA	NA	NA	NA	NA	NA	NA	NA	NA	NA	NA	NA	NA	NA	NA	NA	NA	NA	NA	NA	NA	NA	NA	NA	NA	NA	NA	NA	NA	NA	NA	NA	41
1110	Q8TF42	Ubiquitin-associated and SH3 domain-containing protein B	UBASH3B	12	12	23.4	649	NA	NA	NA	NA	NA	NA	NA	NA	NA	NA	NA	NA	NA	NA	NA	NA	NA	NA	NA	NA	NA	NA	NA	6.82e-05	1.32e-05	1.6e-05	NA	NA	NA	0.00236158	0.000404955	NA	NA	NA	NA	NA	NA	NA	NA	NA	NA	36
1111	Q8WUA8	Tsukushin	TSKU	3	3	19.3	353	NA	NA	NA	NA	NA	NA	NA	NA	NA	NA	NA	NA	NA	NA	NA	NA	NA	NA	NA	NA	NA	NA	NA	NA	NA	NA	NA	NA	NA	NA	NA	NA	NA	NA	NA	NA	NA	NA	NA	NA	NA	41
1112	Q8WUM0	Nuclear pore complex protein Nup133	NUP133	1	1	2.2	1156	NA	NA	NA	NA	NA	NA	NA	NA	NA	NA	NA	NA	NA	NA	NA	NA	NA	NA	NA	NA	NA	NA	NA	NA	NA	NA	NA	NA	NA	NA	NA	NA	NA	NA	NA	NA	NA	NA	NA	NA	NA	41
1113	Q8WUM4	Programmed cell death 6-interacting protein	PDCD6IP	3	3	5.8	868	NA	NA	NA	NA	NA	NA	NA	NA	NA	NA	NA	NA	NA	NA	NA	NA	NA	NA	NA	NA	NA	NA	NA	3.57e-05	2.92e-05	NA	NA	NA	NA	NA	NA	NA	NA	NA	NA	NA	NA	NA	NA	NA	NA	39
1114	Q8WUW1	Protein BRICK1	BRK1	3	3	42.7	75	NA	NA	NA	NA	NA	NA	NA	NA	NA	NA	NA	NA	NA	NA	NA	NA	NA	NA	NA	NA	NA	NA	NA	NA	NA	NA	NA	NA	NA	NA	NA	NA	NA	NA	NA	NA	NA	NA	NA	NA	NA	41
1115	Q8WWA1	Transmembrane protein 40	TMEM40	7	7	42.5	233	9.28e-05	3.52e-05	5.69e-05	NA	NA	NA	NA	NA	NA	NA	NA	NA	NA	NA	NA	NA	NA	NA	NA	NA	NA	NA	NA	5.05e-05	5.07e-05	5.33e-05	NA	NA	NA	NA	NA	NA	NA	NA	NA	NA	NA	NA	NA	NA	NA	35
1116	Q8WWI5	Choline transporter-like protein 1	SLC44A1	5	5	9.4	657	NA	NA	NA	NA	NA	NA	NA	NA	NA	NA	NA	NA	NA	NA	3.15e-05	3.78e-05	4.04e-05	NA	NA	NA	NA	NA	NA	NA	NA	NA	NA	NA	NA	NA	NA	NA	NA	NA	NA	NA	NA	NA	NA	NA	NA	38
1117	Q8WWZ8	Oncoprotein-induced transcript 3 protein	OIT3	2	2	4	545	NA	NA	NA	NA	NA	NA	NA	NA	NA	NA	NA	NA	NA	NA	NA	NA	NA	NA	NA	NA	NA	NA	NA	NA	NA	NA	NA	NA	NA	NA	NA	NA	NA	NA	NA	NA	NA	NA	NA	NA	NA	41
1118	Q8WXF7	Atlastin-1	ATL1	4	4	7.7	558	NA	NA	NA	NA	NA	NA	NA	NA	NA	NA	NA	NA	NA	NA	NA	NA	NA	NA	NA	NA	NA	NA	NA	NA	NA	NA	NA	NA	NA	NA	NA	NA	NA	NA	NA	NA	NA	NA	NA	NA	NA	41
1119	Q8WXH0	Nesprin-2	SYNE2	4	4	0.7	6885	NA	NA	NA	NA	NA	NA	NA	NA	NA	NA	NA	NA	NA	NA	NA	NA	NA	NA	NA	NA	NA	NA	NA	NA	NA	NA	NA	NA	NA	NA	NA	NA	NA	NA	NA	NA	NA	NA	NA	NA	NA	41
1120	Q8WZ42	Titin	TTN	4	4	0.2	34350	NA	NA	NA	NA	NA	NA	NA	NA	NA	NA	NA	NA	NA	NA	NA	NA	NA	NA	NA	NA	NA	NA	NA	NA	NA	NA	NA	NA	NA	NA	NA	NA	NA	NA	NA	NA	NA	NA	NA	NA	NA	41
1121	Q92542	Nicastrin	NCSTN	3	3	4.4	709	NA	NA	NA	NA	NA	4.31e-05	4.35e-05	NA	NA	NA	NA	NA	NA	NA	NA	NA	NA	NA	NA	NA	NA	NA	NA	NA	NA	NA	NA	NA	NA	NA	NA	NA	NA	NA	NA	NA	NA	NA	NA	NA	NA	39
1122	Q92547	DNA topoisomerase 2-binding protein 1	TOPBP1	1	1	1.3	1522	NA	NA	NA	NA	NA	NA	NA	NA	NA	NA	NA	NA	NA	NA	NA	NA	NA	NA	NA	NA	NA	NA	NA	NA	NA	NA	NA	NA	NA	NA	NA	NA	NA	NA	NA	NA	NA	NA	NA	NA	NA	41
1123	Q92556	Engulfment and cell motility protein 1	ELMO1	3	3	6.9	727	NA	NA	NA	NA	NA	NA	NA	NA	NA	NA	NA	NA	NA	NA	NA	NA	NA	NA	NA	NA	NA	NA	NA	NA	NA	NA	NA	NA	NA	NA	NA	NA	NA	NA	NA	NA	NA	NA	NA	NA	NA	41
1124	Q92614	Unconventional myosin-XVIIIa	MYO18A	9	9	5.4	2054	NA	NA	NA	NA	NA	NA	NA	NA	NA	NA	NA	NA	NA	NA	NA	NA	NA	NA	NA	NA	NA	NA	NA	NA	NA	NA	NA	NA	NA	NA	NA	NA	NA	NA	NA	NA	NA	NA	NA	NA	NA	41
1125	Q92619	Minor histocompatibility protein HA-1;Minor histocompatibility antigen HA-1	HMHA1	17	17	19.5	1136	NA	NA	NA	NA	NA	NA	NA	NA	NA	NA	NA	NA	NA	NA	2.39e-05	1.43e-05	1.96e-05	NA	NA	NA	NA	NA	NA	7e-05	4.07e-05	7.14e-05	NA	NA	NA	NA	NA	NA	NA	NA	NA	NA	NA	NA	NA	NA	NA	35
1126	Q92686	Neurogranin;NEUG(55-78)	NRGN	3	3	60.3	78	NA	NA	NA	NA	NA	NA	NA	NA	NA	NA	NA	NA	NA	NA	NA	NA	NA	NA	NA	NA	NA	NA	NA	5.76e-05	5.22e-05	NA	NA	NA	NA	NA	NA	NA	NA	NA	NA	NA	NA	NA	NA	NA	NA	39
1127	Q92743	Serine protease HTRA1	HTRA1	6	6	21.5	480	NA	NA	NA	NA	NA	NA	NA	NA	NA	NA	NA	NA	NA	NA	1.51e-05	1.65e-05	NA	NA	NA	NA	NA	NA	NA	NA	NA	NA	NA	NA	NA	NA	NA	NA	NA	NA	NA	NA	NA	NA	NA	NA	NA	39
1128	Q92930	Ras-related protein Rab-8B	RAB8B	5	2	25.1	207	NA	NA	NA	NA	NA	NA	NA	NA	NA	NA	NA	NA	NA	NA	NA	NA	NA	NA	NA	NA	NA	NA	NA	NA	NA	NA	NA	NA	NA	NA	NA	NA	NA	NA	NA	NA	NA	NA	NA	NA	NA	41
1129	Q92954	Proteoglycan 4;Proteoglycan 4 C-terminal part	PRG4	15	15	13	1404	0.000115861	7.67e-05	8.51e-05	NA	NA	NA	NA	NA	NA	NA	NA	NA	NA	NA	NA	NA	6.11e-05	NA	NA	NA	NA	NA	NA	0.000286331	0.000121134	0.00011395	NA	NA	NA	0.000425465	0.000211393	0.000342505	7.49e-05	4.95e-05	4.45e-05	0.000101324	2.11e-05	6.17e-05	NA	NA	NA	25
1130	Q93050	V-type proton ATPase 116 kDa subunit a isoform 1	ATP6V0A1	2	2	3.5	837	NA	NA	NA	NA	NA	NA	NA	NA	NA	NA	NA	NA	NA	NA	NA	NA	NA	NA	NA	NA	NA	NA	NA	NA	NA	NA	NA	NA	NA	NA	NA	NA	NA	NA	NA	NA	NA	NA	NA	NA	NA	41
1131	Q93084	Sarcoplasmic/endoplasmic reticulum calcium ATPase 3	ATP2A3	46	34	45.2	999	0.000724276	0.000693301	0.000879454	0.000969888	0.0026307	0.000320452	0.00025713	0.000568871	0.00165564	0.000193785	0.000169643	NA	0.000201507	0.000198485	0.000353351	0.000377976	0.00046051	NA	NA	1.99e-05	NA	NA	NA	0.000720264	0.000885424	0.000854571	0.00116652	0.000781439	0.000751493	0.000843567	0.000735033	0.000436404	0.000567574	0.000369323	0.000420431	0.00074493	0.000741043	0.000612124	0.000119606	5.84e-05	NA	7
1132	Q969X1	Protein lifeguard 3	TMBIM1	2	2	4.8	311	NA	NA	NA	NA	NA	5.62e-05	5.95e-05	NA	NA	NA	NA	NA	NA	NA	NA	NA	NA	NA	NA	NA	NA	NA	NA	NA	NA	NA	NA	NA	NA	NA	NA	NA	NA	NA	NA	NA	NA	NA	NA	NA	NA	39
1133	Q96A26	Protein FAM162A	FAM162A	2	2	18.2	154	NA	NA	NA	NA	NA	NA	NA	NA	NA	NA	NA	NA	NA	NA	NA	NA	NA	NA	NA	NA	NA	NA	NA	NA	NA	NA	NA	NA	NA	NA	NA	NA	NA	NA	NA	NA	NA	NA	NA	NA	NA	41
1134	Q96A32	Myosin regulatory light chain 2, skeletal muscle isoform	MYLPF	7	7	39.6	169	NA	NA	NA	NA	NA	NA	NA	NA	NA	NA	NA	NA	NA	NA	NA	NA	NA	NA	NA	NA	NA	NA	NA	NA	NA	NA	NA	NA	NA	0.000131673	0.000149705	7.06e-05	NA	NA	NA	NA	NA	NA	NA	NA	NA	38
1135	Q96A33	Coiled-coil domain-containing protein 47	CCDC47	1	1	2.3	483	NA	NA	NA	NA	NA	NA	NA	NA	NA	NA	NA	NA	NA	NA	NA	NA	NA	NA	NA	NA	NA	NA	NA	NA	NA	NA	NA	NA	NA	NA	NA	NA	NA	NA	NA	NA	NA	NA	NA	NA	NA	41
1136	Q96AG4	Leucine-rich repeat-containing protein 59	LRRC59	6	6	26.4	307	NA	NA	NA	NA	NA	NA	NA	NA	NA	NA	NA	NA	NA	NA	NA	NA	NA	NA	NA	NA	NA	NA	NA	4.05e-05	NA	4.09e-05	NA	NA	NA	NA	NA	NA	NA	NA	NA	NA	NA	2.91e-05	NA	NA	NA	38
1137	Q96AP7	Endothelial cell-selective adhesion molecule	ESAM	3	3	13.1	390	NA	NA	NA	NA	NA	NA	NA	NA	NA	NA	NA	NA	NA	NA	NA	NA	NA	NA	NA	NA	NA	NA	NA	NA	NA	NA	NA	NA	NA	NA	NA	NA	NA	NA	NA	NA	NA	NA	NA	NA	NA	41
1138	Q96AX2	Ras-related protein Rab-37	RAB37	4	4	20.2	223	NA	NA	NA	NA	NA	NA	NA	NA	NA	NA	NA	NA	NA	NA	NA	NA	NA	NA	NA	NA	NA	NA	NA	2.07e-05	NA	1.87e-05	NA	NA	NA	NA	NA	NA	NA	NA	NA	NA	NA	NA	NA	NA	NA	39
1139	Q96BY6	Dedicator of cytokinesis protein 10	DOCK10	4	4	2.4	2186	1.63e-05	NA	1.76e-05	NA	NA	NA	NA	NA	NA	NA	NA	NA	NA	NA	NA	NA	NA	NA	NA	NA	NA	NA	NA	NA	NA	NA	NA	NA	NA	NA	NA	NA	NA	NA	NA	NA	NA	NA	NA	NA	NA	39
1140	Q96BY7	Autophagy-related protein 2 homolog B	ATG2B	1	1	0.5	2078	NA	NA	NA	NA	NA	NA	NA	NA	NA	NA	NA	NA	NA	NA	NA	NA	NA	NA	NA	NA	NA	NA	NA	NA	NA	NA	NA	NA	NA	NA	NA	NA	NA	NA	NA	NA	NA	NA	NA	NA	NA	41
1141	Q96C24	Synaptotagmin-like protein 4	SYTL4	2	2	3	671	NA	NA	NA	NA	NA	NA	NA	NA	NA	NA	NA	NA	NA	NA	NA	NA	NA	NA	NA	NA	NA	NA	NA	NA	NA	NA	NA	NA	NA	NA	NA	NA	NA	NA	NA	NA	NA	NA	NA	NA	NA	41
1142	Q96DZ9	CKLF-like MARVEL transmembrane domain-containing protein 5	CMTM5	3	3	14.3	223	0.000449579	0.000551002	0.000403807	NA	NA	NA	NA	NA	NA	NA	NA	NA	NA	NA	NA	NA	NA	NA	NA	NA	NA	NA	NA	NA	5.81e-05	6.87e-05	NA	0.000808244	NA	NA	NA	NA	8.8e-05	8.52e-05	6.72e-05	NA	NA	NA	NA	NA	NA	32
1143	Q96F07	Cytoplasmic FMR1-interacting protein 2	CYFIP2	13	2	11.7	1278	NA	NA	NA	NA	NA	NA	NA	NA	NA	NA	NA	NA	NA	NA	NA	NA	NA	NA	NA	NA	NA	NA	NA	NA	NA	NA	NA	NA	NA	NA	NA	NA	NA	NA	NA	NA	NA	NA	NA	NA	NA	41
1144	Q96G23	Ceramide synthase 2	CERS2	1	1	4.2	380	NA	NA	NA	NA	NA	NA	NA	NA	NA	NA	NA	NA	NA	NA	NA	NA	NA	NA	NA	NA	NA	NA	NA	NA	NA	NA	NA	NA	NA	NA	NA	NA	NA	NA	NA	NA	NA	NA	NA	NA	NA	41
1145	Q96IX5	Up-regulated during skeletal muscle growth protein 5	USMG5	1	1	25.9	58	NA	NA	NA	NA	NA	NA	NA	NA	NA	NA	NA	NA	NA	NA	NA	NA	NA	NA	NA	NA	NA	NA	NA	NA	NA	NA	NA	NA	NA	NA	NA	NA	NA	NA	NA	NA	NA	NA	NA	NA	NA	41
1146	Q96IY4	Carboxypeptidase B2	CPB2	9	9	23.9	423	NA	NA	NA	NA	NA	0.000167104	0.000191293	NA	NA	NA	NA	NA	NA	NA	NA	NA	NA	NA	NA	NA	NA	NA	NA	NA	NA	NA	NA	NA	NA	NA	NA	NA	NA	NA	NA	NA	NA	NA	NA	NA	NA	39
1147	Q96JH7	Deubiquitinating protein VCIP135	VCPIP1	2	2	2.9	1222	NA	NA	NA	NA	NA	NA	NA	NA	NA	NA	NA	NA	NA	NA	NA	NA	NA	NA	NA	NA	NA	NA	NA	NA	NA	NA	NA	NA	NA	NA	NA	NA	NA	NA	NA	NA	NA	NA	NA	NA	NA	41
1148	Q96JJ7	Protein disulfide-isomerase TMX3	TMX3	2	2	4.6	454	NA	NA	NA	NA	NA	NA	NA	NA	NA	NA	NA	NA	NA	NA	NA	NA	NA	NA	NA	NA	NA	NA	NA	NA	NA	NA	NA	NA	NA	NA	NA	NA	NA	NA	NA	NA	NA	NA	NA	NA	NA	41
1149	Q96K37	Solute carrier family 35 member E1	SLC35E1	1	1	5.9	410	NA	NA	NA	NA	NA	NA	NA	NA	NA	NA	NA	NA	NA	NA	NA	NA	NA	NA	NA	NA	NA	NA	NA	NA	NA	NA	NA	NA	NA	NA	NA	NA	NA	NA	NA	NA	NA	NA	NA	NA	NA	41
1150	Q96K76	Ubiquitin carboxyl-terminal hydrolase 47	USP47	2	2	2.3	1375	NA	NA	NA	NA	NA	NA	NA	NA	NA	NA	NA	NA	NA	NA	NA	NA	NA	NA	NA	NA	NA	NA	NA	NA	NA	NA	NA	NA	NA	NA	NA	NA	NA	NA	NA	NA	NA	NA	NA	NA	NA	41
1151	Q96KN2	Beta-Ala-His dipeptidase	CNDP1	11	11	28	507	NA	NA	NA	NA	NA	3.91e-05	4.12e-05	NA	NA	NA	NA	NA	NA	NA	NA	NA	NA	NA	NA	NA	NA	NA	NA	NA	NA	NA	NA	NA	NA	NA	NA	NA	NA	NA	NA	NA	NA	NA	NA	NA	NA	39
1152	Q96KP4	Cytosolic non-specific dipeptidase	CNDP2	3	3	8.2	475	NA	NA	NA	NA	NA	NA	NA	NA	NA	NA	NA	NA	NA	NA	NA	NA	NA	NA	NA	NA	NA	NA	NA	NA	NA	NA	NA	NA	NA	NA	NA	NA	NA	NA	NA	NA	NA	NA	NA	NA	NA	41
1153	Q96L50	Leucine-rich repeat protein 1	LRR1	1	1	2.9	414	NA	NA	NA	NA	NA	0.00107032	0.00269548	NA	NA	NA	NA	NA	NA	NA	NA	NA	NA	NA	NA	NA	NA	NA	NA	NA	NA	NA	NA	NA	NA	NA	NA	NA	NA	NA	NA	NA	NA	NA	NA	NA	NA	39
1154	Q96NZ9	Proline-rich acidic protein 1	PRAP1	2	2	13.9	151	NA	NA	NA	NA	NA	NA	NA	NA	NA	NA	NA	NA	NA	NA	NA	NA	NA	NA	NA	NA	NA	NA	NA	NA	NA	NA	NA	NA	NA	NA	NA	NA	NA	NA	NA	NA	NA	NA	NA	NA	NA	41
1155	Q96P48	Arf-GAP with Rho-GAP domain, ANK repeat and PH domain-containing protein 1	ARAP1	3	3	3.8	1450	NA	NA	NA	NA	NA	NA	NA	NA	NA	NA	NA	NA	NA	NA	NA	NA	NA	NA	NA	NA	NA	NA	NA	NA	NA	NA	NA	NA	NA	NA	NA	NA	NA	NA	NA	NA	NA	NA	NA	NA	NA	41
1156	Q96P63	Serpin B12	SERPINB12	2	2	9.6	405	NA	NA	NA	NA	NA	NA	NA	NA	NA	NA	NA	NA	NA	NA	NA	NA	NA	NA	NA	NA	NA	NA	NA	NA	NA	NA	NA	NA	NA	NA	NA	NA	NA	NA	NA	NA	NA	NA	NA	NA	NA	41
1157	Q96PD5	N-acetylmuramoyl-L-alanine amidase	PGLYRP2	29	29	65.1	576	0.000906659	0.000729592	0.000955947	0.000703639	0.00106347	0.000728613	0.000761879	0.000574235	0.00131268	0.000242801	0.000362539	0.000430341	0.000717214	0.000993078	0.0004507	0.000314463	0.000445586	NA	NA	NA	NA	NA	NA	0.000807994	0.000736613	0.000851987	0.00140169	0.00148041	0.00115697	0.000985542	0.00100367	0.000996633	0.000396106	0.000689753	0.000711433	0.00109953	0.00109694	0.001072	0.000315169	0.000576117	0.000514322	6
1158	Q96PL5	Erythroid membrane-associated protein	ERMAP	3	3	10.3	475	NA	NA	NA	NA	NA	NA	NA	NA	NA	NA	NA	NA	NA	NA	NA	NA	NA	NA	NA	NA	NA	NA	NA	NA	NA	NA	NA	NA	NA	NA	NA	NA	NA	NA	NA	NA	NA	NA	NA	NA	NA	41
1159	Q96QK1	Vacuolar protein sorting-associated protein 35	VPS35	2	2	4.1	796	NA	NA	NA	NA	NA	NA	NA	NA	NA	NA	NA	NA	NA	NA	NA	NA	NA	NA	NA	NA	NA	NA	NA	NA	NA	NA	NA	NA	NA	NA	NA	NA	NA	NA	NA	NA	NA	NA	NA	NA	NA	41
1160	Q96RD7	Pannexin-1	PANX1	1	1	4.5	426	NA	NA	NA	NA	NA	NA	NA	NA	NA	NA	NA	NA	NA	NA	NA	NA	NA	NA	NA	NA	NA	NA	NA	NA	NA	NA	NA	NA	NA	NA	NA	NA	NA	NA	NA	NA	NA	NA	NA	NA	NA	41
1161	Q96RT1	Protein LAP2	ERBB2IP	4	3	4.5	1412	NA	NA	NA	NA	NA	NA	NA	NA	NA	NA	NA	NA	NA	NA	NA	NA	NA	NA	NA	NA	NA	NA	NA	NA	NA	NA	NA	NA	NA	NA	NA	NA	NA	NA	NA	NA	NA	NA	NA	NA	NA	41
1162	Q96S97	Myeloid-associated differentiation marker	MYADM	2	2	10.2	322	0.000178569	NA	0.000243495	NA	NA	NA	NA	NA	NA	NA	NA	NA	NA	NA	NA	NA	NA	NA	NA	NA	NA	NA	NA	NA	NA	NA	NA	NA	NA	0.000157209	NA	NA	NA	NA	NA	NA	NA	NA	NA	NA	NA	38
1163	Q96SB3	Neurabin-2	PPP1R9B	1	1	1.8	817	NA	NA	NA	NA	NA	NA	NA	NA	NA	NA	NA	NA	NA	NA	NA	NA	NA	NA	NA	NA	NA	NA	NA	NA	NA	NA	NA	NA	NA	NA	NA	NA	NA	NA	NA	NA	NA	NA	NA	NA	NA	41
1164	Q96T51	RUN and FYVE domain-containing protein 1	RUFY1	5	5	8.9	708	NA	NA	NA	NA	NA	NA	NA	NA	NA	NA	NA	NA	NA	NA	NA	NA	NA	NA	NA	NA	NA	NA	NA	NA	NA	NA	NA	NA	NA	NA	NA	NA	NA	NA	NA	NA	NA	NA	NA	NA	NA	41
1165	Q99439	Calponin-2	CNN2	17	17	62.8	309	8.66e-05	8.25e-05	9.46e-05	NA	NA	0.000118216	5.47e-05	0.000122367	0.000227541	0.000132616	0.000148228	NA	NA	NA	8.37e-05	0.000106861	8.26e-05	NA	NA	NA	NA	NA	NA	0.000328824	0.000240318	0.000305759	NA	NA	NA	6.89e-05	0.000181258	0.000165119	4.34e-05	5.32e-05	9.57e-06	0.000982632	0.000409348	0.000659933	NA	NA	NA	17
1166	Q99497	Protein deglycase DJ-1	PARK7	4	4	25.4	189	NA	NA	NA	NA	NA	NA	NA	NA	NA	NA	NA	NA	NA	NA	NA	NA	NA	NA	NA	NA	NA	NA	NA	NA	NA	NA	NA	NA	NA	NA	NA	NA	NA	NA	NA	NA	NA	NA	NA	NA	NA	41
1167	Q99576;Q9Y3Q8;O75157;Q15714	TSC22 domain family protein 3;TSC22 domain family protein 4;TSC22 domain family protein 2;TSC22 domain family protein 1	TSC22D3;TSC22D4;TSC22D2;TSC22D1	2	2	18.7	134	NA	NA	NA	NA	NA	NA	NA	NA	NA	NA	NA	NA	NA	NA	NA	NA	NA	NA	NA	NA	NA	NA	NA	NA	NA	NA	NA	NA	NA	NA	NA	NA	NA	NA	NA	NA	NA	NA	NA	NA	NA	41
1168	Q99615	DnaJ homolog subfamily C member 7	DNAJC7	1	1	3	494	NA	NA	NA	NA	NA	NA	NA	NA	NA	NA	NA	NA	NA	NA	NA	NA	NA	NA	NA	NA	NA	NA	NA	NA	NA	NA	NA	NA	NA	NA	NA	NA	NA	NA	NA	NA	NA	NA	NA	NA	NA	41
1169	Q99623	Prohibitin-2	PHB2	13	13	53.2	299	NA	NA	NA	NA	NA	NA	NA	NA	NA	NA	NA	NA	NA	NA	NA	NA	NA	NA	NA	NA	NA	NA	NA	NA	5.97e-05	NA	NA	NA	NA	NA	0.000171736	NA	NA	NA	NA	NA	NA	NA	NA	NA	NA	39
1170	Q99704	Docking protein 1	DOK1	2	2	10.4	481	NA	NA	NA	NA	NA	NA	NA	NA	NA	NA	NA	NA	NA	NA	NA	NA	NA	NA	NA	NA	NA	NA	NA	NA	NA	NA	NA	NA	NA	NA	NA	NA	NA	NA	NA	NA	NA	NA	NA	NA	NA	41
1171	Q99714	3-hydroxyacyl-CoA dehydrogenase type-2	HSD17B10	6	6	38.7	261	0.000125223	0.000101943	6.79e-05	NA	NA	NA	NA	NA	NA	NA	NA	NA	NA	NA	NA	NA	NA	NA	NA	NA	NA	NA	NA	2e-05	NA	NA	NA	NA	NA	NA	NA	NA	NA	NA	NA	NA	NA	NA	NA	NA	NA	37
1172	Q99719	Septin-5	2023-09-05	5	5	16.8	369	NA	NA	NA	NA	NA	NA	NA	NA	NA	NA	NA	NA	NA	NA	NA	NA	NA	NA	NA	NA	NA	NA	NA	3.21e-05	2.61e-05	NA	NA	NA	NA	NA	NA	NA	NA	NA	NA	NA	NA	NA	NA	NA	NA	39
1173	Q99798	Aconitate hydratase, mitochondrial	ACO2	11	11	21.9	780	0.000174082	0.00017611	0.000252998	NA	NA	NA	NA	NA	NA	NA	NA	NA	NA	NA	2.94e-05	2.56e-05	NA	NA	NA	NA	NA	NA	NA	0.00015568	3.16e-05	4.81e-05	NA	NA	NA	NA	NA	NA	NA	NA	NA	NA	NA	NA	NA	NA	NA	33
1174	Q99805	Transmembrane 9 superfamily member 2	TM9SF2	3	3	6.2	663	NA	NA	NA	NA	NA	NA	NA	NA	NA	NA	NA	NA	NA	NA	NA	NA	NA	NA	NA	NA	NA	NA	NA	NA	NA	NA	NA	NA	NA	NA	NA	NA	NA	NA	NA	NA	NA	NA	NA	NA	NA	41
1175	Q99808	Equilibrative nucleoside transporter 1	SLC29A1	5	5	11.4	456	NA	NA	NA	NA	NA	0.000172533	0.000170646	NA	NA	NA	NA	NA	NA	NA	NA	NA	NA	NA	NA	NA	NA	NA	NA	NA	NA	NA	NA	NA	NA	NA	NA	NA	NA	NA	NA	NA	NA	NA	NA	NA	NA	39
1176	Q99832	T-complex protein 1 subunit eta	CCT7	9	9	23.9	543	5.58e-05	4.66e-05	7.9e-05	NA	NA	NA	NA	NA	NA	NA	NA	NA	NA	NA	NA	NA	NA	NA	NA	NA	NA	NA	NA	NA	NA	NA	NA	NA	NA	NA	NA	0.000233399	NA	NA	NA	NA	NA	NA	NA	NA	NA	37
1177	Q99943	1-acyl-sn-glycerol-3-phosphate acyltransferase alpha	AGPAT1	3	3	18	283	NA	NA	NA	NA	NA	NA	NA	NA	NA	NA	NA	NA	NA	NA	NA	NA	NA	NA	NA	NA	NA	NA	NA	NA	NA	NA	NA	NA	NA	NA	NA	NA	NA	NA	NA	NA	NA	NA	NA	NA	NA	41
1178	Q99969	Retinoic acid receptor responder protein 2	RARRES2	3	3	25.8	163	NA	NA	NA	NA	NA	NA	NA	NA	NA	NA	NA	NA	NA	NA	NA	NA	NA	NA	NA	NA	NA	NA	NA	NA	NA	NA	NA	NA	NA	NA	NA	NA	NA	NA	NA	NA	NA	NA	NA	NA	NA	41
1179	Q99996	A-kinase anchor protein 9	AKAP9	2	2	0.7	3907	NA	NA	NA	NA	NA	NA	NA	NA	NA	NA	NA	NA	NA	NA	NA	NA	NA	NA	NA	NA	NA	NA	NA	NA	NA	NA	NA	NA	NA	NA	NA	NA	NA	NA	NA	NA	NA	NA	NA	NA	NA	41
1180	Q9BQB6	Vitamin K epoxide reductase complex subunit 1	VKORC1	1	1	8	163	NA	NA	NA	NA	NA	NA	NA	NA	NA	NA	NA	NA	NA	NA	NA	NA	NA	NA	NA	NA	NA	NA	NA	NA	NA	NA	NA	NA	NA	NA	NA	NA	NA	NA	NA	NA	NA	NA	NA	NA	NA	41
1181	Q9BQE3	Tubulin alpha-1C chain	TUBA1C	31	2	65	449	NA	NA	NA	NA	NA	NA	NA	NA	NA	NA	NA	NA	NA	NA	NA	NA	0.000298792	NA	NA	NA	NA	NA	NA	NA	NA	NA	NA	0.000536673	NA	NA	NA	NA	NA	NA	NA	NA	NA	NA	NA	NA	NA	39
1182	Q9BQG2	Peroxisomal NADH pyrophosphatase NUDT12	NUDT12	1	1	3.9	462	NA	NA	NA	NA	NA	NA	NA	NA	NA	NA	NA	NA	NA	NA	NA	NA	NA	NA	NA	NA	NA	NA	NA	NA	NA	NA	NA	NA	NA	NA	NA	NA	NA	NA	NA	NA	NA	NA	NA	NA	NA	41
1183	Q9BR61	Acyl-CoA-binding domain-containing protein 6	ACBD6	1	1	6.7	282	NA	NA	NA	NA	NA	NA	NA	NA	NA	NA	NA	NA	NA	NA	NA	NA	NA	NA	NA	NA	NA	NA	NA	NA	NA	NA	NA	NA	NA	NA	NA	NA	NA	NA	NA	NA	NA	NA	NA	NA	NA	41
1184	Q9BR76	Coronin-1B	CORO1B	2	2	9.6	489	NA	NA	NA	NA	NA	NA	NA	NA	NA	NA	NA	NA	NA	NA	NA	NA	NA	NA	NA	NA	NA	NA	NA	NA	NA	NA	NA	NA	NA	NA	NA	NA	NA	NA	NA	NA	NA	NA	NA	NA	NA	41
1185	Q9BRS2	Serine/threonine-protein kinase RIO1	RIOK1	1	1	2.6	568	NA	NA	NA	NA	NA	NA	NA	NA	NA	NA	NA	NA	NA	NA	NA	NA	NA	NA	NA	NA	NA	NA	NA	NA	NA	NA	NA	NA	NA	NA	NA	NA	NA	NA	NA	NA	NA	NA	NA	NA	NA	41
1186	Q9BS26	Endoplasmic reticulum resident protein 44	ERP44	3	3	7.1	406	NA	NA	NA	NA	NA	NA	NA	NA	NA	NA	NA	NA	NA	NA	NA	NA	NA	NA	NA	NA	NA	NA	NA	NA	NA	NA	NA	NA	NA	NA	NA	NA	NA	NA	NA	NA	NA	NA	NA	NA	NA	41
1187	Q9BSJ8	Extended synaptotagmin-1	ESYT1	27	27	35.5	1104	0.000228685	0.0001691	0.000315332	NA	NA	7.83e-05	6.41e-05	NA	NA	NA	NA	NA	NA	NA	3.64e-05	3.36e-05	6.1e-05	NA	NA	NA	NA	NA	NA	9.64e-05	7.57e-05	8.42e-05	0.000331337	NA	NA	0.001346	0.00167489	0.001637	NA	0.000123834	0.000135034	NA	NA	0.000846448	NA	NA	NA	23
1188	Q9BTV4	Transmembrane protein 43	TMEM43	5	5	21.5	400	NA	NA	NA	NA	NA	6.19e-05	6.3e-05	NA	NA	NA	NA	NA	NA	NA	NA	NA	NA	NA	NA	NA	NA	NA	NA	NA	NA	NA	NA	NA	NA	NA	NA	NA	NA	NA	NA	NA	NA	NA	NA	NA	NA	39
1189	Q9BUF5	Tubulin beta-6 chain	TUBB6	10	1	19.1	446	NA	NA	NA	NA	NA	NA	NA	NA	NA	NA	NA	NA	NA	NA	NA	NA	NA	NA	NA	NA	NA	NA	NA	NA	NA	NA	NA	NA	NA	NA	NA	NA	NA	NA	NA	NA	NA	NA	NA	NA	NA	41
1190	Q9BUL8	Programmed cell death protein 10	PDCD10	2	2	16	212	NA	NA	NA	NA	NA	NA	NA	NA	NA	NA	NA	NA	NA	NA	NA	NA	NA	NA	NA	NA	NA	NA	NA	NA	NA	NA	NA	NA	NA	NA	NA	NA	NA	NA	NA	NA	NA	NA	NA	NA	NA	41
1191	Q9BV40	Vesicle-associated membrane protein 8	VAMP8	5	5	47	100	NA	NA	NA	NA	NA	NA	NA	NA	NA	NA	NA	NA	NA	NA	NA	NA	NA	NA	NA	NA	NA	NA	NA	NA	NA	NA	NA	NA	NA	NA	NA	NA	NA	NA	NA	NA	NA	NA	NA	NA	NA	41
1192	Q9BVC6	Transmembrane protein 109	TMEM109	1	1	4.9	243	NA	NA	NA	NA	NA	NA	NA	NA	NA	NA	NA	NA	NA	NA	NA	NA	NA	NA	NA	NA	NA	NA	NA	NA	NA	NA	NA	NA	NA	NA	NA	NA	NA	NA	NA	NA	NA	NA	NA	NA	NA	41
1193	Q9BVK6	Transmembrane emp24 domain-containing protein 9	TMED9	5	5	20.9	235	NA	NA	NA	NA	NA	0.000320517	0.000344409	NA	NA	NA	NA	NA	NA	NA	NA	NA	NA	NA	NA	NA	NA	NA	NA	NA	NA	NA	NA	NA	NA	NA	NA	NA	NA	NA	NA	NA	NA	NA	NA	NA	NA	39
1194	Q9BVM4	Gamma-glutamylaminecyclotransferase	GGACT	1	1	4.6	153	NA	NA	NA	NA	NA	NA	NA	NA	NA	NA	NA	NA	NA	NA	NA	NA	NA	NA	NA	NA	NA	NA	NA	NA	NA	NA	NA	NA	NA	NA	NA	NA	NA	NA	NA	NA	NA	NA	NA	NA	NA	41
1195	Q9BWM7	Sideroflexin-3	SFXN3	6	6	24.6	321	NA	NA	NA	NA	NA	NA	NA	NA	NA	NA	NA	NA	NA	NA	NA	NA	NA	NA	NA	NA	NA	NA	NA	NA	NA	NA	NA	NA	NA	NA	NA	NA	NA	NA	NA	NA	NA	NA	NA	NA	NA	41
1196	Q9BWP8	Collectin-11	COLEC11	13	13	33.9	271	0.000139793	0.000361822	0.000348875	0.000374305	0.00106107	NA	NA	0.000403565	NA	NA	6.74e-05	NA	NA	NA	0.00026609	0.000190548	0.000230609	NA	NA	NA	NA	NA	NA	0.000371317	0.00026552	0.000294406	NA	0.000794564	NA	0.000306468	0.00032316	0.000205433	0.000170423	9.65e-05	0.000141156	0.000119727	0.000187056	0.000183865	0.000104874	NA	0.000126215	16
1197	Q9BX10	GTP-binding protein 2	GTPBP2	7	7	13.8	602	NA	NA	NA	NA	NA	NA	NA	NA	NA	NA	NA	NA	NA	NA	NA	NA	NA	NA	NA	NA	NA	NA	NA	NA	NA	NA	NA	NA	NA	NA	NA	NA	NA	NA	NA	NA	NA	NA	NA	NA	NA	41
1198	Q9BX67	Junctional adhesion molecule C	JAM3	8	8	31	310	NA	NA	NA	NA	NA	NA	NA	NA	NA	NA	NA	NA	NA	NA	NA	NA	NA	NA	NA	NA	NA	NA	NA	NA	NA	NA	NA	NA	NA	NA	NA	NA	NA	NA	NA	NA	NA	NA	NA	NA	NA	41
1199	Q9BX68	Histidine triad nucleotide-binding protein 2, mitochondrial	HINT2	2	2	21.5	163	NA	NA	NA	NA	NA	NA	NA	NA	NA	NA	NA	NA	NA	NA	NA	NA	NA	NA	NA	NA	NA	NA	NA	NA	NA	NA	NA	NA	NA	NA	NA	NA	NA	NA	NA	NA	NA	NA	NA	NA	NA	41
1200	Q9BXR6	Complement factor H-related protein 5	CFHR5	5	4	10.5	569	NA	NA	NA	NA	NA	NA	NA	NA	NA	NA	NA	NA	NA	NA	NA	NA	NA	NA	NA	NA	NA	NA	NA	NA	NA	NA	NA	NA	NA	NA	NA	NA	NA	NA	NA	NA	NA	NA	NA	NA	NA	41
1201	Q9BY43	Charged multivesicular body protein 4a	CHMP4A	2	2	11.7	222	NA	NA	NA	NA	NA	NA	NA	NA	NA	NA	NA	NA	NA	NA	NA	NA	NA	NA	NA	NA	NA	NA	NA	NA	NA	NA	NA	NA	NA	NA	NA	NA	NA	NA	NA	NA	NA	NA	NA	NA	NA	41
1202	Q9BZF9	Uveal autoantigen with coiled-coil domains and ankyrin repeats	UACA	1	1	0.9	1416	NA	NA	NA	NA	NA	NA	NA	NA	NA	NA	NA	NA	NA	NA	NA	NA	NA	NA	NA	NA	NA	NA	NA	NA	NA	NA	NA	NA	NA	NA	NA	NA	NA	NA	NA	NA	NA	NA	NA	NA	NA	41
1203	Q9C093	Sperm flagellar protein 2	SPEF2	2	2	1.3	1822	NA	NA	NA	NA	NA	NA	NA	NA	NA	NA	NA	NA	NA	NA	NA	NA	NA	NA	NA	NA	NA	NA	NA	NA	NA	NA	NA	NA	NA	NA	NA	NA	NA	NA	NA	NA	NA	NA	NA	NA	NA	41
1204	Q9C0C9	E2/E3 hybrid ubiquitin-protein ligase UBE2O	UBE2O	7	7	8.7	1292	1.6e-05	NA	1.47e-05	NA	NA	NA	NA	NA	NA	NA	NA	NA	NA	NA	NA	NA	NA	NA	NA	NA	NA	NA	NA	NA	NA	NA	NA	NA	NA	NA	NA	NA	NA	NA	NA	NA	NA	NA	NA	NA	NA	39
1205	Q9C0H2	Protein tweety homolog 3	TTYH3	2	2	5.5	523	NA	NA	NA	NA	NA	NA	NA	NA	NA	NA	NA	NA	NA	NA	NA	NA	NA	NA	NA	NA	NA	NA	NA	NA	NA	NA	NA	NA	NA	NA	NA	NA	NA	NA	NA	NA	NA	NA	NA	NA	NA	41
1206	Q9GZZ8	Extracellular glycoprotein lacritin	LACRT	2	2	13	138	NA	NA	NA	NA	NA	NA	NA	NA	NA	NA	NA	NA	NA	NA	NA	NA	NA	NA	NA	NA	NA	NA	NA	NA	NA	NA	NA	NA	NA	NA	NA	NA	NA	NA	NA	NA	NA	NA	NA	NA	NA	41
1207	Q9H0U3	Magnesium transporter protein 1	MAGT1	3	3	8.7	335	NA	NA	NA	NA	NA	NA	NA	NA	NA	NA	NA	NA	NA	NA	NA	NA	NA	NA	NA	NA	NA	NA	NA	NA	NA	NA	NA	NA	NA	NA	NA	NA	NA	NA	NA	NA	NA	NA	NA	NA	NA	41
1208	Q9H0U4	Ras-related protein Rab-1B	RAB1B	12	5	70.6	201	0.000594346	0.000417019	0.000781349	NA	NA	0.000144033	0.000136054	0.000361377	NA	6.85e-05	NA	NA	NA	NA	NA	1.8e-05	0.000203397	NA	NA	NA	NA	NA	NA	0.000284721	0.000197287	0.000274262	0.000725769	0.000721183	0.000651315	0.000660489	0.000681875	0.000645676	NA	0.000261502	NA	0.000118081	0.000163579	0.000199812	NA	NA	NA	19
1209	Q9H1E1	Ribonuclease 7	RNASE7	1	1	10.3	156	NA	NA	NA	NA	NA	NA	NA	NA	NA	NA	NA	NA	NA	NA	NA	NA	NA	NA	NA	NA	NA	NA	NA	NA	NA	NA	NA	NA	NA	NA	NA	NA	NA	NA	NA	NA	NA	NA	NA	NA	NA	41
1210	Q9H254	Spectrin beta chain, non-erythrocytic 4	SPTBN4	4	2	1.3	2564	NA	NA	NA	NA	NA	NA	NA	NA	NA	NA	NA	NA	NA	NA	NA	NA	NA	NA	NA	NA	NA	NA	NA	NA	NA	NA	NA	NA	NA	NA	NA	NA	NA	NA	NA	NA	NA	NA	NA	NA	NA	41
1211	Q9H299	SH3 domain-binding glutamic acid-rich-like protein 3	SH3BGRL3	2	2	31.2	93	NA	NA	NA	NA	NA	NA	NA	NA	NA	NA	NA	NA	NA	NA	NA	NA	NA	NA	NA	NA	NA	NA	NA	NA	NA	NA	NA	NA	NA	NA	NA	NA	NA	NA	NA	NA	NA	NA	NA	NA	NA	41
1212	Q9H2G2	STE20-like serine/threonine-protein kinase	SLK	2	1	1.9	1235	NA	NA	NA	NA	NA	NA	NA	NA	NA	NA	NA	NA	NA	NA	NA	NA	NA	NA	NA	NA	NA	NA	NA	NA	NA	NA	NA	NA	NA	NA	NA	NA	NA	NA	NA	NA	NA	NA	NA	NA	NA	41
1213	Q9H3N1	Thioredoxin-related transmembrane protein 1	TMX1	6	6	18.2	280	NA	NA	NA	NA	NA	NA	NA	NA	NA	NA	NA	NA	NA	NA	NA	3.51e-05	3.37e-05	NA	NA	NA	NA	NA	NA	NA	NA	NA	NA	NA	NA	4.63e-05	6.02e-05	NA	NA	NA	NA	NA	NA	NA	NA	NA	NA	37
1214	Q9H3U1	Protein unc-45 homolog A	UNC45A	5	5	7.3	944	NA	NA	NA	NA	NA	NA	NA	NA	NA	NA	NA	NA	NA	NA	NA	NA	NA	NA	NA	NA	NA	NA	NA	NA	NA	NA	NA	NA	NA	NA	NA	NA	NA	NA	NA	NA	NA	NA	NA	NA	NA	41
1215	Q9H3U5	Major facilitator superfamily domain-containing protein 1	MFSD1	1	1	2.6	465	NA	NA	NA	NA	NA	NA	NA	NA	NA	NA	NA	NA	NA	NA	NA	NA	NA	NA	NA	NA	NA	NA	NA	NA	NA	NA	NA	NA	NA	NA	NA	NA	NA	NA	NA	NA	NA	NA	NA	NA	NA	41
1216	Q9H479	Fructosamine-3-kinase	FN3K	2	2	10	309	NA	NA	NA	NA	NA	NA	NA	NA	NA	NA	NA	NA	NA	NA	NA	NA	NA	NA	NA	NA	NA	NA	NA	NA	NA	NA	NA	NA	NA	NA	NA	NA	NA	NA	NA	NA	NA	NA	NA	NA	NA	41
1217	Q9H4B7	Tubulin beta-1 chain	TUBB1	40	34	89.4	451	0.00516186	0.0050661	0.00625366	0.00386641	0.00760644	0.000333512	0.000702048	0.00511456	0.00515419	0.000558891	0.000559682	0.00188346	0.0012695	0.00164333	0.00335485	0.00306929	0.00293434	0.000481246	NA	NA	0.000653974	8.11e-05	0.00108401	0.00590495	0.00421535	0.00537326	0.00843416	0.00884061	0.00880273	0.0060731	0.00719213	0.00672758	0.00495053	0.00389371	0.00485909	0.00392562	0.00345905	0.00425154	8.08e-05	0.000104009	0.000100254	2
1218	Q9H4G4	Golgi-associated plant pathogenesis-related protein 1	GLIPR2	3	3	31.2	154	NA	NA	NA	NA	NA	NA	0.0001292	NA	NA	NA	NA	NA	NA	NA	NA	NA	NA	NA	NA	NA	NA	NA	NA	5.08e-05	NA	NA	NA	NA	NA	NA	NA	NA	NA	NA	NA	NA	NA	NA	NA	NA	NA	39
1219	Q9H4L7	SWI/SNF-related matrix-associated actin-dependent regulator of chromatin subfamily A containing DEAD/H box 1	SMARCAD1	1	1	1	1026	NA	NA	NA	NA	NA	NA	NA	NA	NA	NA	NA	NA	NA	NA	NA	NA	NA	NA	NA	NA	NA	NA	NA	NA	NA	NA	NA	NA	NA	NA	NA	NA	NA	NA	NA	NA	NA	NA	NA	NA	NA	41
1220	Q9H4M9	EH domain-containing protein 1	EHD1	28	14	57.7	534	0.000139139	6.28e-05	0.00016539	NA	NA	NA	NA	NA	0.000128236	1.71e-05	1.03e-05	NA	NA	NA	6.33e-05	6.94e-05	7.72e-05	NA	NA	NA	NA	NA	NA	0.000155094	0.000142589	9.56e-05	NA	NA	NA	8.97e-05	9.89e-05	0.000112215	3.06e-05	1.77e-05	4.01e-05	NA	0.000316798	NA	NA	NA	NA	22
1221	Q9H7M9	Platelet receptor Gi24	C10orf54	3	3	15.4	311	NA	NA	NA	NA	NA	NA	NA	NA	NA	NA	NA	NA	NA	NA	NA	NA	NA	NA	NA	NA	NA	NA	NA	NA	NA	NA	NA	NA	NA	NA	NA	NA	NA	NA	NA	NA	NA	NA	NA	NA	NA	41
1222	Q9H892	Tetratricopeptide repeat protein 12	TTC12	1	1	2.8	705	NA	NA	NA	NA	NA	NA	NA	NA	NA	NA	NA	NA	NA	NA	NA	NA	NA	NA	NA	NA	NA	NA	NA	NA	NA	NA	NA	NA	NA	NA	NA	NA	NA	NA	NA	NA	NA	NA	NA	NA	NA	41
1223	Q9H8H3	Methyltransferase-like protein 7A	METTL7A	3	3	17.2	244	NA	NA	NA	NA	NA	NA	NA	NA	NA	NA	NA	NA	NA	NA	NA	NA	NA	NA	NA	NA	NA	NA	NA	NA	NA	NA	NA	NA	NA	NA	NA	NA	NA	NA	NA	NA	NA	NA	NA	NA	NA	41
1224	Q9H939	Proline-serine-threonine phosphatase-interacting protein 2	PSTPIP2	14	14	47	334	8.37e-05	NA	NA	NA	NA	NA	NA	NA	NA	NA	NA	NA	NA	NA	4.04e-05	3.24e-05	2.4e-05	NA	NA	NA	NA	NA	NA	9.18e-05	7.57e-05	0.00010193	NA	NA	NA	NA	NA	NA	NA	NA	NA	0.000211504	0.000445307	0.000182156	NA	NA	NA	31
1225	Q9H9B4	Sideroflexin-1	SFXN1	3	3	12.4	322	NA	NA	NA	NA	NA	NA	NA	NA	NA	NA	NA	NA	NA	NA	NA	NA	NA	NA	NA	NA	NA	NA	NA	NA	NA	NA	NA	NA	NA	NA	NA	NA	NA	NA	NA	NA	NA	NA	NA	NA	NA	41
1226	Q9HAV0	Guanine nucleotide-binding protein subunit beta-4	GNB4	8	2	22.6	340	NA	NA	NA	NA	NA	NA	NA	NA	NA	NA	NA	NA	NA	NA	NA	NA	NA	NA	NA	NA	NA	NA	NA	NA	NA	NA	NA	NA	NA	NA	NA	NA	NA	NA	NA	NA	NA	NA	NA	NA	NA	41
1227	Q9HBI1	Beta-parvin	PARVB	18	18	53.3	364	0.000536007	0.000377095	0.00059821	NA	NA	9.83e-05	0.000104987	0.000118158	NA	NA	NA	NA	NA	NA	0.000203623	0.000174728	0.00023	NA	NA	NA	NA	0.000192087	NA	0.000266117	0.000307147	0.000308211	0.00034546	0.000286031	0.00038314	0.000202057	0.000228239	0.000149222	0.000257037	0.000234482	0.000237916	0.000142558	0.00013569	6.46e-05	NA	NA	NA	16
1228	Q9HCM2	Plexin-A4	PLXNA4	4	4	3	1894	NA	NA	NA	NA	NA	NA	NA	NA	NA	NA	NA	NA	NA	NA	NA	NA	NA	NA	NA	NA	NA	NA	NA	NA	NA	NA	NA	NA	NA	NA	NA	NA	NA	NA	NA	NA	NA	NA	NA	NA	NA	41
1229	Q9HCU4	Cadherin EGF LAG seven-pass G-type receptor 2	CELSR2	1	1	0.7	2923	NA	NA	NA	NA	NA	NA	NA	NA	NA	NA	NA	NA	NA	NA	NA	NA	NA	NA	NA	NA	NA	NA	NA	NA	NA	NA	NA	NA	NA	NA	NA	NA	NA	NA	NA	NA	NA	NA	NA	NA	NA	41
1230	Q9HD45	Transmembrane 9 superfamily member 3	TM9SF3	1	1	1.9	589	NA	NA	NA	NA	NA	NA	NA	NA	NA	NA	NA	NA	NA	NA	NA	NA	NA	NA	NA	NA	NA	NA	NA	NA	NA	NA	NA	NA	NA	NA	NA	NA	NA	NA	NA	NA	NA	NA	NA	NA	NA	41
1231	Q9HDC9	Adipocyte plasma membrane-associated protein	APMAP	24	24	57.5	416	0.000834768	0.000573902	0.000632149	0.000318634	NA	0.00101483	0.0010908	0.000523677	0.00178218	0.000362065	0.000265715	0.000715727	NA	NA	0.00038189	0.000303035	2.82e-05	NA	NA	NA	NA	NA	NA	0.000598186	0.000550613	0.000578586	0.000687617	0.000658768	0.000641645	0.000823139	0.000682277	0.000796534	0.000479801	0.000225756	0.00065952	0.000612305	0.000859364	0.000508188	NA	0.000545681	0.000316656	10
1232	Q9NP58	ATP-binding cassette sub-family B member 6, mitochondrial	ABCB6	9	9	18.9	842	4.16e-05	5.03e-05	5.97e-05	NA	NA	NA	NA	NA	NA	NA	NA	NA	NA	NA	NA	NA	NA	NA	NA	NA	NA	NA	NA	NA	NA	NA	NA	NA	NA	0.000176031	0.000103397	0.000227939	NA	NA	NA	NA	NA	NA	NA	NA	NA	35
1233	Q9NP59	Solute carrier family 40 member 1	SLC40A1	2	2	3.5	571	NA	NA	NA	NA	NA	NA	NA	NA	NA	NA	NA	NA	NA	NA	NA	NA	NA	NA	NA	NA	NA	NA	NA	NA	NA	NA	NA	NA	NA	NA	NA	NA	NA	NA	NA	NA	NA	NA	NA	NA	NA	41
1234	Q9NP72	Ras-related protein Rab-18	RAB18	6	6	32	206	3.64e-05	6.71e-05	NA	NA	NA	NA	NA	NA	NA	NA	NA	NA	NA	NA	NA	NA	NA	NA	NA	NA	NA	NA	NA	NA	NA	NA	NA	NA	NA	8.62e-05	NA	NA	NA	NA	NA	NA	NA	NA	NA	NA	NA	38
1235	Q9NQ75	Cas scaffolding protein family member 4	CASS4	12	12	25.2	786	NA	NA	NA	NA	NA	NA	NA	NA	NA	NA	NA	NA	NA	NA	NA	NA	NA	NA	NA	NA	NA	NA	NA	NA	NA	NA	NA	NA	NA	NA	NA	NA	NA	NA	NA	NA	NA	NA	NA	NA	NA	41
1236	Q9NQ79	Cartilage acidic protein 1	CRTAC1	17	17	35.9	661	0.000174063	0.000116178	0.000163949	NA	NA	0.000228563	0.00025726	NA	NA	NA	NA	NA	NA	NA	7.38e-05	1.8e-05	2.31e-05	NA	NA	NA	NA	NA	NA	9.84e-05	0.00010055	0.000112353	NA	NA	NA	NA	0.00153666	0.000276021	6.39e-05	0.000111556	5.13e-05	NA	NA	NA	NA	NA	NA	25
1237	Q9NQC3	Reticulon-4	RTN4	12	12	18.5	1192	0.00084821	0.000666763	0.000678194	NA	NA	0.00151232	0.00137269	NA	NA	0.000616813	0.000572395	NA	NA	NA	0.000580841	0.000317228	0.000462129	NA	NA	NA	NA	NA	NA	0.000323311	0.000196934	0.000275875	0.00197423	0.000371967	0.00111256	0.000674385	0.00111435	0.000536623	0.000471727	0.000252848	0.000340904	NA	0.000303676	NA	NA	NA	NA	18
1238	Q9NR12	PDZ and LIM domain protein 7	PDLIM7	1	1	2.8	457	NA	NA	NA	NA	NA	NA	NA	NA	NA	NA	NA	NA	NA	NA	NA	NA	NA	NA	NA	NA	NA	NA	NA	NA	NA	NA	NA	NA	NA	NA	NA	NA	NA	NA	NA	NA	NA	NA	NA	NA	NA	41
1239	Q9NRN7	L-aminoadipate-semialdehyde dehydrogenase-phosphopantetheinyl transferase	AASDHPPT	1	1	4.9	309	NA	NA	NA	NA	NA	NA	NA	NA	NA	NA	NA	NA	NA	NA	NA	NA	NA	NA	NA	NA	NA	NA	NA	NA	NA	NA	NA	NA	NA	NA	NA	NA	NA	NA	NA	NA	NA	NA	NA	NA	NA	41
1240	Q9NRP0	Oligosaccharyltransferase complex subunit OSTC	OSTC	1	1	8.1	149	NA	NA	NA	NA	NA	NA	NA	NA	NA	NA	NA	NA	NA	NA	NA	NA	NA	NA	NA	NA	NA	NA	NA	NA	NA	NA	NA	NA	NA	NA	NA	NA	NA	NA	NA	NA	NA	NA	NA	NA	NA	41
1241	Q9NRW1	Ras-related protein Rab-6B	RAB6B	10	3	52.4	208	0.000425679	0.000413434	0.000482529	NA	NA	0.000346718	0.000382911	NA	NA	NA	NA	NA	NA	NA	0.000570624	0.000504551	7.1e-05	NA	NA	NA	NA	NA	NA	0.00022789	NA	0.000235366	0.00114776	NA	NA	0.00143322	0.000913814	0.000950772	NA	NA	NA	NA	0.000262804	NA	NA	NA	NA	26
1242	Q9NS28	Regulator of G-protein signaling 18	RGS18	3	3	21.7	235	NA	NA	NA	NA	NA	NA	NA	NA	NA	NA	NA	NA	NA	NA	NA	NA	NA	NA	NA	NA	NA	NA	NA	NA	NA	NA	NA	NA	NA	NA	NA	NA	NA	NA	NA	NA	NA	NA	NA	NA	NA	41
1243	Q9NS69	Mitochondrial import receptor subunit TOM22 homolog	TOMM22	4	4	48.6	142	NA	NA	NA	NA	NA	NA	NA	NA	NA	NA	NA	NA	NA	NA	NA	NA	NA	NA	NA	NA	NA	NA	NA	NA	NA	NA	NA	NA	NA	NA	NA	NA	NA	NA	NA	NA	NA	NA	NA	NA	NA	41
1244	Q9NSE4	Isoleucine--tRNA ligase, mitochondrial	IARS2	1	1	1.8	1012	NA	NA	NA	NA	NA	NA	NA	NA	NA	NA	NA	NA	NA	NA	NA	NA	NA	NA	NA	NA	NA	NA	NA	NA	NA	NA	NA	NA	NA	NA	NA	NA	NA	NA	NA	NA	NA	NA	NA	NA	NA	41
1245	Q9NTJ5	Phosphatidylinositide phosphatase SAC1	SACM1L	26	26	46.8	587	0.000229074	0.000200999	0.000229691	NA	NA	5.63e-05	5.19e-05	0.000114566	0.000118545	NA	NA	NA	NA	NA	4.37e-05	5.35e-05	4.52e-05	NA	NA	NA	NA	NA	NA	0.000199942	0.000181883	0.000176847	NA	NA	NA	6.94e-05	9.65e-05	0.000125288	4.42e-05	1.24e-05	5.2e-05	0.00011417	0.000106489	9.31e-05	NA	NA	NA	19
1246	Q9NUJ1	Mycophenolic acid acyl-glucuronide esterase, mitochondrial	ABHD10	2	2	8.5	306	NA	NA	NA	NA	NA	NA	NA	NA	NA	NA	NA	NA	NA	NA	NA	NA	NA	NA	NA	NA	NA	NA	NA	NA	NA	NA	NA	NA	NA	NA	NA	NA	NA	NA	NA	NA	NA	NA	NA	NA	NA	41
1247	Q9NV96	Cell cycle control protein 50A	TMEM30A	5	5	14.7	361	NA	NA	NA	NA	NA	0.000119992	0.000128518	NA	NA	NA	NA	NA	NA	NA	NA	NA	NA	NA	NA	NA	NA	NA	NA	NA	NA	NA	NA	NA	NA	NA	NA	NA	NA	NA	NA	NA	NA	NA	NA	NA	NA	39
1248	Q9NVA2	Septin-11	2023-09-11	7	4	21.9	429	NA	NA	NA	NA	NA	NA	NA	NA	NA	NA	NA	NA	NA	NA	NA	NA	NA	NA	NA	NA	NA	NA	NA	NA	6.63e-05	8.14e-05	NA	NA	NA	NA	NA	NA	NA	NA	NA	NA	NA	NA	NA	NA	NA	39
1249	Q9NVK5	FGFR1 oncogene partner 2	FGFR1OP2	3	3	12.6	253	NA	NA	NA	NA	NA	NA	NA	NA	NA	NA	NA	NA	NA	NA	NA	NA	NA	NA	NA	NA	NA	NA	NA	NA	NA	NA	NA	NA	NA	NA	NA	NA	NA	NA	NA	NA	NA	NA	NA	NA	NA	41
1250	Q9NX63	MICOS complex subunit MIC19	CHCHD3	7	7	23.8	227	NA	NA	NA	NA	NA	NA	NA	NA	NA	NA	NA	NA	NA	NA	NA	NA	NA	NA	NA	NA	NA	NA	NA	3.1e-05	3.09e-05	3.28e-05	NA	NA	NA	NA	NA	NA	NA	NA	NA	NA	NA	NA	NA	NA	NA	38
1251	Q9NX76	CKLF-like MARVEL transmembrane domain-containing protein 6	CMTM6	3	3	21.9	183	NA	NA	NA	NA	NA	NA	NA	NA	NA	NA	NA	NA	NA	NA	NA	NA	NA	NA	NA	NA	NA	NA	NA	NA	NA	NA	NA	NA	NA	NA	NA	NA	NA	NA	NA	NA	NA	NA	NA	NA	NA	41
1252	Q9NXH8	Torsin-4A	TOR4A	13	13	38.8	423	0.000142922	6.21e-05	0.000346573	NA	NA	NA	NA	NA	NA	NA	NA	NA	NA	NA	1.79e-05	1.7e-05	1.78e-05	NA	NA	NA	NA	NA	NA	NA	NA	NA	NA	NA	NA	0.00106177	0.000684121	0.000629938	NA	NA	NA	NA	NA	NA	NA	NA	NA	32
1253	Q9NY65	Tubulin alpha-8 chain	TUBA8	26	8	60.8	449	0.00037714	0.000293816	0.000370115	0.0002144	0.000114661	NA	NA	0.000523573	0.000179622	NA	NA	NA	NA	NA	0.000258761	0.000225902	0.000216751	NA	NA	NA	NA	NA	NA	0.000420071	0.000351054	0.00036332	0.000472626	0.00053505	0.000504025	0.000454304	0.000343183	0.00045246	0.000169855	0.000148478	0.000196433	0.000154681	0.000214831	0.000237084	NA	NA	NA	16
1254	Q9NYL9	Tropomodulin-3	TMOD3	21	21	58.8	352	4.01e-05	3.38e-05	7.85e-05	NA	NA	0.000100417	1.33e-05	0.000106549	NA	0.00020193	0.000126385	NA	NA	NA	5.12e-05	8.68e-05	4e-05	NA	NA	NA	NA	NA	NA	0.000446569	0.000394215	0.00038046	NA	NA	NA	0.000378602	0.000497932	0.000274843	4.17e-06	2e-05	NA	0.000112249	0.000101931	2.54e-05	NA	NA	NA	19
1255	Q9NYU2	UDP-glucose:glycoprotein glucosyltransferase 1	UGGT1	2	2	2.6	1555	NA	NA	NA	NA	NA	NA	NA	NA	NA	NA	NA	NA	NA	NA	NA	NA	NA	NA	NA	NA	NA	NA	NA	NA	NA	NA	NA	NA	NA	NA	NA	NA	NA	NA	NA	NA	NA	NA	NA	NA	NA	41
1256	Q9NZN3	EH domain-containing protein 3	EHD3	36	22	66	535	0.000307713	0.000233947	0.000316693	NA	NA	0.000128029	4.03e-05	0.000174648	0.00026576	0.000159437	9.27e-05	NA	NA	NA	0.000118314	0.000122989	0.000167958	NA	NA	NA	NA	NA	NA	0.000230317	0.000171286	0.000161291	NA	0.000126437	2.15e-05	0.000215478	0.000249563	0.000217845	9.51e-05	0.000164222	9.45e-05	0.000223147	0.000162793	0.000193074	NA	NA	NA	15
1257	Q9NZP8	Complement C1r subcomponent-like protein	C1RL	4	3	9.7	487	NA	NA	NA	NA	NA	NA	NA	NA	NA	NA	NA	NA	NA	NA	NA	NA	NA	NA	NA	NA	NA	NA	NA	NA	NA	NA	NA	NA	NA	NA	NA	NA	NA	NA	NA	NA	NA	NA	NA	NA	NA	41
1258	Q9NZT1	Calmodulin-like protein 5	CALML5	7	7	65.8	146	NA	NA	NA	NA	NA	NA	NA	NA	NA	NA	NA	NA	NA	NA	NA	NA	NA	NA	NA	NA	NA	NA	NA	NA	NA	NA	NA	NA	NA	NA	0.000306669	NA	NA	NA	NA	NA	NA	NA	0.0010812	0.00428913	0.00451218	37
1259	Q9P0J0	NADH dehydrogenase [ubiquinone] 1 alpha subcomplex subunit 13	NDUFA13	2	2	16	144	NA	NA	NA	NA	NA	NA	NA	NA	NA	NA	NA	NA	NA	NA	NA	NA	NA	NA	NA	NA	NA	NA	NA	NA	NA	NA	NA	NA	NA	NA	NA	NA	NA	NA	NA	NA	NA	NA	NA	NA	NA	41
1260	Q9P0L0	Vesicle-associated membrane protein-associated protein A	VAPA	12	11	46.6	249	4.7e-05	NA	0.000152888	NA	NA	NA	NA	NA	NA	NA	NA	NA	NA	NA	NA	5.17e-05	NA	NA	NA	NA	NA	NA	NA	NA	NA	NA	NA	NA	NA	NA	NA	NA	NA	NA	NA	NA	NA	NA	NA	NA	NA	38
1261	Q9P126	C-type lectin domain family 1 member B	CLEC1B	4	4	21.8	229	NA	NA	NA	NA	NA	NA	NA	NA	NA	NA	NA	NA	NA	NA	NA	NA	NA	NA	NA	NA	NA	NA	NA	NA	NA	NA	NA	NA	NA	NA	NA	NA	NA	NA	NA	NA	NA	NA	NA	NA	NA	41
1262	Q9P1Z2	Calcium-binding and coiled-coil domain-containing protein 1	CALCOCO1	4	4	9.4	691	NA	NA	NA	NA	NA	NA	NA	NA	NA	NA	NA	NA	NA	NA	NA	NA	NA	NA	NA	NA	NA	NA	NA	NA	NA	NA	NA	NA	NA	NA	NA	NA	NA	NA	NA	NA	NA	NA	NA	NA	NA	41
1263	Q9P2R7	Succinyl-CoA ligase [ADP-forming] subunit beta, mitochondrial	SUCLA2	2	2	4.3	463	NA	NA	NA	NA	NA	NA	NA	NA	NA	NA	NA	NA	NA	NA	NA	NA	NA	NA	NA	NA	NA	NA	NA	NA	NA	NA	NA	NA	NA	NA	NA	NA	NA	NA	NA	NA	NA	NA	NA	NA	NA	41
1264	Q9P2X0	Dolichol-phosphate mannosyltransferase subunit 3	DPM3	1	1	10.9	92	NA	NA	NA	NA	NA	NA	NA	NA	NA	NA	NA	NA	NA	NA	NA	NA	NA	NA	NA	NA	NA	NA	NA	NA	NA	NA	NA	NA	NA	NA	NA	NA	NA	NA	NA	NA	NA	NA	NA	NA	NA	41
1265	Q9UBQ7	Glyoxylate reductase/hydroxypyruvate reductase	GRHPR	5	5	25.9	328	NA	NA	NA	NA	NA	NA	NA	NA	NA	NA	NA	NA	NA	NA	NA	NA	NA	NA	NA	NA	NA	NA	NA	NA	NA	NA	NA	NA	NA	NA	NA	NA	NA	NA	NA	NA	NA	NA	NA	NA	NA	41
1266	Q9UBS4	DnaJ homolog subfamily B member 11	DNAJB11	5	5	20.9	358	NA	NA	NA	NA	NA	NA	NA	NA	NA	NA	NA	NA	NA	NA	NA	NA	NA	NA	NA	NA	NA	NA	NA	NA	NA	NA	NA	NA	NA	NA	NA	NA	NA	NA	NA	NA	NA	NA	NA	NA	NA	41
1267	Q9UBW5	Bridging integrator 2	BIN2	27	27	63.5	565	0.000352529	0.000290498	0.000384325	7.58e-05	0.000205958	9.46e-05	0.000103159	0.000354429	NA	0.000323493	0.000104336	NA	NA	NA	0.00024478	0.000211834	0.000211866	NA	NA	NA	NA	NA	NA	0.00058632	0.000459732	0.000438616	0.000391649	0.00060466	0.000592169	0.000394161	0.000260858	0.000467624	0.000165801	1.68e-05	0.000119696	NA	NA	NA	NA	NA	NA	16
1268	Q9UDY2	Tight junction protein ZO-2	TJP2	6	6	6.6	1190	NA	NA	5.84e-05	NA	NA	NA	NA	NA	NA	NA	NA	NA	NA	NA	NA	NA	NA	NA	NA	NA	NA	NA	NA	NA	NA	NA	NA	NA	NA	NA	NA	4.65e-05	NA	NA	NA	NA	NA	NA	NA	NA	NA	39
1269	Q9UEU0	Vesicle transport through interaction with t-SNAREs homolog 1B	VTI1B	2	2	9.5	232	NA	NA	NA	NA	NA	NA	NA	NA	NA	NA	NA	NA	NA	NA	NA	NA	NA	NA	NA	NA	NA	NA	NA	NA	NA	NA	NA	NA	NA	NA	NA	NA	NA	NA	NA	NA	NA	NA	NA	NA	NA	41
1270	Q9UEY8	Gamma-adducin	ADD3	3	3	5.2	706	NA	NA	NA	NA	NA	NA	NA	NA	NA	NA	NA	NA	NA	NA	NA	NA	NA	NA	NA	NA	NA	NA	NA	NA	NA	NA	NA	NA	NA	NA	NA	NA	NA	NA	NA	NA	NA	NA	NA	NA	NA	41
1271	Q9UFN0	Protein NipSnap homolog 3A	NIPSNAP3A	3	3	14.6	247	NA	NA	NA	NA	NA	NA	NA	NA	NA	NA	NA	NA	NA	NA	NA	NA	NA	NA	NA	NA	NA	NA	NA	NA	NA	NA	NA	NA	NA	NA	NA	NA	NA	NA	NA	NA	NA	NA	NA	NA	NA	41
1272	Q9UGI0	Ubiquitin thioesterase ZRANB1	ZRANB1	1	1	1.7	708	NA	NA	NA	NA	NA	NA	NA	NA	NA	NA	NA	NA	NA	NA	NA	NA	NA	NA	NA	NA	NA	NA	NA	NA	NA	NA	NA	NA	NA	NA	NA	NA	NA	NA	NA	NA	NA	NA	NA	NA	NA	41
1273	Q9UGM3	Deleted in malignant brain tumors 1 protein	DMBT1	1	1	7	2413	NA	NA	NA	NA	NA	NA	NA	NA	NA	NA	NA	NA	NA	NA	NA	NA	NA	NA	NA	NA	NA	NA	NA	NA	NA	NA	NA	NA	NA	NA	NA	NA	NA	NA	NA	NA	NA	NA	NA	NA	NA	41
1274	Q9UGM5	Fetuin-B	FETUB	12	12	44	382	NA	NA	NA	NA	NA	0.000173505	0.000250069	0.000346474	NA	NA	NA	NA	NA	NA	0.000316991	0.000279797	0.000289993	NA	NA	NA	NA	NA	NA	7.38e-05	6.75e-05	7.06e-05	NA	NA	NA	0.00232304	0.00215864	NA	NA	NA	NA	NA	NA	NA	0.00151558	NA	0.00163597	28
1275	Q9UHG2	ProSAAS;KEP;Big SAAS;Little SAAS;Big PEN-LEN;PEN;Little LEN;Big LEN	PCSK1N	1	1	5.4	260	NA	NA	NA	NA	NA	NA	NA	NA	NA	NA	NA	NA	NA	NA	NA	NA	NA	NA	NA	NA	NA	NA	NA	NA	NA	NA	NA	NA	NA	NA	NA	NA	NA	NA	NA	NA	NA	NA	NA	NA	NA	41
1276	Q9UHG3	Prenylcysteine oxidase 1	PCYOX1	2	2	4.4	505	NA	NA	NA	NA	NA	NA	NA	NA	NA	NA	NA	NA	NA	NA	NA	NA	NA	NA	NA	NA	NA	NA	NA	NA	NA	NA	NA	NA	NA	NA	NA	NA	NA	NA	NA	NA	NA	NA	NA	NA	NA	41
1277	Q9UIA9	Exportin-7	XPO7	1	1	2.3	1087	NA	NA	NA	NA	NA	NA	NA	NA	NA	NA	NA	NA	NA	NA	NA	NA	NA	NA	NA	NA	NA	NA	NA	NA	NA	NA	NA	NA	NA	NA	NA	NA	NA	NA	NA	NA	NA	NA	NA	NA	NA	41
1278	Q9UIB8	SLAM family member 5	CD84	4	4	15.7	345	NA	NA	NA	NA	NA	NA	NA	NA	NA	NA	NA	NA	NA	NA	NA	NA	NA	NA	NA	NA	NA	NA	NA	NA	NA	NA	NA	NA	NA	NA	NA	NA	NA	NA	NA	NA	NA	NA	NA	NA	NA	41
1279	Q9UIJ7	GTP:AMP phosphotransferase AK3, mitochondrial	AK3	6	6	27.3	227	NA	NA	NA	NA	NA	0.000135832	0.000136025	NA	NA	NA	NA	NA	NA	NA	NA	NA	NA	NA	NA	NA	NA	NA	NA	NA	NA	NA	NA	NA	NA	NA	NA	NA	NA	NA	NA	NA	NA	NA	NA	NA	NA	39
1280	Q9UJU6	Drebrin-like protein	DBNL	9	9	28.8	430	NA	NA	5.04e-05	NA	NA	NA	NA	NA	NA	NA	NA	NA	NA	NA	NA	2.06e-05	2.28e-05	NA	NA	NA	NA	NA	NA	4.47e-05	2.58e-05	2.76e-05	NA	NA	NA	NA	NA	NA	NA	1.55e-05	NA	NA	NA	NA	NA	NA	NA	34
1281	Q9UJW0	Dynactin subunit 4	DCTN4	3	3	16.3	460	NA	NA	NA	NA	NA	NA	NA	NA	NA	NA	NA	NA	NA	NA	NA	NA	NA	NA	NA	NA	NA	NA	NA	NA	NA	NA	NA	NA	NA	NA	NA	NA	NA	NA	NA	NA	NA	NA	NA	NA	NA	41
1282	Q9UJZ1	Stomatin-like protein 2, mitochondrial	STOML2	4	4	19.9	356	NA	NA	NA	NA	NA	NA	NA	NA	NA	NA	NA	NA	NA	NA	NA	NA	NA	NA	NA	NA	NA	NA	NA	NA	NA	NA	NA	NA	NA	NA	NA	NA	NA	NA	NA	NA	NA	NA	NA	NA	NA	41
1283	Q9UK55	Protein Z-dependent protease inhibitor	SERPINA10	8	8	23	444	0.000217436	NA	0.00058603	NA	NA	NA	NA	NA	NA	NA	NA	NA	NA	NA	NA	NA	NA	NA	NA	NA	NA	NA	NA	5.19e-05	4.61e-05	NA	NA	NA	NA	0.000157011	NA	NA	0.000113653	0.000183923	NA	NA	NA	NA	NA	NA	NA	34
1284	Q9UKX2;Q9UKX3;Q9Y623;P11055;A7E2Y1	Myosin-2;Myosin-13;Myosin-4;Myosin-3;Myosin-7B	MYH2;MYH13;MYH4;MYH3;MYH7B	4	1	2.2	1941	NA	NA	NA	NA	NA	NA	NA	NA	NA	NA	NA	NA	NA	NA	NA	NA	NA	NA	NA	NA	NA	NA	NA	NA	NA	NA	NA	NA	NA	NA	NA	NA	NA	NA	NA	NA	NA	NA	NA	NA	NA	41
1285	Q9UL25	Ras-related protein Rab-21	RAB21	3	3	18.7	225	NA	NA	NA	NA	NA	NA	NA	NA	NA	NA	NA	NA	NA	NA	NA	NA	NA	NA	NA	NA	NA	NA	NA	NA	NA	NA	NA	NA	NA	NA	NA	NA	NA	NA	NA	NA	NA	NA	NA	NA	NA	41
1286	Q9ULC5	Long-chain-fatty-acid--CoA ligase 5	ACSL5	3	3	5.9	683	NA	NA	NA	NA	NA	NA	NA	NA	NA	NA	NA	NA	NA	NA	NA	NA	NA	NA	NA	NA	NA	NA	NA	NA	NA	NA	NA	NA	NA	NA	NA	NA	NA	NA	NA	NA	NA	NA	NA	NA	NA	41
1287	Q9ULV3	Cip1-interacting zinc finger protein	CIZ1	1	1	1.9	898	NA	NA	NA	NA	NA	NA	NA	NA	NA	NA	NA	NA	NA	NA	NA	NA	NA	NA	NA	NA	NA	NA	NA	NA	NA	NA	NA	NA	NA	NA	NA	NA	NA	NA	NA	NA	NA	NA	NA	NA	NA	41
1288	Q9ULV4	Coronin-1C	CORO1C	17	17	40.1	474	0.000255602	0.000233476	0.000192269	0.000388406	0.00046605	0.00012786	0.00012999	NA	NA	0.000259652	0.000286385	NA	NA	NA	4.35e-05	7.91e-05	7.06e-05	NA	NA	NA	NA	NA	NA	9.22e-05	5.62e-05	8.62e-05	0.000899081	0.000645532	0.000682729	0.00134704	0.000576363	NA	NA	0.0002027	0.000176837	NA	NA	NA	NA	NA	NA	19
1289	Q9UM22	Mammalian ependymin-related protein 1	EPDR1	1	1	15.2	224	NA	NA	NA	NA	NA	NA	NA	NA	NA	NA	NA	NA	NA	NA	NA	NA	NA	NA	NA	NA	NA	NA	NA	NA	NA	NA	NA	NA	NA	NA	NA	NA	NA	NA	NA	NA	NA	NA	NA	NA	NA	41
1290	Q9UNL2	Translocon-associated protein subunit gamma	SSR3	1	1	7.6	185	NA	NA	NA	NA	NA	NA	NA	NA	NA	NA	NA	NA	NA	NA	NA	NA	NA	NA	NA	NA	NA	NA	NA	NA	NA	NA	NA	NA	NA	NA	NA	NA	NA	NA	NA	NA	NA	NA	NA	NA	NA	41
1291	Q9UNM6	26S proteasome non-ATPase regulatory subunit 13	PSMD13	3	3	8	376	NA	NA	NA	NA	NA	NA	NA	NA	NA	NA	NA	NA	NA	NA	NA	NA	NA	NA	NA	NA	NA	NA	NA	NA	NA	NA	NA	NA	NA	NA	NA	NA	NA	NA	NA	NA	NA	NA	NA	NA	NA	41
1292	Q9UNS2	COP9 signalosome complex subunit 3	COPS3	2	2	6.4	423	NA	NA	NA	NA	NA	NA	NA	NA	NA	NA	NA	NA	NA	NA	NA	NA	NA	NA	NA	NA	NA	NA	NA	NA	NA	NA	NA	NA	NA	NA	NA	NA	NA	NA	NA	NA	NA	NA	NA	NA	NA	41
1293	Q9UPN3	Microtubule-actin cross-linking factor 1, isoforms 1/2/3/5	MACF1	4	4	0.7	7388	NA	NA	NA	NA	NA	NA	NA	NA	NA	NA	NA	NA	NA	NA	NA	NA	NA	NA	NA	NA	NA	NA	NA	NA	NA	NA	NA	NA	NA	NA	NA	NA	NA	NA	NA	NA	NA	NA	NA	NA	NA	41
1294	Q9UPN7	Serine/threonine-protein phosphatase 6 regulatory subunit 1	PPP6R1	1	1	2.2	881	NA	NA	NA	NA	NA	NA	NA	NA	NA	NA	NA	NA	NA	NA	NA	NA	NA	NA	NA	NA	NA	NA	NA	NA	NA	NA	NA	NA	NA	NA	NA	NA	NA	NA	NA	NA	NA	NA	NA	NA	NA	41
1295	Q9UQE7	Structural maintenance of chromosomes protein 3	SMC3	2	2	2.3	1217	NA	NA	NA	NA	NA	NA	NA	NA	NA	NA	NA	NA	NA	NA	NA	NA	NA	NA	NA	NA	NA	NA	NA	NA	NA	NA	NA	NA	NA	NA	NA	NA	NA	NA	NA	NA	NA	NA	NA	NA	NA	41
1296	Q9UQR0	Sex comb on midleg-like protein 2	SCML2	1	1	1.7	700	NA	NA	NA	NA	NA	NA	NA	NA	NA	NA	NA	NA	NA	NA	NA	NA	NA	NA	NA	NA	NA	NA	NA	NA	NA	NA	NA	NA	NA	NA	NA	NA	NA	NA	NA	NA	NA	NA	NA	NA	NA	41
1297	Q9Y210	Short transient receptor potential channel 6	TRPC6	5	5	6.2	931	NA	NA	NA	NA	NA	NA	NA	NA	NA	NA	NA	NA	NA	NA	NA	NA	NA	NA	NA	NA	NA	NA	NA	NA	NA	NA	NA	NA	NA	NA	NA	NA	NA	NA	NA	NA	NA	NA	NA	NA	NA	41
1298	Q9Y230	RuvB-like 2	RUVBL2	3	3	8.4	463	NA	NA	NA	NA	NA	7.76e-05	6.87e-05	NA	NA	NA	NA	NA	NA	NA	NA	NA	NA	NA	NA	NA	NA	NA	NA	NA	NA	NA	NA	NA	NA	NA	NA	NA	NA	NA	NA	NA	NA	NA	NA	NA	NA	39
1299	Q9Y251	Heparanase;Heparanase 8 kDa subunit;Heparanase 50 kDa subunit	HPSE	3	3	6.6	543	NA	4.74e-05	5.87e-05	NA	NA	NA	NA	NA	NA	NA	NA	NA	NA	NA	NA	NA	NA	NA	NA	NA	NA	NA	NA	NA	NA	NA	NA	NA	NA	NA	5.21e-05	NA	NA	NA	NA	0.000109378	4.78e-05	5.4e-05	NA	NA	NA	35
1300	Q9Y265	RuvB-like 1	RUVBL1	3	3	6.8	456	NA	NA	NA	NA	NA	4.98e-05	5.01e-05	NA	NA	NA	NA	NA	NA	NA	NA	NA	NA	NA	NA	NA	NA	NA	NA	NA	NA	NA	NA	NA	NA	NA	NA	NA	NA	NA	NA	NA	NA	NA	NA	NA	NA	39
1301	Q9Y274	Type 2 lactosamine alpha-2,3-sialyltransferase	ST3GAL6	2	2	5.1	331	NA	NA	NA	NA	NA	0.000271729	0.000253462	NA	NA	NA	NA	NA	NA	NA	NA	NA	NA	NA	NA	NA	NA	NA	NA	NA	NA	NA	NA	NA	NA	NA	NA	NA	NA	NA	NA	NA	NA	NA	NA	NA	NA	39
1302	Q9Y277	Voltage-dependent anion-selective channel protein 3	VDAC3	14	14	61.8	283	8.23e-05	NA	NA	NA	NA	0.000181801	0.000326522	NA	NA	NA	NA	NA	NA	NA	0.000253188	NA	0.000184456	NA	NA	NA	NA	NA	NA	NA	NA	NA	0.000928852	0.000791463	0.000288589	NA	NA	NA	0.000398808	0.00052024	0.000588815	NA	NA	NA	0.000467691	0.000553372	0.000202026	27
1303	Q9Y2A7	Nck-associated protein 1	NCKAP1	8	8	7.7	1128	NA	NA	NA	NA	NA	NA	NA	NA	NA	NA	NA	NA	NA	NA	NA	NA	NA	NA	NA	NA	NA	NA	NA	NA	0.000165533	0.000127748	NA	NA	NA	NA	NA	NA	NA	NA	NA	NA	NA	NA	NA	NA	NA	39
1304	Q9Y2L6	FERM domain-containing protein 4B	FRMD4B	2	2	4.4	1034	NA	NA	NA	NA	NA	NA	NA	NA	NA	NA	NA	NA	NA	NA	NA	NA	NA	NA	NA	NA	NA	NA	NA	NA	NA	NA	NA	NA	NA	NA	NA	NA	NA	NA	NA	NA	NA	NA	NA	NA	NA	41
1305	Q9Y2Q0	Phospholipid-transporting ATPase IA	ATP8A1	11	11	11.9	1164	6.69e-05	6.59e-05	8.66e-05	NA	NA	NA	NA	NA	NA	NA	NA	NA	NA	NA	NA	NA	NA	NA	NA	NA	NA	NA	NA	NA	NA	NA	NA	NA	NA	NA	NA	NA	NA	NA	NA	NA	NA	NA	NA	NA	NA	38
1306	Q9Y2Q3	Glutathione S-transferase kappa 1	GSTK1	3	3	19.9	226	0.000130088	8.99e-05	0.000142642	NA	NA	NA	NA	NA	NA	NA	NA	NA	NA	NA	NA	NA	NA	NA	NA	NA	NA	NA	NA	NA	NA	NA	NA	NA	NA	NA	NA	NA	2.77e-05	3.61e-05	3.02e-05	NA	NA	NA	NA	NA	NA	35
1307	Q9Y305	Acyl-coenzyme A thioesterase 9, mitochondrial	ACOT9	2	2	5.9	439	NA	NA	NA	NA	NA	NA	NA	NA	NA	NA	NA	NA	NA	NA	NA	NA	NA	NA	NA	NA	NA	NA	NA	NA	NA	NA	NA	NA	NA	NA	NA	NA	NA	NA	NA	NA	NA	NA	NA	NA	NA	41
1308	Q9Y315	Deoxyribose-phosphate aldolase	DERA	2	2	8.8	318	NA	NA	NA	NA	NA	NA	NA	NA	NA	NA	NA	NA	NA	NA	NA	NA	NA	NA	NA	NA	NA	NA	NA	NA	NA	NA	NA	NA	NA	NA	NA	NA	NA	NA	NA	NA	NA	NA	NA	NA	NA	41
1309	Q9Y394	Dehydrogenase/reductase SDR family member 7	DHRS7	2	2	9.1	339	NA	NA	NA	NA	NA	NA	NA	NA	NA	NA	NA	NA	NA	NA	NA	NA	NA	NA	NA	NA	NA	NA	NA	NA	NA	NA	NA	NA	NA	NA	NA	NA	NA	NA	NA	NA	NA	NA	NA	NA	NA	41
1310	Q9Y3A6	Transmembrane emp24 domain-containing protein 5	TMED5	2	2	8.3	229	NA	NA	NA	NA	NA	NA	NA	NA	NA	NA	NA	NA	NA	NA	NA	NA	NA	NA	NA	NA	NA	NA	NA	NA	NA	NA	NA	NA	NA	NA	NA	NA	NA	NA	NA	NA	NA	NA	NA	NA	NA	41
1311	Q9Y3B3	Transmembrane emp24 domain-containing protein 7	TMED7	2	2	9.8	224	NA	NA	NA	NA	NA	0.000220105	0.000210723	NA	NA	NA	NA	NA	NA	NA	NA	NA	NA	NA	NA	NA	NA	NA	NA	NA	NA	NA	NA	NA	NA	NA	NA	NA	NA	NA	NA	NA	NA	NA	NA	NA	NA	39
1312	Q9Y3E0	Vesicle transport protein GOT1B	GOLT1B	3	3	26.1	138	NA	NA	NA	NA	NA	7.58e-05	8.24e-05	NA	NA	NA	NA	NA	NA	NA	NA	NA	NA	NA	NA	NA	NA	NA	NA	NA	NA	NA	NA	NA	NA	NA	NA	NA	NA	NA	NA	NA	NA	NA	NA	NA	NA	39
1313	Q9Y3F4	Serine-threonine kinase receptor-associated protein	STRAP	3	3	14.9	350	NA	NA	NA	NA	NA	NA	NA	NA	NA	NA	NA	NA	NA	NA	NA	NA	NA	NA	NA	NA	NA	NA	NA	NA	NA	NA	NA	NA	NA	NA	NA	NA	NA	NA	NA	NA	NA	NA	NA	NA	NA	41
1314	Q9Y3P8	Signaling threshold-regulating transmembrane adapter 1	SIT1	2	2	20.4	196	NA	NA	NA	NA	NA	NA	NA	NA	NA	NA	NA	NA	NA	NA	NA	NA	NA	NA	NA	NA	NA	NA	NA	NA	NA	NA	NA	NA	NA	NA	NA	NA	NA	NA	NA	NA	NA	NA	NA	NA	NA	41
1315	Q9Y3P9	Rab GTPase-activating protein 1	RABGAP1	3	3	5	1069	NA	NA	NA	NA	NA	NA	NA	NA	NA	NA	NA	NA	NA	NA	NA	NA	NA	NA	NA	NA	NA	NA	NA	NA	NA	NA	NA	NA	NA	NA	NA	NA	NA	NA	NA	NA	NA	NA	NA	NA	NA	41
1316	Q9Y490	Talin-1	TLN1	229	229	82.6	2541	0.00401068	0.00379152	0.00421507	0.00368741	0.00320266	0.000865887	0.000942654	0.00282192	0.00269468	0.00155125	0.0017056	0.00244882	0.0023734	0.0030256	0.00230393	0.0026067	0.00240792	0.000719107	0.000512904	0.000590789	0.000222866	0.000547702	0.000209507	0.00434023	0.00340461	0.00364203	0.00402913	0.00389595	0.00395235	0.00307097	0.00367315	0.00345155	0.00233825	0.00254798	0.00285857	0.00241734	0.00250613	0.00239863	7.11e-05	0.000109125	0.000119245	0
1317	Q9Y4D1	Disheveled-associated activator of morphogenesis 1	DAAM1	11	11	11.8	1078	NA	7.4e-05	NA	NA	NA	NA	NA	NA	NA	NA	NA	NA	NA	NA	NA	NA	NA	NA	NA	NA	NA	NA	NA	1.32e-05	4.55e-05	NA	NA	NA	NA	NA	NA	NA	NA	NA	NA	NA	NA	NA	NA	NA	NA	38
1318	Q9Y4L1	Hypoxia up-regulated protein 1	HYOU1	4	4	6.6	999	NA	NA	NA	NA	NA	NA	NA	NA	NA	NA	NA	NA	NA	NA	NA	NA	NA	NA	NA	NA	NA	NA	NA	NA	NA	NA	NA	NA	NA	NA	NA	NA	NA	NA	NA	NA	NA	NA	NA	NA	NA	41
1319	Q9Y5C1	Angiopoietin-related protein 3	ANGPTL3	5	5	15.9	460	NA	NA	NA	NA	NA	NA	NA	NA	NA	NA	NA	NA	NA	NA	NA	NA	NA	NA	NA	NA	NA	NA	NA	NA	NA	NA	NA	NA	NA	NA	NA	NA	NA	NA	NA	NA	NA	NA	NA	NA	NA	41
1320	Q9Y5M8	Signal recognition particle receptor subunit beta	SRPRB	2	2	10.7	271	NA	NA	NA	NA	NA	NA	NA	NA	NA	NA	NA	NA	NA	NA	NA	NA	NA	NA	NA	NA	NA	NA	NA	NA	NA	NA	NA	NA	NA	NA	NA	NA	NA	NA	NA	NA	NA	NA	NA	NA	NA	41
1321	Q9Y5S2	Serine/threonine-protein kinase MRCK beta	CDC42BPB	4	4	3	1711	NA	NA	NA	NA	NA	NA	NA	NA	NA	NA	NA	NA	NA	NA	NA	NA	NA	NA	NA	NA	NA	NA	NA	NA	NA	NA	NA	NA	NA	NA	NA	NA	NA	NA	NA	NA	NA	NA	NA	NA	NA	41
1322	Q9Y5S9	RNA-binding protein 8A	RBM8A	1	1	14.9	174	NA	NA	NA	NA	NA	NA	NA	NA	NA	NA	NA	NA	NA	NA	NA	NA	NA	NA	NA	NA	NA	NA	NA	NA	NA	NA	NA	NA	NA	NA	NA	NA	NA	NA	NA	NA	NA	NA	NA	NA	NA	41
1323	Q9Y608	Leucine-rich repeat flightless-interacting protein 2	LRRFIP2	6	5	10.7	721	NA	NA	NA	NA	NA	NA	NA	NA	NA	NA	NA	NA	NA	NA	NA	NA	NA	NA	NA	NA	NA	NA	NA	3.52e-05	3.08e-05	NA	NA	NA	NA	NA	NA	NA	NA	NA	NA	NA	NA	NA	NA	NA	NA	39
1324	Q9Y613	FH1/FH2 domain-containing protein 1	FHOD1	26	26	33	1164	0.000222999	0.000274856	0.000387493	NA	NA	NA	NA	NA	NA	NA	NA	NA	NA	NA	8.41e-05	NA	NA	NA	NA	NA	NA	NA	NA	6.19e-05	7.71e-05	0.00010159	NA	NA	NA	0.000254863	0.00448963	0.00441415	NA	NA	NA	NA	NA	NA	NA	NA	NA	31
1325	Q9Y624	Junctional adhesion molecule A	F11R	15	15	52.2	299	NA	NA	NA	0.000439041	0.0017909	0.00049851	0.000431331	NA	NA	NA	NA	NA	NA	NA	0.000393135	0.000344879	0.000100431	NA	NA	NA	NA	NA	NA	6.35e-05	8.83e-05	9.07e-05	0.000751288	0.00106726	0.000831155	NA	NA	NA	0.000495337	0.000323755	0.000513507	NA	NA	NA	NA	0.000439381	NA	24
1326	Q9Y639	Neuroplastin	NPTN	1	1	3.8	398	NA	NA	NA	NA	NA	NA	NA	NA	NA	NA	NA	NA	NA	NA	NA	NA	NA	NA	NA	NA	NA	NA	NA	NA	NA	NA	NA	NA	NA	NA	NA	NA	NA	NA	NA	NA	NA	NA	NA	NA	NA	41
1327	Q9Y678;Q9UBF2	Coatomer subunit gamma-1;Coatomer subunit gamma-2	COPG1;COPG2	2	2	3.1	874	NA	NA	NA	NA	NA	NA	NA	NA	NA	NA	NA	NA	NA	NA	NA	NA	NA	NA	NA	NA	NA	NA	NA	NA	NA	NA	NA	NA	NA	NA	NA	NA	NA	NA	NA	NA	NA	NA	NA	NA	NA	41
1328	Q9Y696	Chloride intracellular channel protein 4	CLIC4	3	3	15.4	253	NA	NA	NA	NA	NA	NA	NA	NA	NA	NA	NA	NA	NA	NA	NA	NA	NA	NA	NA	NA	NA	NA	NA	NA	NA	NA	NA	NA	NA	NA	NA	NA	NA	NA	NA	NA	NA	NA	NA	NA	NA	41
1329	Q9Y6C2	EMILIN-1	EMILIN1	25	25	34.5	1016	0.000248615	0.000309016	0.000569568	0.000138605	NA	NA	NA	NA	NA	NA	NA	NA	NA	NA	2e-05	3.26e-05	0.000102516	NA	NA	NA	0.000230589	NA	0.00021677	0.000191893	0.000131802	0.00018308	0.000122675	NA	NA	0.000527325	0.000143615	0.00022315	8.56e-05	8.01e-05	0.000115856	0.000181981	NA	0.000121333	NA	NA	NA	20
1330	Q9Y6C9	Mitochondrial carrier homolog 2	MTCH2	3	3	14.9	303	NA	NA	NA	NA	NA	NA	NA	NA	NA	NA	NA	NA	NA	NA	NA	NA	NA	NA	NA	NA	NA	NA	NA	NA	NA	NA	NA	NA	NA	NA	NA	NA	NA	NA	NA	NA	NA	NA	NA	NA	NA	41
1331	Q9Y6E0;Q9P289;O00506	Serine/threonine-protein kinase 24;Serine/threonine-protein kinase 24 36 kDa subunit;Serine/threonine-protein kinase 24 12 kDa subunit;Serine/threonine-protein kinase 26;Serine/threonine-protein kinase 25	STK24;STK26;STK25	4	4	7.9	443	NA	NA	NA	NA	NA	NA	NA	NA	NA	NA	NA	NA	NA	NA	NA	NA	NA	NA	NA	NA	NA	NA	NA	NA	NA	NA	NA	NA	NA	NA	NA	NA	NA	NA	NA	NA	NA	NA	NA	NA	NA	41
1332	Q9Y6F6	Protein MRVI1	MRVI1	5	5	7.3	904	NA	NA	NA	NA	NA	NA	NA	NA	NA	NA	NA	NA	NA	NA	NA	NA	NA	NA	NA	NA	NA	NA	NA	NA	NA	NA	NA	NA	NA	NA	NA	NA	NA	NA	NA	NA	NA	NA	NA	NA	NA	41
1333	Q9Y6N5	Sulfide:quinone oxidoreductase, mitochondrial	SQRDL	2	2	6.4	450	NA	NA	NA	NA	NA	NA	NA	NA	NA	NA	NA	NA	NA	NA	NA	NA	NA	NA	NA	NA	NA	NA	NA	NA	NA	NA	NA	NA	NA	NA	NA	NA	NA	NA	NA	NA	NA	NA	NA	NA	NA	41
1334	Q9Y6W5	Wiskott-Aldrich syndrome protein family member 2	WASF2	3	3	8.6	498	NA	NA	NA	NA	NA	NA	NA	NA	NA	NA	NA	NA	NA	NA	NA	NA	NA	NA	NA	NA	NA	NA	NA	5.38e-05	4.62e-05	4.36e-05	NA	NA	NA	NA	NA	NA	NA	NA	NA	NA	NA	NA	NA	NA	NA	38
1335	Q9Y6Z7	Collectin-10	COLEC10	8	8	23.8	277	NA	NA	NA	NA	NA	0.000134484	0.000126181	NA	NA	NA	NA	NA	NA	NA	NA	NA	NA	NA	NA	NA	NA	NA	NA	0.000112557	NA	0.000113857	NA	NA	NA	0.000259368	0.000272525	0.000243382	0.000188968	NA	NA	0.000208137	0.000303343	0.000252158	NA	NA	NA	30
