# Supplementary material for: A uniform data processing pipeline enables harmonized nanoparticle protein corona analysis across proteomics core facilities
Source: Nat Commun. 2024 Jan 6;15:342. doi: 10.1038/s41467-023-44678-x (PMC10771434; doi:10.1038/s41467-023-44678-x)
Supplement: Supplementary file 5 — Supplementary Data 2 [file 41467_2023_44678_MOESM5_ESM.xlsx]

## Sheet: Supplementary Data 2
Supplementary Data 2. The 51 shared proteins across all 15 centers
	Protein names	Gene names	Peptides	Unique peptides	Sequence coverage [%]	Sequence length	Majority protein IDs	1	2	3	4	5	7	9	10	11	12	13	14	15	16	17	NA_center	NA_count_all_replicates
1	Ficolin-3	FCN3	25	25	82.3	299	O75636	0.0175269	0.0405621	0.0489873	0.0635966	0.0100994	0.0560988	0.026378	0.025169	0.0731621	0.0521338	0.0064797	0.0129475	0.0388834	0.0184954	0.116101	0	0
2	Complement C1r subcomponent;Complement C1r subcomponent heavy chain;Complement C1r subcomponent light chain	C1R	47	46	60.7	705	P00736	0.00121074	0.000993176	0.00259935	0.00312599	0.00157225	0.00215546	0.00114485	0.00249025	0.00335806	0.00249186	0.00128189	0.000837109	0.00158461	0.00337934	0.000307842	0	2
3	Haptoglobin;Haptoglobin alpha chain;Haptoglobin beta chain	HP	43	24	78.8	406	P00738	0.0011301	0.000875143	0.00144761	0.00262413	0.00135246	0.0041834	0.00523052	0.00731682	0.00614748	0.0033335	0.00100776	0.00073962	0.00244834	0.00199382	0.00218795	0	0
4	Complement factor B;Complement factor B Ba fragment;Complement factor B Bb fragment	CFB	52	52	53.8	764	P00751	0.000840475	0.00118721	0.000408479	0.00136719	0.000584424	0.000742679	0.00046727	0.00135052	0.00310212	0.00198268	0.000426446	0.000284371	0.00033796	0.00156514	0.000150363	0	2
5	Complement C3;Complement C3 beta chain;C3-beta-c;Complement C3 alpha chain;C3a anaphylatoxin;Acylation stimulating protein;Complement C3b alpha chain;Complement C3c alpha chain fragment 1;Complement C3dg fragment;Complement C3g fragment;Complement C3d fragment;Complement C3f fragment;Complement C3c alpha chain fragment 2	C3	170	158	89.1	1663	P01024	0.00306381	0.00328674	0.00618128	0.00525794	0.00267908	0.0023906	0.00310135	0.00831065	0.00511629	0.00255357	0.00132879	0.00128888	0.00378409	0.00171945	0.000373582	0	0
6	Ig kappa chain C region	IGKC	16	4	100	107	P01834	0.00212396	0.00325838	0.0344052	0.00900657	0.00532643	0.00296544	0.0182582	0.0279221	0.00904289	0.00201085	0.00330097	0.0116464	0.0174697	0.00267836	0.0354292	0	2
7	Ig mu chain C region	IGHM	47	12	71.5	453	P01871	0.00309516	0.00245456	0.0364893	0.00839898	0.0203972	0.0259619	0.0206519	0.0490369	0.0440606	0.0156397	0.00100092	0.0256801	0.0186254	0.00804544	0.0352335	0	0
8	Ig alpha-1 chain C region	IGHA1	23	12	59.8	353	P01876	0.00170435	0.000686865	0.0109686	0.00415938	0.00391161	0.0100757	0.00756277	0.0110868	0.0347192	0.0129753	0.00286786	0.00864359	0.00553082	0.00572108	0.006498	0	1
9	Spectrin alpha chain, erythrocytic 1	SPTA1	259	259	83.4	2419	P02549	0.0027439	0.00228049	0.00164317	0.0017232	0.000668964	0.000978075	0.00056051	0.00190466	0.00155348	0.00158116	0.00172559	0.00105542	0.00076509	0.000137793	0.000250073	0	0
10	Apolipoprotein A-I;Proapolipoprotein A-I;Truncated apolipoprotein A-I	APOA1	78	78	92.9	267	P02647	0.135603	0.0807285	0.0911273	0.0870518	0.180662	0.0886197	0.0751622	0.0264786	0.111553	0.0431755	0.105113	0.142116	0.168635	0.037818	0.149278	0	0
11	Apolipoprotein E	APOE	63	63	90.9	317	P02649	0.0299229	0.0216474	0.0187242	0.0157813	0.0235239	0.0272975	0.0477836	0.0150384	0.0686788	0.0256897	0.0277075	0.0369063	0.0248721	0.0175256	0.0270717	0	0
12	Apolipoprotein A-II;Proapolipoprotein A-II;Truncated apolipoprotein A-II	APOA2	13	13	74	100	P02652	0.0110146	0.0207753	0.000349944	0.00378616	0.00935131	0.0301194	0.00435674	0.0010261	0.00129636	0.00843058	0.00541244	0.0171248	0.00629739	0.00751169	0.00253232	0	1
13	Apolipoprotein C-III	APOC3	12	12	62.6	99	P02656	0.111226	0.292646	0.031351	0.101597	0.30051	0.0663944	0.136723	0.0440136	0.00484716	0.183896	0.501646	0.280503	0.198457	0.422613	0.206819	0	0
14	Fibrinogen alpha chain;Fibrinopeptide A;Fibrinogen alpha chain	FGA	113	113	76.3	866	P02671	0.0341026	0.0623263	0.0343267	0.0231074	0.0258303	0.0548776	0.0469451	0.0659943	0.0489227	0.0512227	0.0337347	0.0544813	0.0302547	0.0716723	0.0476788	0	0
15	Fibrinogen beta chain;Fibrinopeptide B;Fibrinogen beta chain	FGB	72	61	83.3	491	P02675	0.0590099	0.0271931	0.0954555	0.0577385	0.0304153	0.048329	0.0528363	0.0688043	0.0130409	0.0597716	0.0239243	0.0460036	0.0585004	0.0288864	0.0464828	0	0
16	Fibrinogen gamma chain	FGG	59	59	83.9	453	P02679	0.0934539	0.0520761	0.0733368	0.0573912	0.0378534	0.132752	0.0581996	0.034196	0.045922	0.0975025	0.0193109	0.0330829	0.0712909	0.0103372	0.0576079	0	0
17	Complement C1q subcomponent subunit B	C1QB	11	11	46.6	253	P02746	0.00207905	0.0010066	0.00227351	0.00277018	0.00149379	0.00221822	0.00116644	0.00288983	0.0021178	0.00223542	0.00179201	0.00442058	0.00213824	0.00298343	0.00244874	0	0
18	Complement C1q subcomponent subunit C	C1QC	8	8	38.8	245	P02747	0.00255654	0.000766874	0.00253307	0.0021887	0.00162509	0.00341471	0.0019522	0.00546543	0.00509872	0.00184465	0.0009775	0.00213075	0.00125791	0.00233586	0.00500197	0	4
19	Alpha-2-HS-glycoprotein;Alpha-2-HS-glycoprotein chain A;Alpha-2-HS-glycoprotein chain B	AHSG	16	13	45.5	367	P02765	0.00217141	0.00197748	0.0006519	0.00771917	0.000482791	0.00241298	0.00473922	0.00334192	0.00141416	0.00657121	0.00264199	0.00123831	0.00116538	0.0141187	0.00315206	0	0
20	Vitamin D-binding protein	GC	50	49	82.3	474	P02774	0.00265183	0.00146075	0.0125346	0.00458512	0.00302612	0.0106077	0.0137933	0.0118323	0.0165069	0.0222893	0.00202357	0.00575162	0.007303	0.00715475	0.00695049	0	1
21	Serotransferrin	TF	78	78	78.7	698	P02787	0.000464225	0.000130692	0.00184134	0.0027678	0.000365241	0.00376013	0.00789916	0.00572072	0.0125049	0.0041831	0.000260396	0.00196119	0.00205102	0.000659363	0.00109505	0	0
22	Vitronectin;Vitronectin V65 subunit;Vitronectin V10 subunit;Somatomedin-B	VTN	46	46	73.8	478	P04004	0.0275005	0.00681154	0.0219236	0.0135997	0.0146455	0.0224651	0.0291505	0.0428135	0.0175838	0.0181732	0.0138867	0.0119157	0.0206271	0.0393917	0.00560173	0	0
23	Keratin, type II cytoskeletal 1	KRT1	68	4	73	644	P04264	0.00660065	0.0017635	0.0176703	0.0100774	0.0120404	0.0458573	0.0596944	0.0234585	0.00143763	0.00672393	0.00170407	0.00156644	0.00839894	0.000131033	0.0661265	0	3
24	Integrin beta-3	ITGB3	58	58	66.2	788	P05106	0.00397163	0.00192553	0.00601338	0.00180785	0.00163413	0.00589219	0.00470311	0.00840824	0.010562	0.0046975	0.000450474	0.00212997	0.00304764	0.00223502	0.000730969	0	0
25	Gelsolin	GSN	73	35	69.8	782	P06396	0.0036833	0.00523562	0.00328884	0.00613884	0.00221408	0.00203023	0.00191802	0.00415849	0.00619904	0.00216719	0.00258073	0.00248068	0.0015202	0.000497731	0.00061676	0	0
26	Apolipoprotein A-IV	APOA4	74	72	86.9	396	P06727	0.00490572	0.00374408	0.00162309	0.00420888	0.00288764	0.00372756	0.00922136	0.000984298	0.00663256	0.00245662	0.00354596	0.00688063	0.00196609	0.000889406	0.00381234	0	0
27	Thrombospondin-1	THBS1	95	30	73.3	1170	P07996	0.0043028	0.00285341	0.00698979	0.00343608	0.00201199	0.00517411	8.63e-05	0.00543344	0.000792858	0.00466155	0.000485861	0.00147438	0.00245507	0.0028492	0.00032426	0	0
28	Integrin alpha-IIb;Integrin alpha-IIb heavy chain;Integrin alpha-IIb light chain, form 1;Integrin alpha-IIb light chain, form 2	ITGA2B	54	54	49.8	1039	P08514	0.00875672	0.00554523	0.010448	0.00864108	0.00721375	0.00572714	0.00654958	0.0162797	0.0101557	0.00595889	0.000688476	0.00510004	0.00617573	0.00353192	0.00187419	0	0
29	Complement C4-A;Complement C4 beta chain;Complement C4-A alpha chain;C4a anaphylatoxin;C4b-A;C4d-A;Complement C4 gamma chain	C4A	103	7	63.4	1744	P0C0L4	0.00392248	0.00340582	0.00809271	0.00799998	0.00708535	0.00304696	0.00442243	0.0112016	0.00703051	0.00643986	0.00276402	0.00484264	0.004504	0.00999933	0.00312305	0	0
30	Serum amyloid A-1 protein;Amyloid protein A;Serum amyloid protein A(2-104);Serum amyloid protein A(3-104);Serum amyloid protein A(2-103);Serum amyloid protein A(2-102);Serum amyloid protein A(4-101)	SAA1	21	10	78.7	122	P0DJI8	0.0407119	0.0471542	0.00793355	0.0393588	0.0327754	0.0252155	0.0366422	0.00570816	0.00288078	0.0244341	0.0509447	0.0320625	0.0162687	0.0703152	0.00364086	0	0
31	Ig gamma-1 chain C region	IGHG1	25	13	55.2	449	P0DOX5;P01857	0.00290576	0.00173879	0.0257551	0.00917807	0.00454998	0.00186577	0.0127556	0.0495615	0.0454789	0.00144821	0.00285383	0.0112626	0.0191057	0.00252133	0.0133565	0	0
32	Immunoglobulin lambda constant 2	NA	15	0	96.2	106	P0DOY2	0.0014138	0.00181593	0.0176189	0.00967946	0.00528589	0.00353635	0.0123759	0.0161061	0.0265044	0.00243416	0.00315341	0.0213138	0.0141399	0.00826947	0.0196849	0	1
33	Clusterin;Clusterin beta chain;Clusterin alpha chain	CLU	52	52	58.4	449	P10909	0.0648166	0.0550981	0.0494151	0.0406235	0.0400283	0.0654362	0.047915	0.0291227	0.0234313	0.0605707	0.0270809	0.0396793	0.0357163	0.0237689	0.0369857	0	0
34	Spectrin beta chain, erythrocytic	SPTB	213	203	80.1	2137	P11277	0.00255931	0.00204527	0.00126275	0.00205287	0.000726442	0.00117001	0.000446802	0.00121186	0.00146151	0.00160838	0.000925134	0.00103804	0.000681308	5.12e-05	0.000226428	0	1
35	Ankyrin-1	ANK1	125	119	70.5	1881	P16157	0.00336481	0.00260993	0.00251044	0.00309098	0.000799126	0.00168577	0.000424456	0.00191238	0.00089799	0.00150008	0.000845489	0.000562265	0.000629912	0.000558404	7.52e-05	0	0
36	Inter-alpha-trypsin inhibitor heavy chain H2	ITIH2	46	46	48.2	946	P19823	0.00123003	0.00169319	0.000900001	0.00197036	0.001519	0.00143316	0.000701109	0.00273494	0.00310572	0.00150015	0.000951036	0.000746774	0.000486164	0.000346561	0.000355113	0	2
37	Filamin-A	FLNA	253	238	83.8	2647	P21333	0.00903219	0.00616604	0.0117486	0.00744032	0.00440043	0.0039091	0.00122344	0.0150389	0.00321092	0.00319428	0.00381538	0.00464882	0.00543364	0.00244722	0.00137505	0	0
38	Erythrocyte band 7 integral membrane protein	STOM	26	26	76	288	P27105	0.00182421	0.00121328	0.00354229	0.00225911	0.00346235	0.00103026	0.00176921	0.0023228	0.00412585	0.000803173	0.000305802	0.00112093	0.00255648	0.00193385	0.000737083	0	0
39	Serum paraoxonase/arylesterase 1	PON1	26	26	77.5	355	P27169	0.00267832	0.00275503	0.00306235	0.00587554	0.00236598	0.00362831	0.00156036	0.00653352	0.00277165	0.00165547	0.000640957	0.00138493	0.00205009	0.00604988	0.000390826	0	4
40	Serum amyloid A-4 protein	SAA4	11	11	60	130	P35542	0.0013936	0.0049075	0.00109593	0.0024554	0.00398339	0.00345068	0.00270485	0.0062627	0.0127706	0.00658796	0.00673775	0.00136817	0.00165012	0.0051057	0.00129119	0	4
41	Myosin-9	MYH9	290	251	82.1	1960	P35579	0.00868817	0.00807232	0.00880943	0.00617514	0.00353872	0.0065455	0.000243971	0.0106352	0.00112471	0.00830183	0.00552115	0.00614061	0.00451805	0.000985978	0.000684912	0	0
42	Myosin light polypeptide 6	MYL6	15	15	67.5	151	P60660	0.00615258	0.00572593	0.000855111	0.00416588	0.00234304	0.00491829	0.00696957	0.00939501	0.00133109	0.0046329	0.00299944	0.00545583	0.00240615	0.00334417	0.00747548	0	2
43	Actin, cytoplasmic 1;Actin, cytoplasmic 1, N-terminally processed	ACTB	49	2	97.6	375	P60709	0.0394427	0.0370212	0.0344004	0.0246674	0.0196652	0.0250523	0.0170082	0.07578	0.0444595	0.0303722	0.00667648	0.0166828	0.0171386	0.0308922	0.0340465	0	0
44	14-3-3 protein zeta/delta	YWHAZ	23	18	79.2	245	P63104	0.000748305	0.00107911	0.000194444	0.000531727	0.000373184	0.00137736	0.000309523	0.00141181	0.00175199	0.000875593	0.000496785	0.000596901	0.000434861	0.000849948	0.000497259	0	4
45	Tropomyosin alpha-4 chain	TPM4	38	22	76.2	248	P67936	0.00149947	0.00291263	0.00136754	0.00110726	0.000562192	0.00207413	0.00113592	0.00354454	0.000417161	0.0016608	0.000912335	0.00169245	0.000579465	0.00122859	9.23e-05	0	1
46	Tubulin alpha-4A chain	TUBA4A	36	11	69.6	448	P68366	0.00379083	0.00531261	0.00543624	0.00655955	0.00382145	0.00367304	7e-05	0.00425532	0.00019227	0.00411444	0.000347259	0.00391594	0.00230276	0.000198364	0.000843499	0	2
47	Hemoglobin subunit beta;LVV-hemorphin-7;Spinorphin	HBB	17	10	85.7	147	P68871	0.00222249	0.00175716	0.00153784	0.00279669	0.00270432	0.00152049	0.00343744	0.000466531	0.00304695	0.00126045	0.00274393	0.000768621	0.00321933	0.00038603	0.0008333	0	2
48	Hemoglobin subunit alpha	HBA1	13	9	91.5	142	P69905	0.00497596	0.00443143	0.000675825	0.0024256	0.00251574	0.00564766	0.00182569	0.00284747	0.0012385	0.000760294	0.00205474	0.00257702	0.00096401	0.00363491	0.00471039	0	3
49	Inter-alpha-trypsin inhibitor heavy chain H4;70 kDa inter-alpha-trypsin inhibitor heavy chain H4;35 kDa inter-alpha-trypsin inhibitor heavy chain H4	ITIH4	91	88	69.9	930	Q14624	0.00822205	0.00696599	0.00963454	0.0169033	0.00713229	0.00848474	0.00603144	0.012428	0.0177288	0.00756586	0.00854562	0.0073898	0.00668284	0.00948011	0.00116307	0	0
50	Tubulin beta-1 chain	TUBB1	40	34	89.4	451	Q9H4B7	0.00549387	0.00516452	0.0086925	0.00666427	0.00456777	0.00387874	9.5e-05	0.00573642	0.00051778	0.00513438	0.000559287	0.00159876	0.00311949	0.000481246	0.000606367	0	2
51	Talin-1	TLN1	229	229	82.6	2541	Q9Y490	0.00400575	0.00379562	0.00395914	0.00339856	0.0025816	0.0024407	9.98e-05	0.00344504	0.00090427	0.0027583	0.00162842	0.00261594	0.00243952	0.0006076	0.000326691	0	0
